# Supplementary material for: Century-Long Warming Trends in the Upper Water Column of Lake Tanganyika
Source: PLoS One. 2015 Jul 6;10(7):e0132490. doi: 10.1371/journal.pone.0132490 (PMC4492510; doi:10.1371/journal.pone.0132490)
Supplement: S1 Dataset — (TXT) [file pone.0132490.s001.txt]

Date	Depth	Temperature	Latitude	Longitude	Source
23-Jun-1913	1	26.30	4.0516	29.1090	Jacobs. (1914). Erkundungsfahrten auf dem Tanganika-See in der Zeit vom 2. Jun ibis 19 Juli 1913. Annalen der Hydrographie und maritimen Meteorologie Zeitschr 22:27-34.
22-Jun-1913	308	23.15	4.0516	29.1090	Jacobs. (1914). Erkundungsfahrten auf dem Tanganika-See in der Zeit vom 2. Jun ibis 19 Juli 1913. Annalen der Hydrographie und maritimen Meteorologie Zeitschr 22:27-34.
12-Jun-1913	39	23.53	4.2000	29.1090	Jacobs. (1914). Erkundungsfahrten auf dem Tanganika-See in der Zeit vom 2. Jun ibis 19 Juli 1913. Annalen der Hydrographie und maritimen Meteorologie Zeitschr 22:27-34.
11-Jun-1913	1	26.30	4.2000	29.1092	Jacobs. (1914). Erkundungsfahrten auf dem Tanganika-See in der Zeit vom 2. Jun ibis 19 Juli 1913. Annalen der Hydrographie und maritimen Meteorologie Zeitschr 22:27-34.
12-Jun-1913	1	26.30	4.2000	29.1092	Jacobs. (1914). Erkundungsfahrten auf dem Tanganika-See in der Zeit vom 2. Jun ibis 19 Juli 1913. Annalen der Hydrographie und maritimen Meteorologie Zeitschr 22:27-34.
13-Jun-1913	1	26.00	4.2000	29.1092	Jacobs. (1914). Erkundungsfahrten auf dem Tanganika-See in der Zeit vom 2. Jun ibis 19 Juli 1913. Annalen der Hydrographie und maritimen Meteorologie Zeitschr 22:27-34.
11-Jun-1913	113	23.37	4.2000	29.1092	Jacobs. (1914). Erkundungsfahrten auf dem Tanganika-See in der Zeit vom 2. Jun ibis 19 Juli 1913. Annalen der Hydrographie und maritimen Meteorologie Zeitschr 22:27-34.
13-Jun-1913	135	23.16	4.2000	29.1092	Jacobs. (1914). Erkundungsfahrten auf dem Tanganika-See in der Zeit vom 2. Jun ibis 19 Juli 1913. Annalen der Hydrographie und maritimen Meteorologie Zeitschr 22:27-34.
3-Jul-1913	1	26.00	4.8389	29.1254	Jacobs. (1914). Erkundungsfahrten auf dem Tanganika-See in der Zeit vom 2. Jun ibis 19 Juli 1913. Annalen der Hydrographie und maritimen Meteorologie Zeitschr 22:27-34.
21-Jan-1947	1	26.80	4.0900	29.1268	Van Meel LIJ (1987) Contribution a la limnologie de quatre grands lacs du zaire oriental : Tanganyika, Kivu, Mobutu Sese Seko (ex Albert) Idi Amin Dada (ex Edouard). Institut Royal des Sciences Naturelles de Belgique, Brussels, Belgium
21-Jan-1947	5	26.72	4.0900	29.1268	Van Meel LIJ (1987) Contribution a la limnologie de quatre grands lacs du zaire oriental : Tanganyika, Kivu, Mobutu Sese Seko (ex Albert) Idi Amin Dada (ex Edouard). Institut Royal des Sciences Naturelles de Belgique, Brussels, Belgium
21-Jan-1947	10	26.73	4.0900	29.1268	Van Meel LIJ (1987) Contribution a la limnologie de quatre grands lacs du zaire oriental : Tanganyika, Kivu, Mobutu Sese Seko (ex Albert) Idi Amin Dada (ex Edouard). Institut Royal des Sciences Naturelles de Belgique, Brussels, Belgium
21-Jan-1947	15	26.18	4.0900	29.1268	Van Meel LIJ (1987) Contribution a la limnologie de quatre grands lacs du zaire oriental : Tanganyika, Kivu, Mobutu Sese Seko (ex Albert) Idi Amin Dada (ex Edouard). Institut Royal des Sciences Naturelles de Belgique, Brussels, Belgium
21-Jan-1947	20	26.15	4.0900	29.1268	Van Meel LIJ (1987) Contribution a la limnologie de quatre grands lacs du zaire oriental : Tanganyika, Kivu, Mobutu Sese Seko (ex Albert) Idi Amin Dada (ex Edouard). Institut Royal des Sciences Naturelles de Belgique, Brussels, Belgium
21-Jan-1947	25	25.92	4.0900	29.1268	Van Meel LIJ (1987) Contribution a la limnologie de quatre grands lacs du zaire oriental : Tanganyika, Kivu, Mobutu Sese Seko (ex Albert) Idi Amin Dada (ex Edouard). Institut Royal des Sciences Naturelles de Belgique, Brussels, Belgium
21-Jan-1947	30	25.85	4.0900	29.1268	Van Meel LIJ (1987) Contribution a la limnologie de quatre grands lacs du zaire oriental : Tanganyika, Kivu, Mobutu Sese Seko (ex Albert) Idi Amin Dada (ex Edouard). Institut Royal des Sciences Naturelles de Belgique, Brussels, Belgium
10-May-1947	1	27.17	4.0924	29.1268	Van Meel LIJ (1987) Contribution a la limnologie de quatre grands lacs du zaire oriental : Tanganyika, Kivu, Mobutu Sese Seko (ex Albert) Idi Amin Dada (ex Edouard). Institut Royal des Sciences Naturelles de Belgique, Brussels, Belgium
10-May-1947	59	26.22	4.0924	29.1268	Van Meel LIJ (1987) Contribution a la limnologie de quatre grands lacs du zaire oriental : Tanganyika, Kivu, Mobutu Sese Seko (ex Albert) Idi Amin Dada (ex Edouard). Institut Royal des Sciences Naturelles de Belgique, Brussels, Belgium
10-May-1947	79	24.73	4.0924	29.1268	Van Meel LIJ (1987) Contribution a la limnologie de quatre grands lacs du zaire oriental : Tanganyika, Kivu, Mobutu Sese Seko (ex Albert) Idi Amin Dada (ex Edouard). Institut Royal des Sciences Naturelles de Belgique, Brussels, Belgium
10-May-1947	99	23.97	4.0924	29.1268	Van Meel LIJ (1987) Contribution a la limnologie de quatre grands lacs du zaire oriental : Tanganyika, Kivu, Mobutu Sese Seko (ex Albert) Idi Amin Dada (ex Edouard). Institut Royal des Sciences Naturelles de Belgique, Brussels, Belgium
10-May-1947	108	23.86	4.0924	29.1268	Van Meel LIJ (1987) Contribution a la limnologie de quatre grands lacs du zaire oriental : Tanganyika, Kivu, Mobutu Sese Seko (ex Albert) Idi Amin Dada (ex Edouard). Institut Royal des Sciences Naturelles de Belgique, Brussels, Belgium
9-Jun-1913	1	26.00	4.1500	29.1525	Jacobs. (1914). Erkundungsfahrten auf dem Tanganika-See in der Zeit vom 2. Jun ibis 19 Juli 1913. Annalen der Hydrographie und maritimen Meteorologie Zeitschr 22:27-34.
10-Jun-1913	1	26.00	4.1500	29.1525	Jacobs. (1914). Erkundungsfahrten auf dem Tanganika-See in der Zeit vom 2. Jun ibis 19 Juli 1913. Annalen der Hydrographie und maritimen Meteorologie Zeitschr 22:27-34.
10-Jun-1913	159	23.32	4.1500	29.1525	Jacobs. (1914). Erkundungsfahrten auf dem Tanganika-See in der Zeit vom 2. Jun ibis 19 Juli 1913. Annalen der Hydrographie und maritimen Meteorologie Zeitschr 22:27-34.
9-Jun-1913	196	23.20	4.1500	29.1525	Jacobs. (1914). Erkundungsfahrten auf dem Tanganika-See in der Zeit vom 2. Jun ibis 19 Juli 1913. Annalen der Hydrographie und maritimen Meteorologie Zeitschr 22:27-34.
2-Jul-1913	680	23.11	4.8312	29.1547	Jacobs. (1914). Erkundungsfahrten auf dem Tanganika-See in der Zeit vom 2. Jun ibis 19 Juli 1913. Annalen der Hydrographie und maritimen Meteorologie Zeitschr 22:27-34.
6-Jan-1913	1	26.00	4.0780	29.1577	Stappers L (1913) Mission Stappers 1911-1913: Exploration Hydrographique et Biologique des Lacs Tanganika et Moero. Vromant & Co.
6-Jan-1913	5	26.00	4.0780	29.1577	Stappers L (1913) Mission Stappers 1911-1913: Exploration Hydrographique et Biologique des Lacs Tanganika et Moero. Vromant & Co.
6-Jan-1913	10	25.96	4.0780	29.1577	Stappers L (1913) Mission Stappers 1911-1913: Exploration Hydrographique et Biologique des Lacs Tanganika et Moero. Vromant & Co.
6-Jan-1913	25	25.68	4.0780	29.1577	Stappers L (1913) Mission Stappers 1911-1913: Exploration Hydrographique et Biologique des Lacs Tanganika et Moero. Vromant & Co.
6-Jan-1913	50	24.68	4.0780	29.1577	Stappers L (1913) Mission Stappers 1911-1913: Exploration Hydrographique et Biologique des Lacs Tanganika et Moero. Vromant & Co.
6-Jan-1913	100	23.27	4.0780	29.1577	Stappers L (1913) Mission Stappers 1911-1913: Exploration Hydrographique et Biologique des Lacs Tanganika et Moero. Vromant & Co.
6-Jan-1913	135	23.22	4.0780	29.1577	Stappers L (1913) Mission Stappers 1911-1913: Exploration Hydrographique et Biologique des Lacs Tanganika et Moero. Vromant & Co.
21-Jun-1913	86	23.92	3.3910	29.1583	Jacobs. (1914). Erkundungsfahrten auf dem Tanganika-See in der Zeit vom 2. Jun ibis 19 Juli 1913. Annalen der Hydrographie und maritimen Meteorologie Zeitschr 22:27-34.
21-Jun-1913	136	23.34	3.4600	29.1583	Jacobs. (1914). Erkundungsfahrten auf dem Tanganika-See in der Zeit vom 2. Jun ibis 19 Juli 1913. Annalen der Hydrographie und maritimen Meteorologie Zeitschr 22:27-34.
28-Nov-1981	1	26.50	3.3900	29.1584	Narita T, Mulimbwa N, Mizuno T (1986) Vertical distribution and seasonal abundance of zooplankters in Lake Tanganyika. African Study Monographs. 6: 1-16.
21-Dec-1981	1	26.50	3.3900	29.1584	Narita T, Mulimbwa N, Mizuno T (1986) Vertical distribution and seasonal abundance of zooplankters in Lake Tanganyika. African Study Monographs. 6: 1-16.
20-Jan-1982	1	26.50	3.3900	29.1584	Narita T, Mulimbwa N, Mizuno T (1986) Vertical distribution and seasonal abundance of zooplankters in Lake Tanganyika. African Study Monographs. 6: 1-16.
4-Feb-1982	1	26.50	3.3900	29.1584	Narita T, Mulimbwa N, Mizuno T (1986) Vertical distribution and seasonal abundance of zooplankters in Lake Tanganyika. African Study Monographs. 6: 1-16.
11-Mar-1982	1	27.00	3.3900	29.1584	Narita T, Mulimbwa N, Mizuno T (1986) Vertical distribution and seasonal abundance of zooplankters in Lake Tanganyika. African Study Monographs. 6: 1-16.
30-Mar-1982	1	27.00	3.3900	29.1584	Narita T, Mulimbwa N, Mizuno T (1986) Vertical distribution and seasonal abundance of zooplankters in Lake Tanganyika. African Study Monographs. 6: 1-16.
13-Apr-1982	1	27.20	3.3900	29.1584	Narita T, Mulimbwa N, Mizuno T (1986) Vertical distribution and seasonal abundance of zooplankters in Lake Tanganyika. African Study Monographs. 6: 1-16.
29-Apr-1982	1	27.50	3.3900	29.1584	Narita T, Mulimbwa N, Mizuno T (1986) Vertical distribution and seasonal abundance of zooplankters in Lake Tanganyika. African Study Monographs. 6: 1-16.
18-May-1982	1	26.80	3.3900	29.1584	Narita T, Mulimbwa N, Mizuno T (1986) Vertical distribution and seasonal abundance of zooplankters in Lake Tanganyika. African Study Monographs. 6: 1-16.
31-May-1982	1	26.80	3.3900	29.1584	Narita T, Mulimbwa N, Mizuno T (1986) Vertical distribution and seasonal abundance of zooplankters in Lake Tanganyika. African Study Monographs. 6: 1-16.
19-Jun-1982	1	26.60	3.3900	29.1584	Narita T, Mulimbwa N, Mizuno T (1986) Vertical distribution and seasonal abundance of zooplankters in Lake Tanganyika. African Study Monographs. 6: 1-16.
30-Jun-1982	1	26.50	3.3900	29.1584	Narita T, Mulimbwa N, Mizuno T (1986) Vertical distribution and seasonal abundance of zooplankters in Lake Tanganyika. African Study Monographs. 6: 1-16.
19-Jul-1982	1	26.60	3.3900	29.1584	Narita T, Mulimbwa N, Mizuno T (1986) Vertical distribution and seasonal abundance of zooplankters in Lake Tanganyika. African Study Monographs. 6: 1-16.
30-Jul-1982	1	25.80	3.3900	29.1584	Narita T, Mulimbwa N, Mizuno T (1986) Vertical distribution and seasonal abundance of zooplankters in Lake Tanganyika. African Study Monographs. 6: 1-16.
15-Aug-1982	1	26.20	3.3900	29.1584	Narita T, Mulimbwa N, Mizuno T (1986) Vertical distribution and seasonal abundance of zooplankters in Lake Tanganyika. African Study Monographs. 6: 1-16.
30-Aug-1982	1	27.00	3.3900	29.1584	Narita T, Mulimbwa N, Mizuno T (1986) Vertical distribution and seasonal abundance of zooplankters in Lake Tanganyika. African Study Monographs. 6: 1-16.
28-Nov-1981	5	26.50	3.3900	29.1584	Narita T, Mulimbwa N, Mizuno T (1986) Vertical distribution and seasonal abundance of zooplankters in Lake Tanganyika. African Study Monographs. 6: 1-16.
21-Dec-1981	5	26.00	3.3900	29.1584	Narita T, Mulimbwa N, Mizuno T (1986) Vertical distribution and seasonal abundance of zooplankters in Lake Tanganyika. African Study Monographs. 6: 1-16.
20-Jan-1982	5	26.00	3.3900	29.1584	Narita T, Mulimbwa N, Mizuno T (1986) Vertical distribution and seasonal abundance of zooplankters in Lake Tanganyika. African Study Monographs. 6: 1-16.
4-Feb-1982	5	26.50	3.3900	29.1584	Narita T, Mulimbwa N, Mizuno T (1986) Vertical distribution and seasonal abundance of zooplankters in Lake Tanganyika. African Study Monographs. 6: 1-16.
11-Mar-1982	5	27.00	3.3900	29.1584	Narita T, Mulimbwa N, Mizuno T (1986) Vertical distribution and seasonal abundance of zooplankters in Lake Tanganyika. African Study Monographs. 6: 1-16.
30-Mar-1982	5	27.00	3.3900	29.1584	Narita T, Mulimbwa N, Mizuno T (1986) Vertical distribution and seasonal abundance of zooplankters in Lake Tanganyika. African Study Monographs. 6: 1-16.
13-Apr-1982	5	27.20	3.3900	29.1584	Narita T, Mulimbwa N, Mizuno T (1986) Vertical distribution and seasonal abundance of zooplankters in Lake Tanganyika. African Study Monographs. 6: 1-16.
29-Apr-1982	5	27.00	3.3900	29.1584	Narita T, Mulimbwa N, Mizuno T (1986) Vertical distribution and seasonal abundance of zooplankters in Lake Tanganyika. African Study Monographs. 6: 1-16.
18-May-1982	5	26.80	3.3900	29.1584	Narita T, Mulimbwa N, Mizuno T (1986) Vertical distribution and seasonal abundance of zooplankters in Lake Tanganyika. African Study Monographs. 6: 1-16.
31-May-1982	5	25.80	3.3900	29.1584	Narita T, Mulimbwa N, Mizuno T (1986) Vertical distribution and seasonal abundance of zooplankters in Lake Tanganyika. African Study Monographs. 6: 1-16.
19-Jun-1982	5	26.60	3.3900	29.1584	Narita T, Mulimbwa N, Mizuno T (1986) Vertical distribution and seasonal abundance of zooplankters in Lake Tanganyika. African Study Monographs. 6: 1-16.
30-Jun-1982	5	26.40	3.3900	29.1584	Narita T, Mulimbwa N, Mizuno T (1986) Vertical distribution and seasonal abundance of zooplankters in Lake Tanganyika. African Study Monographs. 6: 1-16.
19-Jul-1982	5	26.90	3.3900	29.1584	Narita T, Mulimbwa N, Mizuno T (1986) Vertical distribution and seasonal abundance of zooplankters in Lake Tanganyika. African Study Monographs. 6: 1-16.
30-Jul-1982	5	25.00	3.3900	29.1584	Narita T, Mulimbwa N, Mizuno T (1986) Vertical distribution and seasonal abundance of zooplankters in Lake Tanganyika. African Study Monographs. 6: 1-16.
15-Aug-1982	5	25.60	3.3900	29.1584	Narita T, Mulimbwa N, Mizuno T (1986) Vertical distribution and seasonal abundance of zooplankters in Lake Tanganyika. African Study Monographs. 6: 1-16.
30-Aug-1982	5	26.60	3.3900	29.1584	Narita T, Mulimbwa N, Mizuno T (1986) Vertical distribution and seasonal abundance of zooplankters in Lake Tanganyika. African Study Monographs. 6: 1-16.
28-Nov-1981	10	26.00	3.3900	29.1584	Narita T, Mulimbwa N, Mizuno T (1986) Vertical distribution and seasonal abundance of zooplankters in Lake Tanganyika. African Study Monographs. 6: 1-16.
21-Dec-1981	10	25.80	3.3900	29.1584	Narita T, Mulimbwa N, Mizuno T (1986) Vertical distribution and seasonal abundance of zooplankters in Lake Tanganyika. African Study Monographs. 6: 1-16.
20-Jan-1982	10	26.00	3.3900	29.1584	Narita T, Mulimbwa N, Mizuno T (1986) Vertical distribution and seasonal abundance of zooplankters in Lake Tanganyika. African Study Monographs. 6: 1-16.
4-Feb-1982	10	26.50	3.3900	29.1584	Narita T, Mulimbwa N, Mizuno T (1986) Vertical distribution and seasonal abundance of zooplankters in Lake Tanganyika. African Study Monographs. 6: 1-16.
11-Mar-1982	10	27.00	3.3900	29.1584	Narita T, Mulimbwa N, Mizuno T (1986) Vertical distribution and seasonal abundance of zooplankters in Lake Tanganyika. African Study Monographs. 6: 1-16.
30-Mar-1982	10	27.00	3.3900	29.1584	Narita T, Mulimbwa N, Mizuno T (1986) Vertical distribution and seasonal abundance of zooplankters in Lake Tanganyika. African Study Monographs. 6: 1-16.
13-Apr-1982	10	27.00	3.3900	29.1584	Narita T, Mulimbwa N, Mizuno T (1986) Vertical distribution and seasonal abundance of zooplankters in Lake Tanganyika. African Study Monographs. 6: 1-16.
29-Apr-1982	10	27.00	3.3900	29.1584	Narita T, Mulimbwa N, Mizuno T (1986) Vertical distribution and seasonal abundance of zooplankters in Lake Tanganyika. African Study Monographs. 6: 1-16.
18-May-1982	10	26.80	3.3900	29.1584	Narita T, Mulimbwa N, Mizuno T (1986) Vertical distribution and seasonal abundance of zooplankters in Lake Tanganyika. African Study Monographs. 6: 1-16.
31-May-1982	10	25.00	3.3900	29.1584	Narita T, Mulimbwa N, Mizuno T (1986) Vertical distribution and seasonal abundance of zooplankters in Lake Tanganyika. African Study Monographs. 6: 1-16.
19-Jun-1982	10	26.50	3.3900	29.1584	Narita T, Mulimbwa N, Mizuno T (1986) Vertical distribution and seasonal abundance of zooplankters in Lake Tanganyika. African Study Monographs. 6: 1-16.
30-Jun-1982	10	26.40	3.3900	29.1584	Narita T, Mulimbwa N, Mizuno T (1986) Vertical distribution and seasonal abundance of zooplankters in Lake Tanganyika. African Study Monographs. 6: 1-16.
19-Jul-1982	10	26.40	3.3900	29.1584	Narita T, Mulimbwa N, Mizuno T (1986) Vertical distribution and seasonal abundance of zooplankters in Lake Tanganyika. African Study Monographs. 6: 1-16.
30-Jul-1982	10	25.00	3.3900	29.1584	Narita T, Mulimbwa N, Mizuno T (1986) Vertical distribution and seasonal abundance of zooplankters in Lake Tanganyika. African Study Monographs. 6: 1-16.
15-Aug-1982	10	25.50	3.3900	29.1584	Narita T, Mulimbwa N, Mizuno T (1986) Vertical distribution and seasonal abundance of zooplankters in Lake Tanganyika. African Study Monographs. 6: 1-16.
30-Aug-1982	10	25.50	3.3900	29.1584	Narita T, Mulimbwa N, Mizuno T (1986) Vertical distribution and seasonal abundance of zooplankters in Lake Tanganyika. African Study Monographs. 6: 1-16.
28-Nov-1981	20	25.50	3.3900	29.1584	Narita T, Mulimbwa N, Mizuno T (1986) Vertical distribution and seasonal abundance of zooplankters in Lake Tanganyika. African Study Monographs. 6: 1-16.
21-Dec-1981	20	25.50	3.3900	29.1584	Narita T, Mulimbwa N, Mizuno T (1986) Vertical distribution and seasonal abundance of zooplankters in Lake Tanganyika. African Study Monographs. 6: 1-16.
20-Jan-1982	20	26.20	3.3900	29.1584	Narita T, Mulimbwa N, Mizuno T (1986) Vertical distribution and seasonal abundance of zooplankters in Lake Tanganyika. African Study Monographs. 6: 1-16.
4-Feb-1982	20	26.00	3.3900	29.1584	Narita T, Mulimbwa N, Mizuno T (1986) Vertical distribution and seasonal abundance of zooplankters in Lake Tanganyika. African Study Monographs. 6: 1-16.
11-Mar-1982	20	26.80	3.3900	29.1584	Narita T, Mulimbwa N, Mizuno T (1986) Vertical distribution and seasonal abundance of zooplankters in Lake Tanganyika. African Study Monographs. 6: 1-16.
30-Mar-1982	20	26.80	3.3900	29.1584	Narita T, Mulimbwa N, Mizuno T (1986) Vertical distribution and seasonal abundance of zooplankters in Lake Tanganyika. African Study Monographs. 6: 1-16.
13-Apr-1982	20	27.00	3.3900	29.1584	Narita T, Mulimbwa N, Mizuno T (1986) Vertical distribution and seasonal abundance of zooplankters in Lake Tanganyika. African Study Monographs. 6: 1-16.
29-Apr-1982	20	26.80	3.3900	29.1584	Narita T, Mulimbwa N, Mizuno T (1986) Vertical distribution and seasonal abundance of zooplankters in Lake Tanganyika. African Study Monographs. 6: 1-16.
18-May-1982	20	26.60	3.3900	29.1584	Narita T, Mulimbwa N, Mizuno T (1986) Vertical distribution and seasonal abundance of zooplankters in Lake Tanganyika. African Study Monographs. 6: 1-16.
31-May-1982	20	26.20	3.3900	29.1584	Narita T, Mulimbwa N, Mizuno T (1986) Vertical distribution and seasonal abundance of zooplankters in Lake Tanganyika. African Study Monographs. 6: 1-16.
19-Jun-1982	20	26.50	3.3900	29.1584	Narita T, Mulimbwa N, Mizuno T (1986) Vertical distribution and seasonal abundance of zooplankters in Lake Tanganyika. African Study Monographs. 6: 1-16.
30-Jun-1982	20	26.40	3.3900	29.1584	Narita T, Mulimbwa N, Mizuno T (1986) Vertical distribution and seasonal abundance of zooplankters in Lake Tanganyika. African Study Monographs. 6: 1-16.
19-Jul-1982	20	26.40	3.3900	29.1584	Narita T, Mulimbwa N, Mizuno T (1986) Vertical distribution and seasonal abundance of zooplankters in Lake Tanganyika. African Study Monographs. 6: 1-16.
30-Jul-1982	20	25.20	3.3900	29.1584	Narita T, Mulimbwa N, Mizuno T (1986) Vertical distribution and seasonal abundance of zooplankters in Lake Tanganyika. African Study Monographs. 6: 1-16.
15-Aug-1982	20	25.50	3.3900	29.1584	Narita T, Mulimbwa N, Mizuno T (1986) Vertical distribution and seasonal abundance of zooplankters in Lake Tanganyika. African Study Monographs. 6: 1-16.
30-Aug-1982	20	25.50	3.3900	29.1584	Narita T, Mulimbwa N, Mizuno T (1986) Vertical distribution and seasonal abundance of zooplankters in Lake Tanganyika. African Study Monographs. 6: 1-16.
28-Nov-1981	30	25.50	3.3900	29.1584	Narita T, Mulimbwa N, Mizuno T (1986) Vertical distribution and seasonal abundance of zooplankters in Lake Tanganyika. African Study Monographs. 6: 1-16.
21-Dec-1981	30	25.50	3.3900	29.1584	Narita T, Mulimbwa N, Mizuno T (1986) Vertical distribution and seasonal abundance of zooplankters in Lake Tanganyika. African Study Monographs. 6: 1-16.
20-Jan-1982	30	25.80	3.3900	29.1584	Narita T, Mulimbwa N, Mizuno T (1986) Vertical distribution and seasonal abundance of zooplankters in Lake Tanganyika. African Study Monographs. 6: 1-16.
4-Feb-1982	30	25.50	3.3900	29.1584	Narita T, Mulimbwa N, Mizuno T (1986) Vertical distribution and seasonal abundance of zooplankters in Lake Tanganyika. African Study Monographs. 6: 1-16.
11-Mar-1982	30	26.50	3.3900	29.1584	Narita T, Mulimbwa N, Mizuno T (1986) Vertical distribution and seasonal abundance of zooplankters in Lake Tanganyika. African Study Monographs. 6: 1-16.
30-Mar-1982	30	26.50	3.3900	29.1584	Narita T, Mulimbwa N, Mizuno T (1986) Vertical distribution and seasonal abundance of zooplankters in Lake Tanganyika. African Study Monographs. 6: 1-16.
13-Apr-1982	30	26.50	3.3900	29.1584	Narita T, Mulimbwa N, Mizuno T (1986) Vertical distribution and seasonal abundance of zooplankters in Lake Tanganyika. African Study Monographs. 6: 1-16.
29-Apr-1982	30	26.50	3.3900	29.1584	Narita T, Mulimbwa N, Mizuno T (1986) Vertical distribution and seasonal abundance of zooplankters in Lake Tanganyika. African Study Monographs. 6: 1-16.
18-May-1982	30	26.50	3.3900	29.1584	Narita T, Mulimbwa N, Mizuno T (1986) Vertical distribution and seasonal abundance of zooplankters in Lake Tanganyika. African Study Monographs. 6: 1-16.
31-May-1982	30	26.00	3.3900	29.1584	Narita T, Mulimbwa N, Mizuno T (1986) Vertical distribution and seasonal abundance of zooplankters in Lake Tanganyika. African Study Monographs. 6: 1-16.
19-Jun-1982	30	26.50	3.3900	29.1584	Narita T, Mulimbwa N, Mizuno T (1986) Vertical distribution and seasonal abundance of zooplankters in Lake Tanganyika. African Study Monographs. 6: 1-16.
30-Jun-1982	30	26.40	3.3900	29.1584	Narita T, Mulimbwa N, Mizuno T (1986) Vertical distribution and seasonal abundance of zooplankters in Lake Tanganyika. African Study Monographs. 6: 1-16.
19-Jul-1982	30	26.30	3.3900	29.1584	Narita T, Mulimbwa N, Mizuno T (1986) Vertical distribution and seasonal abundance of zooplankters in Lake Tanganyika. African Study Monographs. 6: 1-16.
30-Jul-1982	30	25.20	3.3900	29.1584	Narita T, Mulimbwa N, Mizuno T (1986) Vertical distribution and seasonal abundance of zooplankters in Lake Tanganyika. African Study Monographs. 6: 1-16.
15-Aug-1982	30	25.00	3.3900	29.1584	Narita T, Mulimbwa N, Mizuno T (1986) Vertical distribution and seasonal abundance of zooplankters in Lake Tanganyika. African Study Monographs. 6: 1-16.
30-Aug-1982	30	25.00	3.3900	29.1584	Narita T, Mulimbwa N, Mizuno T (1986) Vertical distribution and seasonal abundance of zooplankters in Lake Tanganyika. African Study Monographs. 6: 1-16.
28-Nov-1981	50	24.51	3.3900	29.1584	Narita T, Mulimbwa N, Mizuno T (1986) Vertical distribution and seasonal abundance of zooplankters in Lake Tanganyika. African Study Monographs. 6: 1-16.
21-Dec-1981	50	25.01	3.3900	29.1584	Narita T, Mulimbwa N, Mizuno T (1986) Vertical distribution and seasonal abundance of zooplankters in Lake Tanganyika. African Study Monographs. 6: 1-16.
20-Jan-1982	50	25.41	3.3900	29.1584	Narita T, Mulimbwa N, Mizuno T (1986) Vertical distribution and seasonal abundance of zooplankters in Lake Tanganyika. African Study Monographs. 6: 1-16.
4-Feb-1982	50	25.51	3.3900	29.1584	Narita T, Mulimbwa N, Mizuno T (1986) Vertical distribution and seasonal abundance of zooplankters in Lake Tanganyika. African Study Monographs. 6: 1-16.
11-Mar-1982	50	25.81	3.3900	29.1584	Narita T, Mulimbwa N, Mizuno T (1986) Vertical distribution and seasonal abundance of zooplankters in Lake Tanganyika. African Study Monographs. 6: 1-16.
30-Mar-1982	50	25.61	3.3900	29.1584	Narita T, Mulimbwa N, Mizuno T (1986) Vertical distribution and seasonal abundance of zooplankters in Lake Tanganyika. African Study Monographs. 6: 1-16.
13-Apr-1982	50	26.01	3.3900	29.1584	Narita T, Mulimbwa N, Mizuno T (1986) Vertical distribution and seasonal abundance of zooplankters in Lake Tanganyika. African Study Monographs. 6: 1-16.
29-Apr-1982	50	26.51	3.3900	29.1584	Narita T, Mulimbwa N, Mizuno T (1986) Vertical distribution and seasonal abundance of zooplankters in Lake Tanganyika. African Study Monographs. 6: 1-16.
18-May-1982	50	26.11	3.3900	29.1584	Narita T, Mulimbwa N, Mizuno T (1986) Vertical distribution and seasonal abundance of zooplankters in Lake Tanganyika. African Study Monographs. 6: 1-16.
31-May-1982	50	25.81	3.3900	29.1584	Narita T, Mulimbwa N, Mizuno T (1986) Vertical distribution and seasonal abundance of zooplankters in Lake Tanganyika. African Study Monographs. 6: 1-16.
19-Jun-1982	50	26.51	3.3900	29.1584	Narita T, Mulimbwa N, Mizuno T (1986) Vertical distribution and seasonal abundance of zooplankters in Lake Tanganyika. African Study Monographs. 6: 1-16.
30-Jun-1982	50	26.41	3.3900	29.1584	Narita T, Mulimbwa N, Mizuno T (1986) Vertical distribution and seasonal abundance of zooplankters in Lake Tanganyika. African Study Monographs. 6: 1-16.
19-Jul-1982	50	26.31	3.3900	29.1584	Narita T, Mulimbwa N, Mizuno T (1986) Vertical distribution and seasonal abundance of zooplankters in Lake Tanganyika. African Study Monographs. 6: 1-16.
30-Jul-1982	50	25.21	3.3900	29.1584	Narita T, Mulimbwa N, Mizuno T (1986) Vertical distribution and seasonal abundance of zooplankters in Lake Tanganyika. African Study Monographs. 6: 1-16.
15-Aug-1982	50	25.01	3.3900	29.1584	Narita T, Mulimbwa N, Mizuno T (1986) Vertical distribution and seasonal abundance of zooplankters in Lake Tanganyika. African Study Monographs. 6: 1-16.
30-Aug-1982	50	25.01	3.3900	29.1584	Narita T, Mulimbwa N, Mizuno T (1986) Vertical distribution and seasonal abundance of zooplankters in Lake Tanganyika. African Study Monographs. 6: 1-16.
28-Nov-1981	100	23.72	3.3900	29.1584	Narita T, Mulimbwa N, Mizuno T (1986) Vertical distribution and seasonal abundance of zooplankters in Lake Tanganyika. African Study Monographs. 6: 1-16.
21-Dec-1981	100	24.52	3.3900	29.1584	Narita T, Mulimbwa N, Mizuno T (1986) Vertical distribution and seasonal abundance of zooplankters in Lake Tanganyika. African Study Monographs. 6: 1-16.
20-Jan-1982	100	25.02	3.3900	29.1584	Narita T, Mulimbwa N, Mizuno T (1986) Vertical distribution and seasonal abundance of zooplankters in Lake Tanganyika. African Study Monographs. 6: 1-16.
4-Feb-1982	100	24.02	3.3900	29.1584	Narita T, Mulimbwa N, Mizuno T (1986) Vertical distribution and seasonal abundance of zooplankters in Lake Tanganyika. African Study Monographs. 6: 1-16.
11-Mar-1982	100	25.02	3.3900	29.1584	Narita T, Mulimbwa N, Mizuno T (1986) Vertical distribution and seasonal abundance of zooplankters in Lake Tanganyika. African Study Monographs. 6: 1-16.
30-Mar-1982	100	25.02	3.3900	29.1584	Narita T, Mulimbwa N, Mizuno T (1986) Vertical distribution and seasonal abundance of zooplankters in Lake Tanganyika. African Study Monographs. 6: 1-16.
29-Apr-1982	100	24.82	3.3900	29.1584	Narita T, Mulimbwa N, Mizuno T (1986) Vertical distribution and seasonal abundance of zooplankters in Lake Tanganyika. African Study Monographs. 6: 1-16.
18-May-1982	100	24.82	3.3900	29.1584	Narita T, Mulimbwa N, Mizuno T (1986) Vertical distribution and seasonal abundance of zooplankters in Lake Tanganyika. African Study Monographs. 6: 1-16.
31-May-1982	100	25.32	3.3900	29.1584	Narita T, Mulimbwa N, Mizuno T (1986) Vertical distribution and seasonal abundance of zooplankters in Lake Tanganyika. African Study Monographs. 6: 1-16.
19-Jun-1982	100	24.82	3.3900	29.1584	Narita T, Mulimbwa N, Mizuno T (1986) Vertical distribution and seasonal abundance of zooplankters in Lake Tanganyika. African Study Monographs. 6: 1-16.
30-Jul-1982	100	24.02	3.3900	29.1584	Narita T, Mulimbwa N, Mizuno T (1986) Vertical distribution and seasonal abundance of zooplankters in Lake Tanganyika. African Study Monographs. 6: 1-16.
15-Aug-1982	100	24.52	3.3900	29.1584	Narita T, Mulimbwa N, Mizuno T (1986) Vertical distribution and seasonal abundance of zooplankters in Lake Tanganyika. African Study Monographs. 6: 1-16.
30-Aug-1982	100	24.22	3.3900	29.1584	Narita T, Mulimbwa N, Mizuno T (1986) Vertical distribution and seasonal abundance of zooplankters in Lake Tanganyika. African Study Monographs. 6: 1-16.
15-Nov-1955	1	25.75	3.5000	29.1584	Dubois JT (1958) Evolution de la temperature de l’oxygene dissous et de la transparence dans la baie Nord du lac Tanganika. Hydrobiologia 10:215-240
24-Nov-1955	1	26.05	3.5000	29.1584	Dubois JT (1958) Evolution de la temperature de l’oxygene dissous et de la transparence dans la baie Nord du lac Tanganika. Hydrobiologia 10:215-240
29-Nov-1955	1	26.70	3.5000	29.1584	Dubois JT (1958) Evolution de la temperature de l’oxygene dissous et de la transparence dans la baie Nord du lac Tanganika. Hydrobiologia 10:215-240
6-Dec-1955	1	26.50	3.5000	29.1584	Dubois JT (1958) Evolution de la temperature de l’oxygene dissous et de la transparence dans la baie Nord du lac Tanganika. Hydrobiologia 10:215-240
22-Dec-1955	1	26.37	3.5000	29.1584	Dubois JT (1958) Evolution de la temperature de l’oxygene dissous et de la transparence dans la baie Nord du lac Tanganika. Hydrobiologia 10:215-240
27-Dec-1955	1	26.10	3.5000	29.1584	Dubois JT (1958) Evolution de la temperature de l’oxygene dissous et de la transparence dans la baie Nord du lac Tanganika. Hydrobiologia 10:215-240
24-Jan-1956	1	25.85	3.5000	29.1584	Dubois JT (1958) Evolution de la temperature de l’oxygene dissous et de la transparence dans la baie Nord du lac Tanganika. Hydrobiologia 10:215-240
31-Jan-1956	1	25.65	3.5000	29.1584	Dubois JT (1958) Evolution de la temperature de l’oxygene dissous et de la transparence dans la baie Nord du lac Tanganika. Hydrobiologia 10:215-240
7-Feb-1956	1	25.90	3.5000	29.1584	Dubois JT (1958) Evolution de la temperature de l’oxygene dissous et de la transparence dans la baie Nord du lac Tanganika. Hydrobiologia 10:215-240
14-Feb-1956	1	26.15	3.5000	29.1584	Dubois JT (1958) Evolution de la temperature de l’oxygene dissous et de la transparence dans la baie Nord du lac Tanganika. Hydrobiologia 10:215-240
21-Feb-1956	1	26.25	3.5000	29.1584	Dubois JT (1958) Evolution de la temperature de l’oxygene dissous et de la transparence dans la baie Nord du lac Tanganika. Hydrobiologia 10:215-240
28-Feb-1956	1	26.60	3.5000	29.1584	Dubois JT (1958) Evolution de la temperature de l’oxygene dissous et de la transparence dans la baie Nord du lac Tanganika. Hydrobiologia 10:215-240
6-Mar-1956	1	26.55	3.5000	29.1584	Dubois JT (1958) Evolution de la temperature de l’oxygene dissous et de la transparence dans la baie Nord du lac Tanganika. Hydrobiologia 10:215-240
12-Mar-1956	1	26.90	3.5000	29.1584	Dubois JT (1958) Evolution de la temperature de l’oxygene dissous et de la transparence dans la baie Nord du lac Tanganika. Hydrobiologia 10:215-240
20-Mar-1956	1	26.80	3.5000	29.1584	Dubois JT (1958) Evolution de la temperature de l’oxygene dissous et de la transparence dans la baie Nord du lac Tanganika. Hydrobiologia 10:215-240
28-Mar-1956	1	26.90	3.5000	29.1584	Dubois JT (1958) Evolution de la temperature de l’oxygene dissous et de la transparence dans la baie Nord du lac Tanganika. Hydrobiologia 10:215-240
4-Apr-1956	1	26.45	3.5000	29.1584	Dubois JT (1958) Evolution de la temperature de l’oxygene dissous et de la transparence dans la baie Nord du lac Tanganika. Hydrobiologia 10:215-240
10-Apr-1956	1	27.00	3.5000	29.1584	Dubois JT (1958) Evolution de la temperature de l’oxygene dissous et de la transparence dans la baie Nord du lac Tanganika. Hydrobiologia 10:215-240
18-Apr-1956	1	27.00	3.5000	29.1584	Dubois JT (1958) Evolution de la temperature de l’oxygene dissous et de la transparence dans la baie Nord du lac Tanganika. Hydrobiologia 10:215-240
12-May-1956	1	26.60	3.5000	29.1584	Dubois JT (1958) Evolution de la temperature de l’oxygene dissous et de la transparence dans la baie Nord du lac Tanganika. Hydrobiologia 10:215-240
16-May-1956	1	26.65	3.5000	29.1584	Dubois JT (1958) Evolution de la temperature de l’oxygene dissous et de la transparence dans la baie Nord du lac Tanganika. Hydrobiologia 10:215-240
23-May-1956	1	26.35	3.5000	29.1584	Dubois JT (1958) Evolution de la temperature de l’oxygene dissous et de la transparence dans la baie Nord du lac Tanganika. Hydrobiologia 10:215-240
29-May-1956	1	26.30	3.5000	29.1584	Dubois JT (1958) Evolution de la temperature de l’oxygene dissous et de la transparence dans la baie Nord du lac Tanganika. Hydrobiologia 10:215-240
7-Jun-1956	1	26.40	3.5000	29.1584	Dubois JT (1958) Evolution de la temperature de l’oxygene dissous et de la transparence dans la baie Nord du lac Tanganika. Hydrobiologia 10:215-240
3-Aug-1956	1	25.15	3.5000	29.1584	Dubois JT (1958) Evolution de la temperature de l’oxygene dissous et de la transparence dans la baie Nord du lac Tanganika. Hydrobiologia 10:215-240
7-Aug-1956	1	25.05	3.5000	29.1584	Dubois JT (1958) Evolution de la temperature de l’oxygene dissous et de la transparence dans la baie Nord du lac Tanganika. Hydrobiologia 10:215-240
14-Aug-1956	1	25.10	3.5000	29.1584	Dubois JT (1958) Evolution de la temperature de l’oxygene dissous et de la transparence dans la baie Nord du lac Tanganika. Hydrobiologia 10:215-240
21-Aug-1956	1	25.10	3.5000	29.1584	Dubois JT (1958) Evolution de la temperature de l’oxygene dissous et de la transparence dans la baie Nord du lac Tanganika. Hydrobiologia 10:215-240
28-Aug-1956	1	25.23	3.5000	29.1584	Dubois JT (1958) Evolution de la temperature de l’oxygene dissous et de la transparence dans la baie Nord du lac Tanganika. Hydrobiologia 10:215-240
11-Sep-1956	1	25.62	3.5000	29.1584	Dubois JT (1958) Evolution de la temperature de l’oxygene dissous et de la transparence dans la baie Nord du lac Tanganika. Hydrobiologia 10:215-240
21-Sep-1956	1	26.05	3.5000	29.1584	Dubois JT (1958) Evolution de la temperature de l’oxygene dissous et de la transparence dans la baie Nord du lac Tanganika. Hydrobiologia 10:215-240
27-Sep-1956	1	25.75	3.5000	29.1584	Dubois JT (1958) Evolution de la temperature de l’oxygene dissous et de la transparence dans la baie Nord du lac Tanganika. Hydrobiologia 10:215-240
3-Oct-1956	1	25.73	3.5000	29.1584	Dubois JT (1958) Evolution de la temperature de l’oxygene dissous et de la transparence dans la baie Nord du lac Tanganika. Hydrobiologia 10:215-240
9-Oct-1956	1	25.73	3.5000	29.1584	Dubois JT (1958) Evolution de la temperature de l’oxygene dissous et de la transparence dans la baie Nord du lac Tanganika. Hydrobiologia 10:215-240
16-Oct-1956	1	25.80	3.5000	29.1584	Dubois JT (1958) Evolution de la temperature de l’oxygene dissous et de la transparence dans la baie Nord du lac Tanganika. Hydrobiologia 10:215-240
24-Oct-1956	1	25.80	3.5000	29.1584	Dubois JT (1958) Evolution de la temperature de l’oxygene dissous et de la transparence dans la baie Nord du lac Tanganika. Hydrobiologia 10:215-240
30-Oct-1956	1	25.20	3.5000	29.1584	Dubois JT (1958) Evolution de la temperature de l’oxygene dissous et de la transparence dans la baie Nord du lac Tanganika. Hydrobiologia 10:215-240
6-Nov-1956	1	25.40	3.5000	29.1584	Dubois JT (1958) Evolution de la temperature de l’oxygene dissous et de la transparence dans la baie Nord du lac Tanganika. Hydrobiologia 10:215-240
13-Nov-1956	1	25.50	3.5000	29.1584	Dubois JT (1958) Evolution de la temperature de l’oxygene dissous et de la transparence dans la baie Nord du lac Tanganika. Hydrobiologia 10:215-240
21-Nov-1956	1	25.78	3.5000	29.1584	Dubois JT (1958) Evolution de la temperature de l’oxygene dissous et de la transparence dans la baie Nord du lac Tanganika. Hydrobiologia 10:215-240
27-Nov-1956	1	25.90	3.5000	29.1584	Dubois JT (1958) Evolution de la temperature de l’oxygene dissous et de la transparence dans la baie Nord du lac Tanganika. Hydrobiologia 10:215-240
5-Dec-1956	1	25.88	3.5000	29.1584	Dubois JT (1958) Evolution de la temperature de l’oxygene dissous et de la transparence dans la baie Nord du lac Tanganika. Hydrobiologia 10:215-240
12-Dec-1956	1	25.88	3.5000	29.1584	Dubois JT (1958) Evolution de la temperature de l’oxygene dissous et de la transparence dans la baie Nord du lac Tanganika. Hydrobiologia 10:215-240
19-Dec-1956	1	25.80	3.5000	29.1584	Dubois JT (1958) Evolution de la temperature de l’oxygene dissous et de la transparence dans la baie Nord du lac Tanganika. Hydrobiologia 10:215-240
26-Dec-1956	1	25.78	3.5000	29.1584	Dubois JT (1958) Evolution de la temperature de l’oxygene dissous et de la transparence dans la baie Nord du lac Tanganika. Hydrobiologia 10:215-240
2-Jan-1957	1	25.85	3.5000	29.1584	Dubois JT (1958) Evolution de la temperature de l’oxygene dissous et de la transparence dans la baie Nord du lac Tanganika. Hydrobiologia 10:215-240
8-Jan-1957	1	25.78	3.5000	29.1584	Dubois JT (1958) Evolution de la temperature de l’oxygene dissous et de la transparence dans la baie Nord du lac Tanganika. Hydrobiologia 10:215-240
15-Jan-1957	1	25.90	3.5000	29.1584	Dubois JT (1958) Evolution de la temperature de l’oxygene dissous et de la transparence dans la baie Nord du lac Tanganika. Hydrobiologia 10:215-240
22-Jan-1957	1	25.80	3.5000	29.1584	Dubois JT (1958) Evolution de la temperature de l’oxygene dissous et de la transparence dans la baie Nord du lac Tanganika. Hydrobiologia 10:215-240
29-Jan-1957	1	25.80	3.5000	29.1584	Dubois JT (1958) Evolution de la temperature de l’oxygene dissous et de la transparence dans la baie Nord du lac Tanganika. Hydrobiologia 10:215-240
4-Feb-1957	1	25.70	3.5000	29.1584	Dubois JT (1958) Evolution de la temperature de l’oxygene dissous et de la transparence dans la baie Nord du lac Tanganika. Hydrobiologia 10:215-240
12-Feb-1957	1	25.65	3.5000	29.1584	Dubois JT (1958) Evolution de la temperature de l’oxygene dissous et de la transparence dans la baie Nord du lac Tanganika. Hydrobiologia 10:215-240
19-Feb-1957	1	26.00	3.5000	29.1584	Dubois JT (1958) Evolution de la temperature de l’oxygene dissous et de la transparence dans la baie Nord du lac Tanganika. Hydrobiologia 10:215-240
26-Feb-1957	1	25.80	3.5000	29.1584	Dubois JT (1958) Evolution de la temperature de l’oxygene dissous et de la transparence dans la baie Nord du lac Tanganika. Hydrobiologia 10:215-240
15-Nov-1955	5	25.75	3.5000	29.1584	Dubois JT (1958) Evolution de la temperature de l’oxygene dissous et de la transparence dans la baie Nord du lac Tanganika. Hydrobiologia 10:215-240
24-Nov-1955	5	25.80	3.5000	29.1584	Dubois JT (1958) Evolution de la temperature de l’oxygene dissous et de la transparence dans la baie Nord du lac Tanganika. Hydrobiologia 10:215-240
29-Nov-1955	5	26.15	3.5000	29.1584	Dubois JT (1958) Evolution de la temperature de l’oxygene dissous et de la transparence dans la baie Nord du lac Tanganika. Hydrobiologia 10:215-240
22-Dec-1955	5	26.12	3.5000	29.1584	Dubois JT (1958) Evolution de la temperature de l’oxygene dissous et de la transparence dans la baie Nord du lac Tanganika. Hydrobiologia 10:215-240
27-Dec-1955	5	26.15	3.5000	29.1584	Dubois JT (1958) Evolution de la temperature de l’oxygene dissous et de la transparence dans la baie Nord du lac Tanganika. Hydrobiologia 10:215-240
24-Jan-1956	5	25.85	3.5000	29.1584	Dubois JT (1958) Evolution de la temperature de l’oxygene dissous et de la transparence dans la baie Nord du lac Tanganika. Hydrobiologia 10:215-240
31-Jan-1956	5	25.60	3.5000	29.1584	Dubois JT (1958) Evolution de la temperature de l’oxygene dissous et de la transparence dans la baie Nord du lac Tanganika. Hydrobiologia 10:215-240
7-Feb-1956	5	25.95	3.5000	29.1584	Dubois JT (1958) Evolution de la temperature de l’oxygene dissous et de la transparence dans la baie Nord du lac Tanganika. Hydrobiologia 10:215-240
14-Feb-1956	5	26.15	3.5000	29.1584	Dubois JT (1958) Evolution de la temperature de l’oxygene dissous et de la transparence dans la baie Nord du lac Tanganika. Hydrobiologia 10:215-240
21-Feb-1956	5	26.15	3.5000	29.1584	Dubois JT (1958) Evolution de la temperature de l’oxygene dissous et de la transparence dans la baie Nord du lac Tanganika. Hydrobiologia 10:215-240
6-Mar-1956	5	26.45	3.5000	29.1584	Dubois JT (1958) Evolution de la temperature de l’oxygene dissous et de la transparence dans la baie Nord du lac Tanganika. Hydrobiologia 10:215-240
12-Mar-1956	5	26.80	3.5000	29.1584	Dubois JT (1958) Evolution de la temperature de l’oxygene dissous et de la transparence dans la baie Nord du lac Tanganika. Hydrobiologia 10:215-240
20-Mar-1956	5	26.80	3.5000	29.1584	Dubois JT (1958) Evolution de la temperature de l’oxygene dissous et de la transparence dans la baie Nord du lac Tanganika. Hydrobiologia 10:215-240
28-Mar-1956	5	26.80	3.5000	29.1584	Dubois JT (1958) Evolution de la temperature de l’oxygene dissous et de la transparence dans la baie Nord du lac Tanganika. Hydrobiologia 10:215-240
4-Apr-1956	5	26.45	3.5000	29.1584	Dubois JT (1958) Evolution de la temperature de l’oxygene dissous et de la transparence dans la baie Nord du lac Tanganika. Hydrobiologia 10:215-240
10-Apr-1956	5	27.00	3.5000	29.1584	Dubois JT (1958) Evolution de la temperature de l’oxygene dissous et de la transparence dans la baie Nord du lac Tanganika. Hydrobiologia 10:215-240
18-Apr-1956	5	26.90	3.5000	29.1584	Dubois JT (1958) Evolution de la temperature de l’oxygene dissous et de la transparence dans la baie Nord du lac Tanganika. Hydrobiologia 10:215-240
12-May-1956	5	26.60	3.5000	29.1584	Dubois JT (1958) Evolution de la temperature de l’oxygene dissous et de la transparence dans la baie Nord du lac Tanganika. Hydrobiologia 10:215-240
16-May-1956	5	26.55	3.5000	29.1584	Dubois JT (1958) Evolution de la temperature de l’oxygene dissous et de la transparence dans la baie Nord du lac Tanganika. Hydrobiologia 10:215-240
23-May-1956	5	26.40	3.5000	29.1584	Dubois JT (1958) Evolution de la temperature de l’oxygene dissous et de la transparence dans la baie Nord du lac Tanganika. Hydrobiologia 10:215-240
29-May-1956	5	26.65	3.5000	29.1584	Dubois JT (1958) Evolution de la temperature de l’oxygene dissous et de la transparence dans la baie Nord du lac Tanganika. Hydrobiologia 10:215-240
7-Jun-1956	5	26.50	3.5000	29.1584	Dubois JT (1958) Evolution de la temperature de l’oxygene dissous et de la transparence dans la baie Nord du lac Tanganika. Hydrobiologia 10:215-240
3-Aug-1956	5	25.15	3.5000	29.1584	Dubois JT (1958) Evolution de la temperature de l’oxygene dissous et de la transparence dans la baie Nord du lac Tanganika. Hydrobiologia 10:215-240
7-Aug-1956	5	25.05	3.5000	29.1584	Dubois JT (1958) Evolution de la temperature de l’oxygene dissous et de la transparence dans la baie Nord du lac Tanganika. Hydrobiologia 10:215-240
14-Aug-1956	5	25.10	3.5000	29.1584	Dubois JT (1958) Evolution de la temperature de l’oxygene dissous et de la transparence dans la baie Nord du lac Tanganika. Hydrobiologia 10:215-240
21-Aug-1956	5	25.10	3.5000	29.1584	Dubois JT (1958) Evolution de la temperature de l’oxygene dissous et de la transparence dans la baie Nord du lac Tanganika. Hydrobiologia 10:215-240
28-Aug-1956	5	25.15	3.5000	29.1584	Dubois JT (1958) Evolution de la temperature de l’oxygene dissous et de la transparence dans la baie Nord du lac Tanganika. Hydrobiologia 10:215-240
11-Sep-1956	5	25.30	3.5000	29.1584	Dubois JT (1958) Evolution de la temperature de l’oxygene dissous et de la transparence dans la baie Nord du lac Tanganika. Hydrobiologia 10:215-240
21-Sep-1956	5	26.00	3.5000	29.1584	Dubois JT (1958) Evolution de la temperature de l’oxygene dissous et de la transparence dans la baie Nord du lac Tanganika. Hydrobiologia 10:215-240
27-Sep-1956	5	25.75	3.5000	29.1584	Dubois JT (1958) Evolution de la temperature de l’oxygene dissous et de la transparence dans la baie Nord du lac Tanganika. Hydrobiologia 10:215-240
3-Oct-1956	5	25.80	3.5000	29.1584	Dubois JT (1958) Evolution de la temperature de l’oxygene dissous et de la transparence dans la baie Nord du lac Tanganika. Hydrobiologia 10:215-240
9-Oct-1956	5	25.65	3.5000	29.1584	Dubois JT (1958) Evolution de la temperature de l’oxygene dissous et de la transparence dans la baie Nord du lac Tanganika. Hydrobiologia 10:215-240
16-Oct-1956	5	25.80	3.5000	29.1584	Dubois JT (1958) Evolution de la temperature de l’oxygene dissous et de la transparence dans la baie Nord du lac Tanganika. Hydrobiologia 10:215-240
24-Oct-1956	5	25.85	3.5000	29.1584	Dubois JT (1958) Evolution de la temperature de l’oxygene dissous et de la transparence dans la baie Nord du lac Tanganika. Hydrobiologia 10:215-240
30-Oct-1956	5	25.20	3.5000	29.1584	Dubois JT (1958) Evolution de la temperature de l’oxygene dissous et de la transparence dans la baie Nord du lac Tanganika. Hydrobiologia 10:215-240
6-Nov-1956	5	25.40	3.5000	29.1584	Dubois JT (1958) Evolution de la temperature de l’oxygene dissous et de la transparence dans la baie Nord du lac Tanganika. Hydrobiologia 10:215-240
13-Nov-1956	5	25.40	3.5000	29.1584	Dubois JT (1958) Evolution de la temperature de l’oxygene dissous et de la transparence dans la baie Nord du lac Tanganika. Hydrobiologia 10:215-240
21-Nov-1956	5	25.73	3.5000	29.1584	Dubois JT (1958) Evolution de la temperature de l’oxygene dissous et de la transparence dans la baie Nord du lac Tanganika. Hydrobiologia 10:215-240
27-Nov-1956	5	25.90	3.5000	29.1584	Dubois JT (1958) Evolution de la temperature de l’oxygene dissous et de la transparence dans la baie Nord du lac Tanganika. Hydrobiologia 10:215-240
5-Dec-1956	5	25.80	3.5000	29.1584	Dubois JT (1958) Evolution de la temperature de l’oxygene dissous et de la transparence dans la baie Nord du lac Tanganika. Hydrobiologia 10:215-240
12-Dec-1956	5	25.73	3.5000	29.1584	Dubois JT (1958) Evolution de la temperature de l’oxygene dissous et de la transparence dans la baie Nord du lac Tanganika. Hydrobiologia 10:215-240
19-Dec-1956	5	25.78	3.5000	29.1584	Dubois JT (1958) Evolution de la temperature de l’oxygene dissous et de la transparence dans la baie Nord du lac Tanganika. Hydrobiologia 10:215-240
26-Dec-1956	5	25.78	3.5000	29.1584	Dubois JT (1958) Evolution de la temperature de l’oxygene dissous et de la transparence dans la baie Nord du lac Tanganika. Hydrobiologia 10:215-240
2-Jan-1957	5	25.85	3.5000	29.1584	Dubois JT (1958) Evolution de la temperature de l’oxygene dissous et de la transparence dans la baie Nord du lac Tanganika. Hydrobiologia 10:215-240
8-Jan-1957	5	25.73	3.5000	29.1584	Dubois JT (1958) Evolution de la temperature de l’oxygene dissous et de la transparence dans la baie Nord du lac Tanganika. Hydrobiologia 10:215-240
15-Jan-1957	5	25.90	3.5000	29.1584	Dubois JT (1958) Evolution de la temperature de l’oxygene dissous et de la transparence dans la baie Nord du lac Tanganika. Hydrobiologia 10:215-240
22-Jan-1957	5	25.80	3.5000	29.1584	Dubois JT (1958) Evolution de la temperature de l’oxygene dissous et de la transparence dans la baie Nord du lac Tanganika. Hydrobiologia 10:215-240
29-Jan-1957	5	25.85	3.5000	29.1584	Dubois JT (1958) Evolution de la temperature de l’oxygene dissous et de la transparence dans la baie Nord du lac Tanganika. Hydrobiologia 10:215-240
4-Feb-1957	5	25.75	3.5000	29.1584	Dubois JT (1958) Evolution de la temperature de l’oxygene dissous et de la transparence dans la baie Nord du lac Tanganika. Hydrobiologia 10:215-240
12-Feb-1957	5	25.65	3.5000	29.1584	Dubois JT (1958) Evolution de la temperature de l’oxygene dissous et de la transparence dans la baie Nord du lac Tanganika. Hydrobiologia 10:215-240
15-Nov-1955	10	25.75	3.5000	29.1584	Dubois JT (1958) Evolution de la temperature de l’oxygene dissous et de la transparence dans la baie Nord du lac Tanganika. Hydrobiologia 10:215-240
24-Nov-1955	10	25.80	3.5000	29.1584	Dubois JT (1958) Evolution de la temperature de l’oxygene dissous et de la transparence dans la baie Nord du lac Tanganika. Hydrobiologia 10:215-240
29-Nov-1955	10	26.05	3.5000	29.1584	Dubois JT (1958) Evolution de la temperature de l’oxygene dissous et de la transparence dans la baie Nord du lac Tanganika. Hydrobiologia 10:215-240
22-Dec-1955	10	26.12	3.5000	29.1584	Dubois JT (1958) Evolution de la temperature de l’oxygene dissous et de la transparence dans la baie Nord du lac Tanganika. Hydrobiologia 10:215-240
27-Dec-1955	10	26.15	3.5000	29.1584	Dubois JT (1958) Evolution de la temperature de l’oxygene dissous et de la transparence dans la baie Nord du lac Tanganika. Hydrobiologia 10:215-240
24-Jan-1956	10	25.85	3.5000	29.1584	Dubois JT (1958) Evolution de la temperature de l’oxygene dissous et de la transparence dans la baie Nord du lac Tanganika. Hydrobiologia 10:215-240
31-Jan-1956	10	25.60	3.5000	29.1584	Dubois JT (1958) Evolution de la temperature de l’oxygene dissous et de la transparence dans la baie Nord du lac Tanganika. Hydrobiologia 10:215-240
7-Feb-1956	10	25.95	3.5000	29.1584	Dubois JT (1958) Evolution de la temperature de l’oxygene dissous et de la transparence dans la baie Nord du lac Tanganika. Hydrobiologia 10:215-240
14-Feb-1956	10	26.15	3.5000	29.1584	Dubois JT (1958) Evolution de la temperature de l’oxygene dissous et de la transparence dans la baie Nord du lac Tanganika. Hydrobiologia 10:215-240
21-Feb-1956	10	26.15	3.5000	29.1584	Dubois JT (1958) Evolution de la temperature de l’oxygene dissous et de la transparence dans la baie Nord du lac Tanganika. Hydrobiologia 10:215-240
28-Feb-1956	10	26.30	3.5000	29.1584	Dubois JT (1958) Evolution de la temperature de l’oxygene dissous et de la transparence dans la baie Nord du lac Tanganika. Hydrobiologia 10:215-240
6-Mar-1956	10	26.45	3.5000	29.1584	Dubois JT (1958) Evolution de la temperature de l’oxygene dissous et de la transparence dans la baie Nord du lac Tanganika. Hydrobiologia 10:215-240
12-Mar-1956	10	26.80	3.5000	29.1584	Dubois JT (1958) Evolution de la temperature de l’oxygene dissous et de la transparence dans la baie Nord du lac Tanganika. Hydrobiologia 10:215-240
20-Mar-1956	10	26.80	3.5000	29.1584	Dubois JT (1958) Evolution de la temperature de l’oxygene dissous et de la transparence dans la baie Nord du lac Tanganika. Hydrobiologia 10:215-240
28-Mar-1956	10	26.80	3.5000	29.1584	Dubois JT (1958) Evolution de la temperature de l’oxygene dissous et de la transparence dans la baie Nord du lac Tanganika. Hydrobiologia 10:215-240
4-Apr-1956	10	26.45	3.5000	29.1584	Dubois JT (1958) Evolution de la temperature de l’oxygene dissous et de la transparence dans la baie Nord du lac Tanganika. Hydrobiologia 10:215-240
10-Apr-1956	10	27.00	3.5000	29.1584	Dubois JT (1958) Evolution de la temperature de l’oxygene dissous et de la transparence dans la baie Nord du lac Tanganika. Hydrobiologia 10:215-240
18-Apr-1956	10	26.90	3.5000	29.1584	Dubois JT (1958) Evolution de la temperature de l’oxygene dissous et de la transparence dans la baie Nord du lac Tanganika. Hydrobiologia 10:215-240
12-May-1956	10	26.60	3.5000	29.1584	Dubois JT (1958) Evolution de la temperature de l’oxygene dissous et de la transparence dans la baie Nord du lac Tanganika. Hydrobiologia 10:215-240
16-May-1956	10	26.55	3.5000	29.1584	Dubois JT (1958) Evolution de la temperature de l’oxygene dissous et de la transparence dans la baie Nord du lac Tanganika. Hydrobiologia 10:215-240
23-May-1956	10	26.50	3.5000	29.1584	Dubois JT (1958) Evolution de la temperature de l’oxygene dissous et de la transparence dans la baie Nord du lac Tanganika. Hydrobiologia 10:215-240
29-May-1956	10	26.70	3.5000	29.1584	Dubois JT (1958) Evolution de la temperature de l’oxygene dissous et de la transparence dans la baie Nord du lac Tanganika. Hydrobiologia 10:215-240
7-Jun-1956	10	26.55	3.5000	29.1584	Dubois JT (1958) Evolution de la temperature de l’oxygene dissous et de la transparence dans la baie Nord du lac Tanganika. Hydrobiologia 10:215-240
3-Aug-1956	10	25.15	3.5000	29.1584	Dubois JT (1958) Evolution de la temperature de l’oxygene dissous et de la transparence dans la baie Nord du lac Tanganika. Hydrobiologia 10:215-240
7-Aug-1956	10	25.05	3.5000	29.1584	Dubois JT (1958) Evolution de la temperature de l’oxygene dissous et de la transparence dans la baie Nord du lac Tanganika. Hydrobiologia 10:215-240
14-Aug-1956	10	25.10	3.5000	29.1584	Dubois JT (1958) Evolution de la temperature de l’oxygene dissous et de la transparence dans la baie Nord du lac Tanganika. Hydrobiologia 10:215-240
21-Aug-1956	10	25.10	3.5000	29.1584	Dubois JT (1958) Evolution de la temperature de l’oxygene dissous et de la transparence dans la baie Nord du lac Tanganika. Hydrobiologia 10:215-240
28-Aug-1956	10	25.15	3.5000	29.1584	Dubois JT (1958) Evolution de la temperature de l’oxygene dissous et de la transparence dans la baie Nord du lac Tanganika. Hydrobiologia 10:215-240
11-Sep-1956	10	25.30	3.5000	29.1584	Dubois JT (1958) Evolution de la temperature de l’oxygene dissous et de la transparence dans la baie Nord du lac Tanganika. Hydrobiologia 10:215-240
21-Sep-1956	10	25.95	3.5000	29.1584	Dubois JT (1958) Evolution de la temperature de l’oxygene dissous et de la transparence dans la baie Nord du lac Tanganika. Hydrobiologia 10:215-240
27-Sep-1956	10	25.75	3.5000	29.1584	Dubois JT (1958) Evolution de la temperature de l’oxygene dissous et de la transparence dans la baie Nord du lac Tanganika. Hydrobiologia 10:215-240
3-Oct-1956	10	25.80	3.5000	29.1584	Dubois JT (1958) Evolution de la temperature de l’oxygene dissous et de la transparence dans la baie Nord du lac Tanganika. Hydrobiologia 10:215-240
9-Oct-1956	10	25.65	3.5000	29.1584	Dubois JT (1958) Evolution de la temperature de l’oxygene dissous et de la transparence dans la baie Nord du lac Tanganika. Hydrobiologia 10:215-240
16-Oct-1956	10	25.80	3.5000	29.1584	Dubois JT (1958) Evolution de la temperature de l’oxygene dissous et de la transparence dans la baie Nord du lac Tanganika. Hydrobiologia 10:215-240
24-Oct-1956	10	25.80	3.5000	29.1584	Dubois JT (1958) Evolution de la temperature de l’oxygene dissous et de la transparence dans la baie Nord du lac Tanganika. Hydrobiologia 10:215-240
30-Oct-1956	10	25.20	3.5000	29.1584	Dubois JT (1958) Evolution de la temperature de l’oxygene dissous et de la transparence dans la baie Nord du lac Tanganika. Hydrobiologia 10:215-240
6-Nov-1956	10	25.40	3.5000	29.1584	Dubois JT (1958) Evolution de la temperature de l’oxygene dissous et de la transparence dans la baie Nord du lac Tanganika. Hydrobiologia 10:215-240
13-Nov-1956	10	25.40	3.5000	29.1584	Dubois JT (1958) Evolution de la temperature de l’oxygene dissous et de la transparence dans la baie Nord du lac Tanganika. Hydrobiologia 10:215-240
21-Nov-1956	10	25.73	3.5000	29.1584	Dubois JT (1958) Evolution de la temperature de l’oxygene dissous et de la transparence dans la baie Nord du lac Tanganika. Hydrobiologia 10:215-240
27-Nov-1956	10	25.90	3.5000	29.1584	Dubois JT (1958) Evolution de la temperature de l’oxygene dissous et de la transparence dans la baie Nord du lac Tanganika. Hydrobiologia 10:215-240
5-Dec-1956	10	25.80	3.5000	29.1584	Dubois JT (1958) Evolution de la temperature de l’oxygene dissous et de la transparence dans la baie Nord du lac Tanganika. Hydrobiologia 10:215-240
12-Dec-1956	10	25.73	3.5000	29.1584	Dubois JT (1958) Evolution de la temperature de l’oxygene dissous et de la transparence dans la baie Nord du lac Tanganika. Hydrobiologia 10:215-240
19-Dec-1956	10	25.73	3.5000	29.1584	Dubois JT (1958) Evolution de la temperature de l’oxygene dissous et de la transparence dans la baie Nord du lac Tanganika. Hydrobiologia 10:215-240
26-Dec-1956	10	25.78	3.5000	29.1584	Dubois JT (1958) Evolution de la temperature de l’oxygene dissous et de la transparence dans la baie Nord du lac Tanganika. Hydrobiologia 10:215-240
2-Jan-1957	10	25.85	3.5000	29.1584	Dubois JT (1958) Evolution de la temperature de l’oxygene dissous et de la transparence dans la baie Nord du lac Tanganika. Hydrobiologia 10:215-240
8-Jan-1957	10	25.73	3.5000	29.1584	Dubois JT (1958) Evolution de la temperature de l’oxygene dissous et de la transparence dans la baie Nord du lac Tanganika. Hydrobiologia 10:215-240
15-Jan-1957	10	25.90	3.5000	29.1584	Dubois JT (1958) Evolution de la temperature de l’oxygene dissous et de la transparence dans la baie Nord du lac Tanganika. Hydrobiologia 10:215-240
22-Jan-1957	10	25.80	3.5000	29.1584	Dubois JT (1958) Evolution de la temperature de l’oxygene dissous et de la transparence dans la baie Nord du lac Tanganika. Hydrobiologia 10:215-240
29-Jan-1957	10	25.85	3.5000	29.1584	Dubois JT (1958) Evolution de la temperature de l’oxygene dissous et de la transparence dans la baie Nord du lac Tanganika. Hydrobiologia 10:215-240
4-Feb-1957	10	25.75	3.5000	29.1584	Dubois JT (1958) Evolution de la temperature de l’oxygene dissous et de la transparence dans la baie Nord du lac Tanganika. Hydrobiologia 10:215-240
12-Feb-1957	10	25.65	3.5000	29.1584	Dubois JT (1958) Evolution de la temperature de l’oxygene dissous et de la transparence dans la baie Nord du lac Tanganika. Hydrobiologia 10:215-240
19-Feb-1957	10	26.05	3.5000	29.1584	Dubois JT (1958) Evolution de la temperature de l’oxygene dissous et de la transparence dans la baie Nord du lac Tanganika. Hydrobiologia 10:215-240
26-Feb-1957	10	25.85	3.5000	29.1584	Dubois JT (1958) Evolution de la temperature de l’oxygene dissous et de la transparence dans la baie Nord du lac Tanganika. Hydrobiologia 10:215-240
15-Nov-1955	20	25.75	3.5000	29.1584	Dubois JT (1958) Evolution de la temperature de l’oxygene dissous et de la transparence dans la baie Nord du lac Tanganika. Hydrobiologia 10:215-240
24-Nov-1955	20	25.80	3.5000	29.1584	Dubois JT (1958) Evolution de la temperature de l’oxygene dissous et de la transparence dans la baie Nord du lac Tanganika. Hydrobiologia 10:215-240
29-Nov-1955	20	26.00	3.5000	29.1584	Dubois JT (1958) Evolution de la temperature de l’oxygene dissous et de la transparence dans la baie Nord du lac Tanganika. Hydrobiologia 10:215-240
22-Dec-1955	20	26.12	3.5000	29.1584	Dubois JT (1958) Evolution de la temperature de l’oxygene dissous et de la transparence dans la baie Nord du lac Tanganika. Hydrobiologia 10:215-240
27-Dec-1955	20	26.15	3.5000	29.1584	Dubois JT (1958) Evolution de la temperature de l’oxygene dissous et de la transparence dans la baie Nord du lac Tanganika. Hydrobiologia 10:215-240
24-Jan-1956	20	25.85	3.5000	29.1584	Dubois JT (1958) Evolution de la temperature de l’oxygene dissous et de la transparence dans la baie Nord du lac Tanganika. Hydrobiologia 10:215-240
31-Jan-1956	20	25.60	3.5000	29.1584	Dubois JT (1958) Evolution de la temperature de l’oxygene dissous et de la transparence dans la baie Nord du lac Tanganika. Hydrobiologia 10:215-240
7-Feb-1956	20	25.95	3.5000	29.1584	Dubois JT (1958) Evolution de la temperature de l’oxygene dissous et de la transparence dans la baie Nord du lac Tanganika. Hydrobiologia 10:215-240
14-Feb-1956	20	26.15	3.5000	29.1584	Dubois JT (1958) Evolution de la temperature de l’oxygene dissous et de la transparence dans la baie Nord du lac Tanganika. Hydrobiologia 10:215-240
21-Feb-1956	20	26.05	3.5000	29.1584	Dubois JT (1958) Evolution de la temperature de l’oxygene dissous et de la transparence dans la baie Nord du lac Tanganika. Hydrobiologia 10:215-240
28-Feb-1956	20	26.30	3.5000	29.1584	Dubois JT (1958) Evolution de la temperature de l’oxygene dissous et de la transparence dans la baie Nord du lac Tanganika. Hydrobiologia 10:215-240
6-Mar-1956	20	26.45	3.5000	29.1584	Dubois JT (1958) Evolution de la temperature de l’oxygene dissous et de la transparence dans la baie Nord du lac Tanganika. Hydrobiologia 10:215-240
12-Mar-1956	20	26.80	3.5000	29.1584	Dubois JT (1958) Evolution de la temperature de l’oxygene dissous et de la transparence dans la baie Nord du lac Tanganika. Hydrobiologia 10:215-240
20-Mar-1956	20	26.90	3.5000	29.1584	Dubois JT (1958) Evolution de la temperature de l’oxygene dissous et de la transparence dans la baie Nord du lac Tanganika. Hydrobiologia 10:215-240
28-Mar-1956	20	26.75	3.5000	29.1584	Dubois JT (1958) Evolution de la temperature de l’oxygene dissous et de la transparence dans la baie Nord du lac Tanganika. Hydrobiologia 10:215-240
4-Apr-1956	20	26.45	3.5000	29.1584	Dubois JT (1958) Evolution de la temperature de l’oxygene dissous et de la transparence dans la baie Nord du lac Tanganika. Hydrobiologia 10:215-240
10-Apr-1956	20	27.00	3.5000	29.1584	Dubois JT (1958) Evolution de la temperature de l’oxygene dissous et de la transparence dans la baie Nord du lac Tanganika. Hydrobiologia 10:215-240
18-Apr-1956	20	26.80	3.5000	29.1584	Dubois JT (1958) Evolution de la temperature de l’oxygene dissous et de la transparence dans la baie Nord du lac Tanganika. Hydrobiologia 10:215-240
12-May-1956	20	26.60	3.5000	29.1584	Dubois JT (1958) Evolution de la temperature de l’oxygene dissous et de la transparence dans la baie Nord du lac Tanganika. Hydrobiologia 10:215-240
16-May-1956	20	26.55	3.5000	29.1584	Dubois JT (1958) Evolution de la temperature de l’oxygene dissous et de la transparence dans la baie Nord du lac Tanganika. Hydrobiologia 10:215-240
23-May-1956	20	26.50	3.5000	29.1584	Dubois JT (1958) Evolution de la temperature de l’oxygene dissous et de la transparence dans la baie Nord du lac Tanganika. Hydrobiologia 10:215-240
29-May-1956	20	26.65	3.5000	29.1584	Dubois JT (1958) Evolution de la temperature de l’oxygene dissous et de la transparence dans la baie Nord du lac Tanganika. Hydrobiologia 10:215-240
7-Jun-1956	20	26.70	3.5000	29.1584	Dubois JT (1958) Evolution de la temperature de l’oxygene dissous et de la transparence dans la baie Nord du lac Tanganika. Hydrobiologia 10:215-240
3-Aug-1956	20	25.15	3.5000	29.1584	Dubois JT (1958) Evolution de la temperature de l’oxygene dissous et de la transparence dans la baie Nord du lac Tanganika. Hydrobiologia 10:215-240
7-Aug-1956	20	25.10	3.5000	29.1584	Dubois JT (1958) Evolution de la temperature de l’oxygene dissous et de la transparence dans la baie Nord du lac Tanganika. Hydrobiologia 10:215-240
14-Aug-1956	20	25.10	3.5000	29.1584	Dubois JT (1958) Evolution de la temperature de l’oxygene dissous et de la transparence dans la baie Nord du lac Tanganika. Hydrobiologia 10:215-240
21-Aug-1956	20	25.10	3.5000	29.1584	Dubois JT (1958) Evolution de la temperature de l’oxygene dissous et de la transparence dans la baie Nord du lac Tanganika. Hydrobiologia 10:215-240
28-Aug-1956	20	25.15	3.5000	29.1584	Dubois JT (1958) Evolution de la temperature de l’oxygene dissous et de la transparence dans la baie Nord du lac Tanganika. Hydrobiologia 10:215-240
11-Sep-1956	20	25.40	3.5000	29.1584	Dubois JT (1958) Evolution de la temperature de l’oxygene dissous et de la transparence dans la baie Nord du lac Tanganika. Hydrobiologia 10:215-240
21-Sep-1956	20	25.90	3.5000	29.1584	Dubois JT (1958) Evolution de la temperature de l’oxygene dissous et de la transparence dans la baie Nord du lac Tanganika. Hydrobiologia 10:215-240
27-Sep-1956	20	25.68	3.5000	29.1584	Dubois JT (1958) Evolution de la temperature de l’oxygene dissous et de la transparence dans la baie Nord du lac Tanganika. Hydrobiologia 10:215-240
3-Oct-1956	20	25.80	3.5000	29.1584	Dubois JT (1958) Evolution de la temperature de l’oxygene dissous et de la transparence dans la baie Nord du lac Tanganika. Hydrobiologia 10:215-240
9-Oct-1956	20	25.60	3.5000	29.1584	Dubois JT (1958) Evolution de la temperature de l’oxygene dissous et de la transparence dans la baie Nord du lac Tanganika. Hydrobiologia 10:215-240
16-Oct-1956	20	25.80	3.5000	29.1584	Dubois JT (1958) Evolution de la temperature de l’oxygene dissous et de la transparence dans la baie Nord du lac Tanganika. Hydrobiologia 10:215-240
24-Oct-1956	20	25.80	3.5000	29.1584	Dubois JT (1958) Evolution de la temperature de l’oxygene dissous et de la transparence dans la baie Nord du lac Tanganika. Hydrobiologia 10:215-240
30-Oct-1956	20	25.20	3.5000	29.1584	Dubois JT (1958) Evolution de la temperature de l’oxygene dissous et de la transparence dans la baie Nord du lac Tanganika. Hydrobiologia 10:215-240
6-Nov-1956	20	25.40	3.5000	29.1584	Dubois JT (1958) Evolution de la temperature de l’oxygene dissous et de la transparence dans la baie Nord du lac Tanganika. Hydrobiologia 10:215-240
13-Nov-1956	20	25.33	3.5000	29.1584	Dubois JT (1958) Evolution de la temperature de l’oxygene dissous et de la transparence dans la baie Nord du lac Tanganika. Hydrobiologia 10:215-240
21-Nov-1956	20	25.73	3.5000	29.1584	Dubois JT (1958) Evolution de la temperature de l’oxygene dissous et de la transparence dans la baie Nord du lac Tanganika. Hydrobiologia 10:215-240
27-Nov-1956	20	25.90	3.5000	29.1584	Dubois JT (1958) Evolution de la temperature de l’oxygene dissous et de la transparence dans la baie Nord du lac Tanganika. Hydrobiologia 10:215-240
5-Dec-1956	20	25.80	3.5000	29.1584	Dubois JT (1958) Evolution de la temperature de l’oxygene dissous et de la transparence dans la baie Nord du lac Tanganika. Hydrobiologia 10:215-240
12-Dec-1956	20	25.73	3.5000	29.1584	Dubois JT (1958) Evolution de la temperature de l’oxygene dissous et de la transparence dans la baie Nord du lac Tanganika. Hydrobiologia 10:215-240
19-Dec-1956	20	25.73	3.5000	29.1584	Dubois JT (1958) Evolution de la temperature de l’oxygene dissous et de la transparence dans la baie Nord du lac Tanganika. Hydrobiologia 10:215-240
26-Dec-1956	20	25.78	3.5000	29.1584	Dubois JT (1958) Evolution de la temperature de l’oxygene dissous et de la transparence dans la baie Nord du lac Tanganika. Hydrobiologia 10:215-240
2-Jan-1957	20	25.73	3.5000	29.1584	Dubois JT (1958) Evolution de la temperature de l’oxygene dissous et de la transparence dans la baie Nord du lac Tanganika. Hydrobiologia 10:215-240
8-Jan-1957	20	25.73	3.5000	29.1584	Dubois JT (1958) Evolution de la temperature de l’oxygene dissous et de la transparence dans la baie Nord du lac Tanganika. Hydrobiologia 10:215-240
15-Jan-1957	20	25.90	3.5000	29.1584	Dubois JT (1958) Evolution de la temperature de l’oxygene dissous et de la transparence dans la baie Nord du lac Tanganika. Hydrobiologia 10:215-240
22-Jan-1957	20	25.80	3.5000	29.1584	Dubois JT (1958) Evolution de la temperature de l’oxygene dissous et de la transparence dans la baie Nord du lac Tanganika. Hydrobiologia 10:215-240
29-Jan-1957	20	25.85	3.5000	29.1584	Dubois JT (1958) Evolution de la temperature de l’oxygene dissous et de la transparence dans la baie Nord du lac Tanganika. Hydrobiologia 10:215-240
4-Feb-1957	20	25.75	3.5000	29.1584	Dubois JT (1958) Evolution de la temperature de l’oxygene dissous et de la transparence dans la baie Nord du lac Tanganika. Hydrobiologia 10:215-240
12-Feb-1957	20	25.50	3.5000	29.1584	Dubois JT (1958) Evolution de la temperature de l’oxygene dissous et de la transparence dans la baie Nord du lac Tanganika. Hydrobiologia 10:215-240
19-Feb-1957	20	25.95	3.5000	29.1584	Dubois JT (1958) Evolution de la temperature de l’oxygene dissous et de la transparence dans la baie Nord du lac Tanganika. Hydrobiologia 10:215-240
26-Feb-1957	20	25.95	3.5000	29.1584	Dubois JT (1958) Evolution de la temperature de l’oxygene dissous et de la transparence dans la baie Nord du lac Tanganika. Hydrobiologia 10:215-240
15-Nov-1955	30	25.75	3.5000	29.1584	Dubois JT (1958) Evolution de la temperature de l’oxygene dissous et de la transparence dans la baie Nord du lac Tanganika. Hydrobiologia 10:215-240
24-Nov-1955	30	25.80	3.5000	29.1584	Dubois JT (1958) Evolution de la temperature de l’oxygene dissous et de la transparence dans la baie Nord du lac Tanganika. Hydrobiologia 10:215-240
29-Nov-1955	30	25.95	3.5000	29.1584	Dubois JT (1958) Evolution de la temperature de l’oxygene dissous et de la transparence dans la baie Nord du lac Tanganika. Hydrobiologia 10:215-240
22-Dec-1955	30	26.12	3.5000	29.1584	Dubois JT (1958) Evolution de la temperature de l’oxygene dissous et de la transparence dans la baie Nord du lac Tanganika. Hydrobiologia 10:215-240
27-Dec-1955	30	26.10	3.5000	29.1584	Dubois JT (1958) Evolution de la temperature de l’oxygene dissous et de la transparence dans la baie Nord du lac Tanganika. Hydrobiologia 10:215-240
24-Jan-1956	30	25.85	3.5000	29.1584	Dubois JT (1958) Evolution de la temperature de l’oxygene dissous et de la transparence dans la baie Nord du lac Tanganika. Hydrobiologia 10:215-240
31-Jan-1956	30	25.60	3.5000	29.1584	Dubois JT (1958) Evolution de la temperature de l’oxygene dissous et de la transparence dans la baie Nord du lac Tanganika. Hydrobiologia 10:215-240
7-Feb-1956	30	25.85	3.5000	29.1584	Dubois JT (1958) Evolution de la temperature de l’oxygene dissous et de la transparence dans la baie Nord du lac Tanganika. Hydrobiologia 10:215-240
14-Feb-1956	30	26.05	3.5000	29.1584	Dubois JT (1958) Evolution de la temperature de l’oxygene dissous et de la transparence dans la baie Nord du lac Tanganika. Hydrobiologia 10:215-240
21-Feb-1956	30	25.80	3.5000	29.1584	Dubois JT (1958) Evolution de la temperature de l’oxygene dissous et de la transparence dans la baie Nord du lac Tanganika. Hydrobiologia 10:215-240
28-Feb-1956	30	26.20	3.5000	29.1584	Dubois JT (1958) Evolution de la temperature de l’oxygene dissous et de la transparence dans la baie Nord du lac Tanganika. Hydrobiologia 10:215-240
6-Mar-1956	30	26.45	3.5000	29.1584	Dubois JT (1958) Evolution de la temperature de l’oxygene dissous et de la transparence dans la baie Nord du lac Tanganika. Hydrobiologia 10:215-240
12-Mar-1956	30	26.70	3.5000	29.1584	Dubois JT (1958) Evolution de la temperature de l’oxygene dissous et de la transparence dans la baie Nord du lac Tanganika. Hydrobiologia 10:215-240
20-Mar-1956	30	26.80	3.5000	29.1584	Dubois JT (1958) Evolution de la temperature de l’oxygene dissous et de la transparence dans la baie Nord du lac Tanganika. Hydrobiologia 10:215-240
28-Mar-1956	30	26.25	3.5000	29.1584	Dubois JT (1958) Evolution de la temperature de l’oxygene dissous et de la transparence dans la baie Nord du lac Tanganika. Hydrobiologia 10:215-240
4-Apr-1956	30	26.45	3.5000	29.1584	Dubois JT (1958) Evolution de la temperature de l’oxygene dissous et de la transparence dans la baie Nord du lac Tanganika. Hydrobiologia 10:215-240
10-Apr-1956	30	26.70	3.5000	29.1584	Dubois JT (1958) Evolution de la temperature de l’oxygene dissous et de la transparence dans la baie Nord du lac Tanganika. Hydrobiologia 10:215-240
18-Apr-1956	30	26.70	3.5000	29.1584	Dubois JT (1958) Evolution de la temperature de l’oxygene dissous et de la transparence dans la baie Nord du lac Tanganika. Hydrobiologia 10:215-240
12-May-1956	30	26.60	3.5000	29.1584	Dubois JT (1958) Evolution de la temperature de l’oxygene dissous et de la transparence dans la baie Nord du lac Tanganika. Hydrobiologia 10:215-240
16-May-1956	30	26.65	3.5000	29.1584	Dubois JT (1958) Evolution de la temperature de l’oxygene dissous et de la transparence dans la baie Nord du lac Tanganika. Hydrobiologia 10:215-240
23-May-1956	30	26.50	3.5000	29.1584	Dubois JT (1958) Evolution de la temperature de l’oxygene dissous et de la transparence dans la baie Nord du lac Tanganika. Hydrobiologia 10:215-240
29-May-1956	30	26.60	3.5000	29.1584	Dubois JT (1958) Evolution de la temperature de l’oxygene dissous et de la transparence dans la baie Nord du lac Tanganika. Hydrobiologia 10:215-240
7-Jun-1956	30	26.70	3.5000	29.1584	Dubois JT (1958) Evolution de la temperature de l’oxygene dissous et de la transparence dans la baie Nord du lac Tanganika. Hydrobiologia 10:215-240
3-Aug-1956	30	25.15	3.5000	29.1584	Dubois JT (1958) Evolution de la temperature de l’oxygene dissous et de la transparence dans la baie Nord du lac Tanganika. Hydrobiologia 10:215-240
7-Aug-1956	30	25.10	3.5000	29.1584	Dubois JT (1958) Evolution de la temperature de l’oxygene dissous et de la transparence dans la baie Nord du lac Tanganika. Hydrobiologia 10:215-240
14-Aug-1956	30	25.10	3.5000	29.1584	Dubois JT (1958) Evolution de la temperature de l’oxygene dissous et de la transparence dans la baie Nord du lac Tanganika. Hydrobiologia 10:215-240
21-Aug-1956	30	25.10	3.5000	29.1584	Dubois JT (1958) Evolution de la temperature de l’oxygene dissous et de la transparence dans la baie Nord du lac Tanganika. Hydrobiologia 10:215-240
28-Aug-1956	30	25.15	3.5000	29.1584	Dubois JT (1958) Evolution de la temperature de l’oxygene dissous et de la transparence dans la baie Nord du lac Tanganika. Hydrobiologia 10:215-240
11-Sep-1956	30	25.30	3.5000	29.1584	Dubois JT (1958) Evolution de la temperature de l’oxygene dissous et de la transparence dans la baie Nord du lac Tanganika. Hydrobiologia 10:215-240
21-Sep-1956	30	25.80	3.5000	29.1584	Dubois JT (1958) Evolution de la temperature de l’oxygene dissous et de la transparence dans la baie Nord du lac Tanganika. Hydrobiologia 10:215-240
27-Sep-1956	30	25.68	3.5000	29.1584	Dubois JT (1958) Evolution de la temperature de l’oxygene dissous et de la transparence dans la baie Nord du lac Tanganika. Hydrobiologia 10:215-240
3-Oct-1956	30	25.38	3.5000	29.1584	Dubois JT (1958) Evolution de la temperature de l’oxygene dissous et de la transparence dans la baie Nord du lac Tanganika. Hydrobiologia 10:215-240
9-Oct-1956	30	25.60	3.5000	29.1584	Dubois JT (1958) Evolution de la temperature de l’oxygene dissous et de la transparence dans la baie Nord du lac Tanganika. Hydrobiologia 10:215-240
16-Oct-1956	30	24.75	3.5000	29.1584	Dubois JT (1958) Evolution de la temperature de l’oxygene dissous et de la transparence dans la baie Nord du lac Tanganika. Hydrobiologia 10:215-240
24-Oct-1956	30	25.10	3.5000	29.1584	Dubois JT (1958) Evolution de la temperature de l’oxygene dissous et de la transparence dans la baie Nord du lac Tanganika. Hydrobiologia 10:215-240
30-Oct-1956	30	25.20	3.5000	29.1584	Dubois JT (1958) Evolution de la temperature de l’oxygene dissous et de la transparence dans la baie Nord du lac Tanganika. Hydrobiologia 10:215-240
6-Nov-1956	30	25.40	3.5000	29.1584	Dubois JT (1958) Evolution de la temperature de l’oxygene dissous et de la transparence dans la baie Nord du lac Tanganika. Hydrobiologia 10:215-240
13-Nov-1956	30	25.33	3.5000	29.1584	Dubois JT (1958) Evolution de la temperature de l’oxygene dissous et de la transparence dans la baie Nord du lac Tanganika. Hydrobiologia 10:215-240
21-Nov-1956	30	25.73	3.5000	29.1584	Dubois JT (1958) Evolution de la temperature de l’oxygene dissous et de la transparence dans la baie Nord du lac Tanganika. Hydrobiologia 10:215-240
27-Nov-1956	30	25.90	3.5000	29.1584	Dubois JT (1958) Evolution de la temperature de l’oxygene dissous et de la transparence dans la baie Nord du lac Tanganika. Hydrobiologia 10:215-240
5-Dec-1956	30	25.73	3.5000	29.1584	Dubois JT (1958) Evolution de la temperature de l’oxygene dissous et de la transparence dans la baie Nord du lac Tanganika. Hydrobiologia 10:215-240
12-Dec-1956	30	25.73	3.5000	29.1584	Dubois JT (1958) Evolution de la temperature de l’oxygene dissous et de la transparence dans la baie Nord du lac Tanganika. Hydrobiologia 10:215-240
19-Dec-1956	30	25.73	3.5000	29.1584	Dubois JT (1958) Evolution de la temperature de l’oxygene dissous et de la transparence dans la baie Nord du lac Tanganika. Hydrobiologia 10:215-240
26-Dec-1956	30	25.78	3.5000	29.1584	Dubois JT (1958) Evolution de la temperature de l’oxygene dissous et de la transparence dans la baie Nord du lac Tanganika. Hydrobiologia 10:215-240
2-Jan-1957	30	25.73	3.5000	29.1584	Dubois JT (1958) Evolution de la temperature de l’oxygene dissous et de la transparence dans la baie Nord du lac Tanganika. Hydrobiologia 10:215-240
8-Jan-1957	30	25.73	3.5000	29.1584	Dubois JT (1958) Evolution de la temperature de l’oxygene dissous et de la transparence dans la baie Nord du lac Tanganika. Hydrobiologia 10:215-240
15-Jan-1957	30	25.90	3.5000	29.1584	Dubois JT (1958) Evolution de la temperature de l’oxygene dissous et de la transparence dans la baie Nord du lac Tanganika. Hydrobiologia 10:215-240
22-Jan-1957	30	25.80	3.5000	29.1584	Dubois JT (1958) Evolution de la temperature de l’oxygene dissous et de la transparence dans la baie Nord du lac Tanganika. Hydrobiologia 10:215-240
29-Jan-1957	30	25.80	3.5000	29.1584	Dubois JT (1958) Evolution de la temperature de l’oxygene dissous et de la transparence dans la baie Nord du lac Tanganika. Hydrobiologia 10:215-240
4-Feb-1957	30	25.75	3.5000	29.1584	Dubois JT (1958) Evolution de la temperature de l’oxygene dissous et de la transparence dans la baie Nord du lac Tanganika. Hydrobiologia 10:215-240
12-Feb-1957	30	25.20	3.5000	29.1584	Dubois JT (1958) Evolution de la temperature de l’oxygene dissous et de la transparence dans la baie Nord du lac Tanganika. Hydrobiologia 10:215-240
19-Feb-1957	30	25.75	3.5000	29.1584	Dubois JT (1958) Evolution de la temperature de l’oxygene dissous et de la transparence dans la baie Nord du lac Tanganika. Hydrobiologia 10:215-240
26-Feb-1957	30	25.95	3.5000	29.1584	Dubois JT (1958) Evolution de la temperature de l’oxygene dissous et de la transparence dans la baie Nord du lac Tanganika. Hydrobiologia 10:215-240
15-Nov-1955	40	24.61	3.5000	29.1584	Dubois JT (1958) Evolution de la temperature de l’oxygene dissous et de la transparence dans la baie Nord du lac Tanganika. Hydrobiologia 10:215-240
24-Nov-1955	40	25.76	3.5000	29.1584	Dubois JT (1958) Evolution de la temperature de l’oxygene dissous et de la transparence dans la baie Nord du lac Tanganika. Hydrobiologia 10:215-240
29-Nov-1955	40	25.91	3.5000	29.1584	Dubois JT (1958) Evolution de la temperature de l’oxygene dissous et de la transparence dans la baie Nord du lac Tanganika. Hydrobiologia 10:215-240
22-Dec-1955	40	26.01	3.5000	29.1584	Dubois JT (1958) Evolution de la temperature de l’oxygene dissous et de la transparence dans la baie Nord du lac Tanganika. Hydrobiologia 10:215-240
27-Dec-1955	40	26.06	3.5000	29.1584	Dubois JT (1958) Evolution de la temperature de l’oxygene dissous et de la transparence dans la baie Nord du lac Tanganika. Hydrobiologia 10:215-240
24-Jan-1956	40	25.86	3.5000	29.1584	Dubois JT (1958) Evolution de la temperature de l’oxygene dissous et de la transparence dans la baie Nord du lac Tanganika. Hydrobiologia 10:215-240
31-Jan-1956	40	24.71	3.5000	29.1584	Dubois JT (1958) Evolution de la temperature de l’oxygene dissous et de la transparence dans la baie Nord du lac Tanganika. Hydrobiologia 10:215-240
7-Feb-1956	40	25.81	3.5000	29.1584	Dubois JT (1958) Evolution de la temperature de l’oxygene dissous et de la transparence dans la baie Nord du lac Tanganika. Hydrobiologia 10:215-240
14-Feb-1956	40	25.81	3.5000	29.1584	Dubois JT (1958) Evolution de la temperature de l’oxygene dissous et de la transparence dans la baie Nord du lac Tanganika. Hydrobiologia 10:215-240
21-Feb-1956	40	25.71	3.5000	29.1584	Dubois JT (1958) Evolution de la temperature de l’oxygene dissous et de la transparence dans la baie Nord du lac Tanganika. Hydrobiologia 10:215-240
28-Feb-1956	40	26.41	3.5000	29.1584	Dubois JT (1958) Evolution de la temperature de l’oxygene dissous et de la transparence dans la baie Nord du lac Tanganika. Hydrobiologia 10:215-240
6-Mar-1956	40	26.36	3.5000	29.1584	Dubois JT (1958) Evolution de la temperature de l’oxygene dissous et de la transparence dans la baie Nord du lac Tanganika. Hydrobiologia 10:215-240
12-Mar-1956	40	26.46	3.5000	29.1584	Dubois JT (1958) Evolution de la temperature de l’oxygene dissous et de la transparence dans la baie Nord du lac Tanganika. Hydrobiologia 10:215-240
20-Mar-1956	40	26.76	3.5000	29.1584	Dubois JT (1958) Evolution de la temperature de l’oxygene dissous et de la transparence dans la baie Nord du lac Tanganika. Hydrobiologia 10:215-240
28-Mar-1956	40	25.61	3.5000	29.1584	Dubois JT (1958) Evolution de la temperature de l’oxygene dissous et de la transparence dans la baie Nord du lac Tanganika. Hydrobiologia 10:215-240
4-Apr-1956	40	25.61	3.5000	29.1584	Dubois JT (1958) Evolution de la temperature de l’oxygene dissous et de la transparence dans la baie Nord du lac Tanganika. Hydrobiologia 10:215-240
10-Apr-1956	40	26.66	3.5000	29.1584	Dubois JT (1958) Evolution de la temperature de l’oxygene dissous et de la transparence dans la baie Nord du lac Tanganika. Hydrobiologia 10:215-240
18-Apr-1956	40	26.71	3.5000	29.1584	Dubois JT (1958) Evolution de la temperature de l’oxygene dissous et de la transparence dans la baie Nord du lac Tanganika. Hydrobiologia 10:215-240
12-May-1956	40	26.81	3.5000	29.1584	Dubois JT (1958) Evolution de la temperature de l’oxygene dissous et de la transparence dans la baie Nord du lac Tanganika. Hydrobiologia 10:215-240
16-May-1956	40	26.71	3.5000	29.1584	Dubois JT (1958) Evolution de la temperature de l’oxygene dissous et de la transparence dans la baie Nord du lac Tanganika. Hydrobiologia 10:215-240
23-May-1956	40	26.51	3.5000	29.1584	Dubois JT (1958) Evolution de la temperature de l’oxygene dissous et de la transparence dans la baie Nord du lac Tanganika. Hydrobiologia 10:215-240
29-May-1956	40	26.61	3.5000	29.1584	Dubois JT (1958) Evolution de la temperature de l’oxygene dissous et de la transparence dans la baie Nord du lac Tanganika. Hydrobiologia 10:215-240
7-Jun-1956	40	26.71	3.5000	29.1584	Dubois JT (1958) Evolution de la temperature de l’oxygene dissous et de la transparence dans la baie Nord du lac Tanganika. Hydrobiologia 10:215-240
3-Aug-1956	40	25.16	3.5000	29.1584	Dubois JT (1958) Evolution de la temperature de l’oxygene dissous et de la transparence dans la baie Nord du lac Tanganika. Hydrobiologia 10:215-240
7-Aug-1956	40	25.11	3.5000	29.1584	Dubois JT (1958) Evolution de la temperature de l’oxygene dissous et de la transparence dans la baie Nord du lac Tanganika. Hydrobiologia 10:215-240
14-Aug-1956	40	25.11	3.5000	29.1584	Dubois JT (1958) Evolution de la temperature de l’oxygene dissous et de la transparence dans la baie Nord du lac Tanganika. Hydrobiologia 10:215-240
21-Aug-1956	40	25.11	3.5000	29.1584	Dubois JT (1958) Evolution de la temperature de l’oxygene dissous et de la transparence dans la baie Nord du lac Tanganika. Hydrobiologia 10:215-240
28-Aug-1956	40	25.16	3.5000	29.1584	Dubois JT (1958) Evolution de la temperature de l’oxygene dissous et de la transparence dans la baie Nord du lac Tanganika. Hydrobiologia 10:215-240
11-Sep-1956	40	25.21	3.5000	29.1584	Dubois JT (1958) Evolution de la temperature de l’oxygene dissous et de la transparence dans la baie Nord du lac Tanganika. Hydrobiologia 10:215-240
21-Sep-1956	40	25.81	3.5000	29.1584	Dubois JT (1958) Evolution de la temperature de l’oxygene dissous et de la transparence dans la baie Nord du lac Tanganika. Hydrobiologia 10:215-240
27-Sep-1956	40	25.69	3.5000	29.1584	Dubois JT (1958) Evolution de la temperature de l’oxygene dissous et de la transparence dans la baie Nord du lac Tanganika. Hydrobiologia 10:215-240
3-Oct-1956	40	24.21	3.5000	29.1584	Dubois JT (1958) Evolution de la temperature de l’oxygene dissous et de la transparence dans la baie Nord du lac Tanganika. Hydrobiologia 10:215-240
9-Oct-1956	40	25.11	3.5000	29.1584	Dubois JT (1958) Evolution de la temperature de l’oxygene dissous et de la transparence dans la baie Nord du lac Tanganika. Hydrobiologia 10:215-240
16-Oct-1956	40	24.46	3.5000	29.1584	Dubois JT (1958) Evolution de la temperature de l’oxygene dissous et de la transparence dans la baie Nord du lac Tanganika. Hydrobiologia 10:215-240
24-Oct-1956	40	24.61	3.5000	29.1584	Dubois JT (1958) Evolution de la temperature de l’oxygene dissous et de la transparence dans la baie Nord du lac Tanganika. Hydrobiologia 10:215-240
30-Oct-1956	40	25.21	3.5000	29.1584	Dubois JT (1958) Evolution de la temperature de l’oxygene dissous et de la transparence dans la baie Nord du lac Tanganika. Hydrobiologia 10:215-240
6-Nov-1956	40	25.36	3.5000	29.1584	Dubois JT (1958) Evolution de la temperature de l’oxygene dissous et de la transparence dans la baie Nord du lac Tanganika. Hydrobiologia 10:215-240
13-Nov-1956	40	25.34	3.5000	29.1584	Dubois JT (1958) Evolution de la temperature de l’oxygene dissous et de la transparence dans la baie Nord du lac Tanganika. Hydrobiologia 10:215-240
21-Nov-1956	40	25.74	3.5000	29.1584	Dubois JT (1958) Evolution de la temperature de l’oxygene dissous et de la transparence dans la baie Nord du lac Tanganika. Hydrobiologia 10:215-240
27-Nov-1956	40	25.91	3.5000	29.1584	Dubois JT (1958) Evolution de la temperature de l’oxygene dissous et de la transparence dans la baie Nord du lac Tanganika. Hydrobiologia 10:215-240
5-Dec-1956	40	25.36	3.5000	29.1584	Dubois JT (1958) Evolution de la temperature de l’oxygene dissous et de la transparence dans la baie Nord du lac Tanganika. Hydrobiologia 10:215-240
12-Dec-1956	40	25.74	3.5000	29.1584	Dubois JT (1958) Evolution de la temperature de l’oxygene dissous et de la transparence dans la baie Nord du lac Tanganika. Hydrobiologia 10:215-240
19-Dec-1956	40	25.74	3.5000	29.1584	Dubois JT (1958) Evolution de la temperature de l’oxygene dissous et de la transparence dans la baie Nord du lac Tanganika. Hydrobiologia 10:215-240
26-Dec-1956	40	25.79	3.5000	29.1584	Dubois JT (1958) Evolution de la temperature de l’oxygene dissous et de la transparence dans la baie Nord du lac Tanganika. Hydrobiologia 10:215-240
2-Jan-1957	40	25.74	3.5000	29.1584	Dubois JT (1958) Evolution de la temperature de l’oxygene dissous et de la transparence dans la baie Nord du lac Tanganika. Hydrobiologia 10:215-240
8-Jan-1957	40	25.74	3.5000	29.1584	Dubois JT (1958) Evolution de la temperature de l’oxygene dissous et de la transparence dans la baie Nord du lac Tanganika. Hydrobiologia 10:215-240
15-Jan-1957	40	25.91	3.5000	29.1584	Dubois JT (1958) Evolution de la temperature de l’oxygene dissous et de la transparence dans la baie Nord du lac Tanganika. Hydrobiologia 10:215-240
22-Jan-1957	40	25.76	3.5000	29.1584	Dubois JT (1958) Evolution de la temperature de l’oxygene dissous et de la transparence dans la baie Nord du lac Tanganika. Hydrobiologia 10:215-240
29-Jan-1957	40	25.81	3.5000	29.1584	Dubois JT (1958) Evolution de la temperature de l’oxygene dissous et de la transparence dans la baie Nord du lac Tanganika. Hydrobiologia 10:215-240
4-Feb-1957	40	25.76	3.5000	29.1584	Dubois JT (1958) Evolution de la temperature de l’oxygene dissous et de la transparence dans la baie Nord du lac Tanganika. Hydrobiologia 10:215-240
12-Feb-1957	40	24.66	3.5000	29.1584	Dubois JT (1958) Evolution de la temperature de l’oxygene dissous et de la transparence dans la baie Nord du lac Tanganika. Hydrobiologia 10:215-240
19-Feb-1957	40	25.71	3.5000	29.1584	Dubois JT (1958) Evolution de la temperature de l’oxygene dissous et de la transparence dans la baie Nord du lac Tanganika. Hydrobiologia 10:215-240
26-Feb-1957	40	25.76	3.5000	29.1584	Dubois JT (1958) Evolution de la temperature de l’oxygene dissous et de la transparence dans la baie Nord du lac Tanganika. Hydrobiologia 10:215-240
15-Nov-1955	50	24.46	3.5000	29.1584	Dubois JT (1958) Evolution de la temperature de l’oxygene dissous et de la transparence dans la baie Nord du lac Tanganika. Hydrobiologia 10:215-240
24-Nov-1955	50	25.61	3.5000	29.1584	Dubois JT (1958) Evolution de la temperature de l’oxygene dissous et de la transparence dans la baie Nord du lac Tanganika. Hydrobiologia 10:215-240
29-Nov-1955	50	25.86	3.5000	29.1584	Dubois JT (1958) Evolution de la temperature de l’oxygene dissous et de la transparence dans la baie Nord du lac Tanganika. Hydrobiologia 10:215-240
6-Dec-1955	50	25.51	3.5000	29.1584	Dubois JT (1958) Evolution de la temperature de l’oxygene dissous et de la transparence dans la baie Nord du lac Tanganika. Hydrobiologia 10:215-240
22-Dec-1955	50	25.36	3.5000	29.1584	Dubois JT (1958) Evolution de la temperature de l’oxygene dissous et de la transparence dans la baie Nord du lac Tanganika. Hydrobiologia 10:215-240
27-Dec-1955	50	25.31	3.5000	29.1584	Dubois JT (1958) Evolution de la temperature de l’oxygene dissous et de la transparence dans la baie Nord du lac Tanganika. Hydrobiologia 10:215-240
24-Jan-1956	50	25.86	3.5000	29.1584	Dubois JT (1958) Evolution de la temperature de l’oxygene dissous et de la transparence dans la baie Nord du lac Tanganika. Hydrobiologia 10:215-240
31-Jan-1956	50	24.26	3.5000	29.1584	Dubois JT (1958) Evolution de la temperature de l’oxygene dissous et de la transparence dans la baie Nord du lac Tanganika. Hydrobiologia 10:215-240
7-Feb-1956	50	25.81	3.5000	29.1584	Dubois JT (1958) Evolution de la temperature de l’oxygene dissous et de la transparence dans la baie Nord du lac Tanganika. Hydrobiologia 10:215-240
14-Feb-1956	50	25.31	3.5000	29.1584	Dubois JT (1958) Evolution de la temperature de l’oxygene dissous et de la transparence dans la baie Nord du lac Tanganika. Hydrobiologia 10:215-240
21-Feb-1956	50	25.51	3.5000	29.1584	Dubois JT (1958) Evolution de la temperature de l’oxygene dissous et de la transparence dans la baie Nord du lac Tanganika. Hydrobiologia 10:215-240
28-Feb-1956	50	24.81	3.5000	29.1584	Dubois JT (1958) Evolution de la temperature de l’oxygene dissous et de la transparence dans la baie Nord du lac Tanganika. Hydrobiologia 10:215-240
6-Mar-1956	50	26.26	3.5000	29.1584	Dubois JT (1958) Evolution de la temperature de l’oxygene dissous et de la transparence dans la baie Nord du lac Tanganika. Hydrobiologia 10:215-240
12-Mar-1956	50	25.66	3.5000	29.1584	Dubois JT (1958) Evolution de la temperature de l’oxygene dissous et de la transparence dans la baie Nord du lac Tanganika. Hydrobiologia 10:215-240
20-Mar-1956	50	26.71	3.5000	29.1584	Dubois JT (1958) Evolution de la temperature de l’oxygene dissous et de la transparence dans la baie Nord du lac Tanganika. Hydrobiologia 10:215-240
28-Mar-1956	50	25.21	3.5000	29.1584	Dubois JT (1958) Evolution de la temperature de l’oxygene dissous et de la transparence dans la baie Nord du lac Tanganika. Hydrobiologia 10:215-240
4-Apr-1956	50	25.41	3.5000	29.1584	Dubois JT (1958) Evolution de la temperature de l’oxygene dissous et de la transparence dans la baie Nord du lac Tanganika. Hydrobiologia 10:215-240
10-Apr-1956	50	25.96	3.5000	29.1584	Dubois JT (1958) Evolution de la temperature de l’oxygene dissous et de la transparence dans la baie Nord du lac Tanganika. Hydrobiologia 10:215-240
18-Apr-1956	50	25.61	3.5000	29.1584	Dubois JT (1958) Evolution de la temperature de l’oxygene dissous et de la transparence dans la baie Nord du lac Tanganika. Hydrobiologia 10:215-240
12-May-1956	50	26.71	3.5000	29.1584	Dubois JT (1958) Evolution de la temperature de l’oxygene dissous et de la transparence dans la baie Nord du lac Tanganika. Hydrobiologia 10:215-240
16-May-1956	50	26.71	3.5000	29.1584	Dubois JT (1958) Evolution de la temperature de l’oxygene dissous et de la transparence dans la baie Nord du lac Tanganika. Hydrobiologia 10:215-240
23-May-1956	50	26.51	3.5000	29.1584	Dubois JT (1958) Evolution de la temperature de l’oxygene dissous et de la transparence dans la baie Nord du lac Tanganika. Hydrobiologia 10:215-240
29-May-1956	50	26.61	3.5000	29.1584	Dubois JT (1958) Evolution de la temperature de l’oxygene dissous et de la transparence dans la baie Nord du lac Tanganika. Hydrobiologia 10:215-240
7-Jun-1956	50	26.71	3.5000	29.1584	Dubois JT (1958) Evolution de la temperature de l’oxygene dissous et de la transparence dans la baie Nord du lac Tanganika. Hydrobiologia 10:215-240
3-Aug-1956	50	25.16	3.5000	29.1584	Dubois JT (1958) Evolution de la temperature de l’oxygene dissous et de la transparence dans la baie Nord du lac Tanganika. Hydrobiologia 10:215-240
7-Aug-1956	50	25.11	3.5000	29.1584	Dubois JT (1958) Evolution de la temperature de l’oxygene dissous et de la transparence dans la baie Nord du lac Tanganika. Hydrobiologia 10:215-240
14-Aug-1956	50	25.11	3.5000	29.1584	Dubois JT (1958) Evolution de la temperature de l’oxygene dissous et de la transparence dans la baie Nord du lac Tanganika. Hydrobiologia 10:215-240
21-Aug-1956	50	25.11	3.5000	29.1584	Dubois JT (1958) Evolution de la temperature de l’oxygene dissous et de la transparence dans la baie Nord du lac Tanganika. Hydrobiologia 10:215-240
28-Aug-1956	50	25.11	3.5000	29.1584	Dubois JT (1958) Evolution de la temperature de l’oxygene dissous et de la transparence dans la baie Nord du lac Tanganika. Hydrobiologia 10:215-240
11-Sep-1956	50	24.46	3.5000	29.1584	Dubois JT (1958) Evolution de la temperature de l’oxygene dissous et de la transparence dans la baie Nord du lac Tanganika. Hydrobiologia 10:215-240
21-Sep-1956	50	25.71	3.5000	29.1584	Dubois JT (1958) Evolution de la temperature de l’oxygene dissous et de la transparence dans la baie Nord du lac Tanganika. Hydrobiologia 10:215-240
27-Sep-1956	50	24.66	3.5000	29.1584	Dubois JT (1958) Evolution de la temperature de l’oxygene dissous et de la transparence dans la baie Nord du lac Tanganika. Hydrobiologia 10:215-240
3-Oct-1956	50	24.11	3.5000	29.1584	Dubois JT (1958) Evolution de la temperature de l’oxygene dissous et de la transparence dans la baie Nord du lac Tanganika. Hydrobiologia 10:215-240
9-Oct-1956	50	25.11	3.5000	29.1584	Dubois JT (1958) Evolution de la temperature de l’oxygene dissous et de la transparence dans la baie Nord du lac Tanganika. Hydrobiologia 10:215-240
16-Oct-1956	50	24.21	3.5000	29.1584	Dubois JT (1958) Evolution de la temperature de l’oxygene dissous et de la transparence dans la baie Nord du lac Tanganika. Hydrobiologia 10:215-240
24-Oct-1956	50	24.46	3.5000	29.1584	Dubois JT (1958) Evolution de la temperature de l’oxygene dissous et de la transparence dans la baie Nord du lac Tanganika. Hydrobiologia 10:215-240
30-Oct-1956	50	25.16	3.5000	29.1584	Dubois JT (1958) Evolution de la temperature de l’oxygene dissous et de la transparence dans la baie Nord du lac Tanganika. Hydrobiologia 10:215-240
6-Nov-1956	50	25.36	3.5000	29.1584	Dubois JT (1958) Evolution de la temperature de l’oxygene dissous et de la transparence dans la baie Nord du lac Tanganika. Hydrobiologia 10:215-240
13-Nov-1956	50	25.34	3.5000	29.1584	Dubois JT (1958) Evolution de la temperature de l’oxygene dissous et de la transparence dans la baie Nord du lac Tanganika. Hydrobiologia 10:215-240
21-Nov-1956	50	25.21	3.5000	29.1584	Dubois JT (1958) Evolution de la temperature de l’oxygene dissous et de la transparence dans la baie Nord du lac Tanganika. Hydrobiologia 10:215-240
27-Nov-1956	50	25.09	3.5000	29.1584	Dubois JT (1958) Evolution de la temperature de l’oxygene dissous et de la transparence dans la baie Nord du lac Tanganika. Hydrobiologia 10:215-240
5-Dec-1956	50	24.31	3.5000	29.1584	Dubois JT (1958) Evolution de la temperature de l’oxygene dissous et de la transparence dans la baie Nord du lac Tanganika. Hydrobiologia 10:215-240
12-Dec-1956	50	25.01	3.5000	29.1584	Dubois JT (1958) Evolution de la temperature de l’oxygene dissous et de la transparence dans la baie Nord du lac Tanganika. Hydrobiologia 10:215-240
19-Dec-1956	50	25.66	3.5000	29.1584	Dubois JT (1958) Evolution de la temperature de l’oxygene dissous et de la transparence dans la baie Nord du lac Tanganika. Hydrobiologia 10:215-240
26-Dec-1956	50	25.79	3.5000	29.1584	Dubois JT (1958) Evolution de la temperature de l’oxygene dissous et de la transparence dans la baie Nord du lac Tanganika. Hydrobiologia 10:215-240
2-Jan-1957	50	25.39	3.5000	29.1584	Dubois JT (1958) Evolution de la temperature de l’oxygene dissous et de la transparence dans la baie Nord du lac Tanganika. Hydrobiologia 10:215-240
8-Jan-1957	50	25.31	3.5000	29.1584	Dubois JT (1958) Evolution de la temperature de l’oxygene dissous et de la transparence dans la baie Nord du lac Tanganika. Hydrobiologia 10:215-240
15-Jan-1957	50	25.91	3.5000	29.1584	Dubois JT (1958) Evolution de la temperature de l’oxygene dissous et de la transparence dans la baie Nord du lac Tanganika. Hydrobiologia 10:215-240
22-Jan-1957	50	25.26	3.5000	29.1584	Dubois JT (1958) Evolution de la temperature de l’oxygene dissous et de la transparence dans la baie Nord du lac Tanganika. Hydrobiologia 10:215-240
29-Jan-1957	50	25.46	3.5000	29.1584	Dubois JT (1958) Evolution de la temperature de l’oxygene dissous et de la transparence dans la baie Nord du lac Tanganika. Hydrobiologia 10:215-240
4-Feb-1957	50	25.41	3.5000	29.1584	Dubois JT (1958) Evolution de la temperature de l’oxygene dissous et de la transparence dans la baie Nord du lac Tanganika. Hydrobiologia 10:215-240
12-Feb-1957	50	24.16	3.5000	29.1584	Dubois JT (1958) Evolution de la temperature de l’oxygene dissous et de la transparence dans la baie Nord du lac Tanganika. Hydrobiologia 10:215-240
19-Feb-1957	50	25.41	3.5000	29.1584	Dubois JT (1958) Evolution de la temperature de l’oxygene dissous et de la transparence dans la baie Nord du lac Tanganika. Hydrobiologia 10:215-240
26-Feb-1957	50	25.51	3.5000	29.1584	Dubois JT (1958) Evolution de la temperature de l’oxygene dissous et de la transparence dans la baie Nord du lac Tanganika. Hydrobiologia 10:215-240
15-Nov-1955	60	24.38	3.5000	29.1584	Dubois JT (1958) Evolution de la temperature de l’oxygene dissous et de la transparence dans la baie Nord du lac Tanganika. Hydrobiologia 10:215-240
24-Nov-1955	60	24.71	3.5000	29.1584	Dubois JT (1958) Evolution de la temperature de l’oxygene dissous et de la transparence dans la baie Nord du lac Tanganika. Hydrobiologia 10:215-240
29-Nov-1955	60	24.96	3.5000	29.1584	Dubois JT (1958) Evolution de la temperature de l’oxygene dissous et de la transparence dans la baie Nord du lac Tanganika. Hydrobiologia 10:215-240
6-Dec-1955	60	24.96	3.5000	29.1584	Dubois JT (1958) Evolution de la temperature de l’oxygene dissous et de la transparence dans la baie Nord du lac Tanganika. Hydrobiologia 10:215-240
22-Dec-1955	60	24.96	3.5000	29.1584	Dubois JT (1958) Evolution de la temperature de l’oxygene dissous et de la transparence dans la baie Nord du lac Tanganika. Hydrobiologia 10:215-240
27-Dec-1955	60	25.06	3.5000	29.1584	Dubois JT (1958) Evolution de la temperature de l’oxygene dissous et de la transparence dans la baie Nord du lac Tanganika. Hydrobiologia 10:215-240
24-Jan-1956	60	25.81	3.5000	29.1584	Dubois JT (1958) Evolution de la temperature de l’oxygene dissous et de la transparence dans la baie Nord du lac Tanganika. Hydrobiologia 10:215-240
31-Jan-1956	60	24.11	3.5000	29.1584	Dubois JT (1958) Evolution de la temperature de l’oxygene dissous et de la transparence dans la baie Nord du lac Tanganika. Hydrobiologia 10:215-240
7-Feb-1956	60	25.56	3.5000	29.1584	Dubois JT (1958) Evolution de la temperature de l’oxygene dissous et de la transparence dans la baie Nord du lac Tanganika. Hydrobiologia 10:215-240
14-Feb-1956	60	24.86	3.5000	29.1584	Dubois JT (1958) Evolution de la temperature de l’oxygene dissous et de la transparence dans la baie Nord du lac Tanganika. Hydrobiologia 10:215-240
21-Feb-1956	60	25.16	3.5000	29.1584	Dubois JT (1958) Evolution de la temperature de l’oxygene dissous et de la transparence dans la baie Nord du lac Tanganika. Hydrobiologia 10:215-240
28-Feb-1956	60	24.61	3.5000	29.1584	Dubois JT (1958) Evolution de la temperature de l’oxygene dissous et de la transparence dans la baie Nord du lac Tanganika. Hydrobiologia 10:215-240
6-Mar-1956	60	25.81	3.5000	29.1584	Dubois JT (1958) Evolution de la temperature de l’oxygene dissous et de la transparence dans la baie Nord du lac Tanganika. Hydrobiologia 10:215-240
12-Mar-1956	60	25.06	3.5000	29.1584	Dubois JT (1958) Evolution de la temperature de l’oxygene dissous et de la transparence dans la baie Nord du lac Tanganika. Hydrobiologia 10:215-240
20-Mar-1956	60	25.61	3.5000	29.1584	Dubois JT (1958) Evolution de la temperature de l’oxygene dissous et de la transparence dans la baie Nord du lac Tanganika. Hydrobiologia 10:215-240
28-Mar-1956	60	24.91	3.5000	29.1584	Dubois JT (1958) Evolution de la temperature de l’oxygene dissous et de la transparence dans la baie Nord du lac Tanganika. Hydrobiologia 10:215-240
4-Apr-1956	60	24.71	3.5000	29.1584	Dubois JT (1958) Evolution de la temperature de l’oxygene dissous et de la transparence dans la baie Nord du lac Tanganika. Hydrobiologia 10:215-240
10-Apr-1956	60	25.61	3.5000	29.1584	Dubois JT (1958) Evolution de la temperature de l’oxygene dissous et de la transparence dans la baie Nord du lac Tanganika. Hydrobiologia 10:215-240
18-Apr-1956	60	25.11	3.5000	29.1584	Dubois JT (1958) Evolution de la temperature de l’oxygene dissous et de la transparence dans la baie Nord du lac Tanganika. Hydrobiologia 10:215-240
12-May-1956	60	26.61	3.5000	29.1584	Dubois JT (1958) Evolution de la temperature de l’oxygene dissous et de la transparence dans la baie Nord du lac Tanganika. Hydrobiologia 10:215-240
16-May-1956	60	26.51	3.5000	29.1584	Dubois JT (1958) Evolution de la temperature de l’oxygene dissous et de la transparence dans la baie Nord du lac Tanganika. Hydrobiologia 10:215-240
23-May-1956	60	26.51	3.5000	29.1584	Dubois JT (1958) Evolution de la temperature de l’oxygene dissous et de la transparence dans la baie Nord du lac Tanganika. Hydrobiologia 10:215-240
29-May-1956	60	26.61	3.5000	29.1584	Dubois JT (1958) Evolution de la temperature de l’oxygene dissous et de la transparence dans la baie Nord du lac Tanganika. Hydrobiologia 10:215-240
7-Jun-1956	60	26.71	3.5000	29.1584	Dubois JT (1958) Evolution de la temperature de l’oxygene dissous et de la transparence dans la baie Nord du lac Tanganika. Hydrobiologia 10:215-240
3-Aug-1956	60	25.16	3.5000	29.1584	Dubois JT (1958) Evolution de la temperature de l’oxygene dissous et de la transparence dans la baie Nord du lac Tanganika. Hydrobiologia 10:215-240
7-Aug-1956	60	25.11	3.5000	29.1584	Dubois JT (1958) Evolution de la temperature de l’oxygene dissous et de la transparence dans la baie Nord du lac Tanganika. Hydrobiologia 10:215-240
14-Aug-1956	60	25.11	3.5000	29.1584	Dubois JT (1958) Evolution de la temperature de l’oxygene dissous et de la transparence dans la baie Nord du lac Tanganika. Hydrobiologia 10:215-240
21-Aug-1956	60	24.51	3.5000	29.1584	Dubois JT (1958) Evolution de la temperature de l’oxygene dissous et de la transparence dans la baie Nord du lac Tanganika. Hydrobiologia 10:215-240
28-Aug-1956	60	25.06	3.5000	29.1584	Dubois JT (1958) Evolution de la temperature de l’oxygene dissous et de la transparence dans la baie Nord du lac Tanganika. Hydrobiologia 10:215-240
11-Sep-1956	60	24.21	3.5000	29.1584	Dubois JT (1958) Evolution de la temperature de l’oxygene dissous et de la transparence dans la baie Nord du lac Tanganika. Hydrobiologia 10:215-240
21-Sep-1956	60	24.26	3.5000	29.1584	Dubois JT (1958) Evolution de la temperature de l’oxygene dissous et de la transparence dans la baie Nord du lac Tanganika. Hydrobiologia 10:215-240
27-Sep-1956	60	24.31	3.5000	29.1584	Dubois JT (1958) Evolution de la temperature de l’oxygene dissous et de la transparence dans la baie Nord du lac Tanganika. Hydrobiologia 10:215-240
3-Oct-1956	60	23.91	3.5000	29.1584	Dubois JT (1958) Evolution de la temperature de l’oxygene dissous et de la transparence dans la baie Nord du lac Tanganika. Hydrobiologia 10:215-240
9-Oct-1956	60	24.79	3.5000	29.1584	Dubois JT (1958) Evolution de la temperature de l’oxygene dissous et de la transparence dans la baie Nord du lac Tanganika. Hydrobiologia 10:215-240
16-Oct-1956	60	24.06	3.5000	29.1584	Dubois JT (1958) Evolution de la temperature de l’oxygene dissous et de la transparence dans la baie Nord du lac Tanganika. Hydrobiologia 10:215-240
24-Oct-1956	60	24.06	3.5000	29.1584	Dubois JT (1958) Evolution de la temperature de l’oxygene dissous et de la transparence dans la baie Nord du lac Tanganika. Hydrobiologia 10:215-240
30-Oct-1956	60	24.56	3.5000	29.1584	Dubois JT (1958) Evolution de la temperature de l’oxygene dissous et de la transparence dans la baie Nord du lac Tanganika. Hydrobiologia 10:215-240
6-Nov-1956	60	24.21	3.5000	29.1584	Dubois JT (1958) Evolution de la temperature de l’oxygene dissous et de la transparence dans la baie Nord du lac Tanganika. Hydrobiologia 10:215-240
13-Nov-1956	60	24.39	3.5000	29.1584	Dubois JT (1958) Evolution de la temperature de l’oxygene dissous et de la transparence dans la baie Nord du lac Tanganika. Hydrobiologia 10:215-240
21-Nov-1956	60	24.91	3.5000	29.1584	Dubois JT (1958) Evolution de la temperature de l’oxygene dissous et de la transparence dans la baie Nord du lac Tanganika. Hydrobiologia 10:215-240
27-Nov-1956	60	24.71	3.5000	29.1584	Dubois JT (1958) Evolution de la temperature de l’oxygene dissous et de la transparence dans la baie Nord du lac Tanganika. Hydrobiologia 10:215-240
5-Dec-1956	60	24.16	3.5000	29.1584	Dubois JT (1958) Evolution de la temperature de l’oxygene dissous et de la transparence dans la baie Nord du lac Tanganika. Hydrobiologia 10:215-240
12-Dec-1956	60	24.79	3.5000	29.1584	Dubois JT (1958) Evolution de la temperature de l’oxygene dissous et de la transparence dans la baie Nord du lac Tanganika. Hydrobiologia 10:215-240
19-Dec-1956	60	24.46	3.5000	29.1584	Dubois JT (1958) Evolution de la temperature de l’oxygene dissous et de la transparence dans la baie Nord du lac Tanganika. Hydrobiologia 10:215-240
26-Dec-1956	60	25.79	3.5000	29.1584	Dubois JT (1958) Evolution de la temperature de l’oxygene dissous et de la transparence dans la baie Nord du lac Tanganika. Hydrobiologia 10:215-240
2-Jan-1957	60	24.46	3.5000	29.1584	Dubois JT (1958) Evolution de la temperature de l’oxygene dissous et de la transparence dans la baie Nord du lac Tanganika. Hydrobiologia 10:215-240
8-Jan-1957	60	24.69	3.5000	29.1584	Dubois JT (1958) Evolution de la temperature de l’oxygene dissous et de la transparence dans la baie Nord du lac Tanganika. Hydrobiologia 10:215-240
15-Jan-1957	60	24.91	3.5000	29.1584	Dubois JT (1958) Evolution de la temperature de l’oxygene dissous et de la transparence dans la baie Nord du lac Tanganika. Hydrobiologia 10:215-240
22-Jan-1957	60	24.51	3.5000	29.1584	Dubois JT (1958) Evolution de la temperature de l’oxygene dissous et de la transparence dans la baie Nord du lac Tanganika. Hydrobiologia 10:215-240
29-Jan-1957	60	24.76	3.5000	29.1584	Dubois JT (1958) Evolution de la temperature de l’oxygene dissous et de la transparence dans la baie Nord du lac Tanganika. Hydrobiologia 10:215-240
4-Feb-1957	60	25.11	3.5000	29.1584	Dubois JT (1958) Evolution de la temperature de l’oxygene dissous et de la transparence dans la baie Nord du lac Tanganika. Hydrobiologia 10:215-240
12-Feb-1957	60	24.06	3.5000	29.1584	Dubois JT (1958) Evolution de la temperature de l’oxygene dissous et de la transparence dans la baie Nord du lac Tanganika. Hydrobiologia 10:215-240
19-Feb-1957	60	25.11	3.5000	29.1584	Dubois JT (1958) Evolution de la temperature de l’oxygene dissous et de la transparence dans la baie Nord du lac Tanganika. Hydrobiologia 10:215-240
26-Feb-1957	60	25.16	3.5000	29.1584	Dubois JT (1958) Evolution de la temperature de l’oxygene dissous et de la transparence dans la baie Nord du lac Tanganika. Hydrobiologia 10:215-240
22-Jan-1957	65	24.36	3.5000	29.1584	Dubois JT (1958) Evolution de la temperature de l’oxygene dissous et de la transparence dans la baie Nord du lac Tanganika. Hydrobiologia 10:215-240
29-Jan-1957	65	24.61	3.5000	29.1584	Dubois JT (1958) Evolution de la temperature de l’oxygene dissous et de la transparence dans la baie Nord du lac Tanganika. Hydrobiologia 10:215-240
4-Feb-1957	65	24.86	3.5000	29.1584	Dubois JT (1958) Evolution de la temperature de l’oxygene dissous et de la transparence dans la baie Nord du lac Tanganika. Hydrobiologia 10:215-240
12-Feb-1957	65	23.96	3.5000	29.1584	Dubois JT (1958) Evolution de la temperature de l’oxygene dissous et de la transparence dans la baie Nord du lac Tanganika. Hydrobiologia 10:215-240
15-Nov-1955	70	24.31	3.5000	29.1584	Dubois JT (1958) Evolution de la temperature de l’oxygene dissous et de la transparence dans la baie Nord du lac Tanganika. Hydrobiologia 10:215-240
24-Nov-1955	70	24.66	3.5000	29.1584	Dubois JT (1958) Evolution de la temperature de l’oxygene dissous et de la transparence dans la baie Nord du lac Tanganika. Hydrobiologia 10:215-240
29-Nov-1955	70	24.66	3.5000	29.1584	Dubois JT (1958) Evolution de la temperature de l’oxygene dissous et de la transparence dans la baie Nord du lac Tanganika. Hydrobiologia 10:215-240
6-Dec-1955	70	24.61	3.5000	29.1584	Dubois JT (1958) Evolution de la temperature de l’oxygene dissous et de la transparence dans la baie Nord du lac Tanganika. Hydrobiologia 10:215-240
22-Dec-1955	70	24.46	3.5000	29.1584	Dubois JT (1958) Evolution de la temperature de l’oxygene dissous et de la transparence dans la baie Nord du lac Tanganika. Hydrobiologia 10:215-240
27-Dec-1955	70	24.71	3.5000	29.1584	Dubois JT (1958) Evolution de la temperature de l’oxygene dissous et de la transparence dans la baie Nord du lac Tanganika. Hydrobiologia 10:215-240
24-Jan-1956	70	24.51	3.5000	29.1584	Dubois JT (1958) Evolution de la temperature de l’oxygene dissous et de la transparence dans la baie Nord du lac Tanganika. Hydrobiologia 10:215-240
31-Jan-1956	70	23.96	3.5000	29.1584	Dubois JT (1958) Evolution de la temperature de l’oxygene dissous et de la transparence dans la baie Nord du lac Tanganika. Hydrobiologia 10:215-240
7-Feb-1956	70	24.76	3.5000	29.1584	Dubois JT (1958) Evolution de la temperature de l’oxygene dissous et de la transparence dans la baie Nord du lac Tanganika. Hydrobiologia 10:215-240
14-Feb-1956	70	24.71	3.5000	29.1584	Dubois JT (1958) Evolution de la temperature de l’oxygene dissous et de la transparence dans la baie Nord du lac Tanganika. Hydrobiologia 10:215-240
21-Feb-1956	70	24.71	3.5000	29.1584	Dubois JT (1958) Evolution de la temperature de l’oxygene dissous et de la transparence dans la baie Nord du lac Tanganika. Hydrobiologia 10:215-240
28-Feb-1956	70	24.36	3.5000	29.1584	Dubois JT (1958) Evolution de la temperature de l’oxygene dissous et de la transparence dans la baie Nord du lac Tanganika. Hydrobiologia 10:215-240
6-Mar-1956	70	25.01	3.5000	29.1584	Dubois JT (1958) Evolution de la temperature de l’oxygene dissous et de la transparence dans la baie Nord du lac Tanganika. Hydrobiologia 10:215-240
12-Mar-1956	70	24.56	3.5000	29.1584	Dubois JT (1958) Evolution de la temperature de l’oxygene dissous et de la transparence dans la baie Nord du lac Tanganika. Hydrobiologia 10:215-240
20-Mar-1956	70	24.71	3.5000	29.1584	Dubois JT (1958) Evolution de la temperature de l’oxygene dissous et de la transparence dans la baie Nord du lac Tanganika. Hydrobiologia 10:215-240
28-Mar-1956	70	24.51	3.5000	29.1584	Dubois JT (1958) Evolution de la temperature de l’oxygene dissous et de la transparence dans la baie Nord du lac Tanganika. Hydrobiologia 10:215-240
4-Apr-1956	70	24.31	3.5000	29.1584	Dubois JT (1958) Evolution de la temperature de l’oxygene dissous et de la transparence dans la baie Nord du lac Tanganika. Hydrobiologia 10:215-240
10-Apr-1956	70	25.16	3.5000	29.1584	Dubois JT (1958) Evolution de la temperature de l’oxygene dissous et de la transparence dans la baie Nord du lac Tanganika. Hydrobiologia 10:215-240
18-Apr-1956	70	24.61	3.5000	29.1584	Dubois JT (1958) Evolution de la temperature de l’oxygene dissous et de la transparence dans la baie Nord du lac Tanganika. Hydrobiologia 10:215-240
12-May-1956	70	25.21	3.5000	29.1584	Dubois JT (1958) Evolution de la temperature de l’oxygene dissous et de la transparence dans la baie Nord du lac Tanganika. Hydrobiologia 10:215-240
16-May-1956	70	24.91	3.5000	29.1584	Dubois JT (1958) Evolution de la temperature de l’oxygene dissous et de la transparence dans la baie Nord du lac Tanganika. Hydrobiologia 10:215-240
23-May-1956	70	24.91	3.5000	29.1584	Dubois JT (1958) Evolution de la temperature de l’oxygene dissous et de la transparence dans la baie Nord du lac Tanganika. Hydrobiologia 10:215-240
29-May-1956	70	25.26	3.5000	29.1584	Dubois JT (1958) Evolution de la temperature de l’oxygene dissous et de la transparence dans la baie Nord du lac Tanganika. Hydrobiologia 10:215-240
7-Jun-1956	70	26.71	3.5000	29.1584	Dubois JT (1958) Evolution de la temperature de l’oxygene dissous et de la transparence dans la baie Nord du lac Tanganika. Hydrobiologia 10:215-240
3-Aug-1956	70	25.16	3.5000	29.1584	Dubois JT (1958) Evolution de la temperature de l’oxygene dissous et de la transparence dans la baie Nord du lac Tanganika. Hydrobiologia 10:215-240
7-Aug-1956	70	25.11	3.5000	29.1584	Dubois JT (1958) Evolution de la temperature de l’oxygene dissous et de la transparence dans la baie Nord du lac Tanganika. Hydrobiologia 10:215-240
14-Aug-1956	70	24.71	3.5000	29.1584	Dubois JT (1958) Evolution de la temperature de l’oxygene dissous et de la transparence dans la baie Nord du lac Tanganika. Hydrobiologia 10:215-240
21-Aug-1956	70	24.39	3.5000	29.1584	Dubois JT (1958) Evolution de la temperature de l’oxygene dissous et de la transparence dans la baie Nord du lac Tanganika. Hydrobiologia 10:215-240
28-Aug-1956	70	24.41	3.5000	29.1584	Dubois JT (1958) Evolution de la temperature de l’oxygene dissous et de la transparence dans la baie Nord du lac Tanganika. Hydrobiologia 10:215-240
11-Sep-1956	70	24.01	3.5000	29.1584	Dubois JT (1958) Evolution de la temperature de l’oxygene dissous et de la transparence dans la baie Nord du lac Tanganika. Hydrobiologia 10:215-240
21-Sep-1956	70	24.01	3.5000	29.1584	Dubois JT (1958) Evolution de la temperature de l’oxygene dissous et de la transparence dans la baie Nord du lac Tanganika. Hydrobiologia 10:215-240
27-Sep-1956	70	24.21	3.5000	29.1584	Dubois JT (1958) Evolution de la temperature de l’oxygene dissous et de la transparence dans la baie Nord du lac Tanganika. Hydrobiologia 10:215-240
3-Oct-1956	70	23.74	3.5000	29.1584	Dubois JT (1958) Evolution de la temperature de l’oxygene dissous et de la transparence dans la baie Nord du lac Tanganika. Hydrobiologia 10:215-240
9-Oct-1956	70	24.46	3.5000	29.1584	Dubois JT (1958) Evolution de la temperature de l’oxygene dissous et de la transparence dans la baie Nord du lac Tanganika. Hydrobiologia 10:215-240
16-Oct-1956	70	23.91	3.5000	29.1584	Dubois JT (1958) Evolution de la temperature de l’oxygene dissous et de la transparence dans la baie Nord du lac Tanganika. Hydrobiologia 10:215-240
24-Oct-1956	70	23.91	3.5000	29.1584	Dubois JT (1958) Evolution de la temperature de l’oxygene dissous et de la transparence dans la baie Nord du lac Tanganika. Hydrobiologia 10:215-240
30-Oct-1956	70	24.34	3.5000	29.1584	Dubois JT (1958) Evolution de la temperature de l’oxygene dissous et de la transparence dans la baie Nord du lac Tanganika. Hydrobiologia 10:215-240
6-Nov-1956	70	24.06	3.5000	29.1584	Dubois JT (1958) Evolution de la temperature de l’oxygene dissous et de la transparence dans la baie Nord du lac Tanganika. Hydrobiologia 10:215-240
13-Nov-1956	70	24.01	3.5000	29.1584	Dubois JT (1958) Evolution de la temperature de l’oxygene dissous et de la transparence dans la baie Nord du lac Tanganika. Hydrobiologia 10:215-240
21-Nov-1956	70	24.46	3.5000	29.1584	Dubois JT (1958) Evolution de la temperature de l’oxygene dissous et de la transparence dans la baie Nord du lac Tanganika. Hydrobiologia 10:215-240
27-Nov-1956	70	24.54	3.5000	29.1584	Dubois JT (1958) Evolution de la temperature de l’oxygene dissous et de la transparence dans la baie Nord du lac Tanganika. Hydrobiologia 10:215-240
5-Dec-1956	70	24.11	3.5000	29.1584	Dubois JT (1958) Evolution de la temperature de l’oxygene dissous et de la transparence dans la baie Nord du lac Tanganika. Hydrobiologia 10:215-240
12-Dec-1956	70	24.39	3.5000	29.1584	Dubois JT (1958) Evolution de la temperature de l’oxygene dissous et de la transparence dans la baie Nord du lac Tanganika. Hydrobiologia 10:215-240
19-Dec-1956	70	24.11	3.5000	29.1584	Dubois JT (1958) Evolution de la temperature de l’oxygene dissous et de la transparence dans la baie Nord du lac Tanganika. Hydrobiologia 10:215-240
26-Dec-1956	70	24.39	3.5000	29.1584	Dubois JT (1958) Evolution de la temperature de l’oxygene dissous et de la transparence dans la baie Nord du lac Tanganika. Hydrobiologia 10:215-240
2-Jan-1957	70	24.16	3.5000	29.1584	Dubois JT (1958) Evolution de la temperature de l’oxygene dissous et de la transparence dans la baie Nord du lac Tanganika. Hydrobiologia 10:215-240
8-Jan-1957	70	24.29	3.5000	29.1584	Dubois JT (1958) Evolution de la temperature de l’oxygene dissous et de la transparence dans la baie Nord du lac Tanganika. Hydrobiologia 10:215-240
15-Jan-1957	70	24.29	3.5000	29.1584	Dubois JT (1958) Evolution de la temperature de l’oxygene dissous et de la transparence dans la baie Nord du lac Tanganika. Hydrobiologia 10:215-240
22-Jan-1957	70	24.19	3.5000	29.1584	Dubois JT (1958) Evolution de la temperature de l’oxygene dissous et de la transparence dans la baie Nord du lac Tanganika. Hydrobiologia 10:215-240
29-Jan-1957	70	24.51	3.5000	29.1584	Dubois JT (1958) Evolution de la temperature de l’oxygene dissous et de la transparence dans la baie Nord du lac Tanganika. Hydrobiologia 10:215-240
4-Feb-1957	70	24.56	3.5000	29.1584	Dubois JT (1958) Evolution de la temperature de l’oxygene dissous et de la transparence dans la baie Nord du lac Tanganika. Hydrobiologia 10:215-240
12-Feb-1957	70	23.86	3.5000	29.1584	Dubois JT (1958) Evolution de la temperature de l’oxygene dissous et de la transparence dans la baie Nord du lac Tanganika. Hydrobiologia 10:215-240
19-Feb-1957	70	24.51	3.5000	29.1584	Dubois JT (1958) Evolution de la temperature de l’oxygene dissous et de la transparence dans la baie Nord du lac Tanganika. Hydrobiologia 10:215-240
26-Feb-1957	70	24.76	3.5000	29.1584	Dubois JT (1958) Evolution de la temperature de l’oxygene dissous et de la transparence dans la baie Nord du lac Tanganika. Hydrobiologia 10:215-240
22-Jan-1957	75	24.11	3.5000	29.1584	Dubois JT (1958) Evolution de la temperature de l’oxygene dissous et de la transparence dans la baie Nord du lac Tanganika. Hydrobiologia 10:215-240
29-Jan-1957	75	24.36	3.5000	29.1584	Dubois JT (1958) Evolution de la temperature de l’oxygene dissous et de la transparence dans la baie Nord du lac Tanganika. Hydrobiologia 10:215-240
4-Feb-1957	75	24.33	3.5000	29.1584	Dubois JT (1958) Evolution de la temperature de l’oxygene dissous et de la transparence dans la baie Nord du lac Tanganika. Hydrobiologia 10:215-240
12-Feb-1957	75	23.83	3.5000	29.1584	Dubois JT (1958) Evolution de la temperature de l’oxygene dissous et de la transparence dans la baie Nord du lac Tanganika. Hydrobiologia 10:215-240
19-Feb-1957	75	24.31	3.5000	29.1584	Dubois JT (1958) Evolution de la temperature de l’oxygene dissous et de la transparence dans la baie Nord du lac Tanganika. Hydrobiologia 10:215-240
26-Feb-1957	75	24.71	3.5000	29.1584	Dubois JT (1958) Evolution de la temperature de l’oxygene dissous et de la transparence dans la baie Nord du lac Tanganika. Hydrobiologia 10:215-240
15-Nov-1955	80	24.11	3.5000	29.1584	Dubois JT (1958) Evolution de la temperature de l’oxygene dissous et de la transparence dans la baie Nord du lac Tanganika. Hydrobiologia 10:215-240
24-Nov-1955	80	24.41	3.5000	29.1584	Dubois JT (1958) Evolution de la temperature de l’oxygene dissous et de la transparence dans la baie Nord du lac Tanganika. Hydrobiologia 10:215-240
29-Nov-1955	80	24.46	3.5000	29.1584	Dubois JT (1958) Evolution de la temperature de l’oxygene dissous et de la transparence dans la baie Nord du lac Tanganika. Hydrobiologia 10:215-240
6-Dec-1955	80	24.16	3.5000	29.1584	Dubois JT (1958) Evolution de la temperature de l’oxygene dissous et de la transparence dans la baie Nord du lac Tanganika. Hydrobiologia 10:215-240
22-Dec-1955	80	24.26	3.5000	29.1584	Dubois JT (1958) Evolution de la temperature de l’oxygene dissous et de la transparence dans la baie Nord du lac Tanganika. Hydrobiologia 10:215-240
27-Dec-1955	80	24.41	3.5000	29.1584	Dubois JT (1958) Evolution de la temperature de l’oxygene dissous et de la transparence dans la baie Nord du lac Tanganika. Hydrobiologia 10:215-240
24-Jan-1956	80	24.21	3.5000	29.1584	Dubois JT (1958) Evolution de la temperature de l’oxygene dissous et de la transparence dans la baie Nord du lac Tanganika. Hydrobiologia 10:215-240
31-Jan-1956	80	23.96	3.5000	29.1584	Dubois JT (1958) Evolution de la temperature de l’oxygene dissous et de la transparence dans la baie Nord du lac Tanganika. Hydrobiologia 10:215-240
7-Feb-1956	80	24.51	3.5000	29.1584	Dubois JT (1958) Evolution de la temperature de l’oxygene dissous et de la transparence dans la baie Nord du lac Tanganika. Hydrobiologia 10:215-240
14-Feb-1956	80	24.51	3.5000	29.1584	Dubois JT (1958) Evolution de la temperature de l’oxygene dissous et de la transparence dans la baie Nord du lac Tanganika. Hydrobiologia 10:215-240
21-Feb-1956	80	24.26	3.5000	29.1584	Dubois JT (1958) Evolution de la temperature de l’oxygene dissous et de la transparence dans la baie Nord du lac Tanganika. Hydrobiologia 10:215-240
28-Feb-1956	80	24.16	3.5000	29.1584	Dubois JT (1958) Evolution de la temperature de l’oxygene dissous et de la transparence dans la baie Nord du lac Tanganika. Hydrobiologia 10:215-240
6-Mar-1956	80	24.41	3.5000	29.1584	Dubois JT (1958) Evolution de la temperature de l’oxygene dissous et de la transparence dans la baie Nord du lac Tanganika. Hydrobiologia 10:215-240
12-Mar-1956	80	24.31	3.5000	29.1584	Dubois JT (1958) Evolution de la temperature de l’oxygene dissous et de la transparence dans la baie Nord du lac Tanganika. Hydrobiologia 10:215-240
20-Mar-1956	80	24.41	3.5000	29.1584	Dubois JT (1958) Evolution de la temperature de l’oxygene dissous et de la transparence dans la baie Nord du lac Tanganika. Hydrobiologia 10:215-240
28-Mar-1956	80	24.36	3.5000	29.1584	Dubois JT (1958) Evolution de la temperature de l’oxygene dissous et de la transparence dans la baie Nord du lac Tanganika. Hydrobiologia 10:215-240
4-Apr-1956	80	24.21	3.5000	29.1584	Dubois JT (1958) Evolution de la temperature de l’oxygene dissous et de la transparence dans la baie Nord du lac Tanganika. Hydrobiologia 10:215-240
10-Apr-1956	80	24.61	3.5000	29.1584	Dubois JT (1958) Evolution de la temperature de l’oxygene dissous et de la transparence dans la baie Nord du lac Tanganika. Hydrobiologia 10:215-240
18-Apr-1956	80	24.26	3.5000	29.1584	Dubois JT (1958) Evolution de la temperature de l’oxygene dissous et de la transparence dans la baie Nord du lac Tanganika. Hydrobiologia 10:215-240
12-May-1956	80	24.71	3.5000	29.1584	Dubois JT (1958) Evolution de la temperature de l’oxygene dissous et de la transparence dans la baie Nord du lac Tanganika. Hydrobiologia 10:215-240
16-May-1956	80	24.46	3.5000	29.1584	Dubois JT (1958) Evolution de la temperature de l’oxygene dissous et de la transparence dans la baie Nord du lac Tanganika. Hydrobiologia 10:215-240
23-May-1956	80	24.46	3.5000	29.1584	Dubois JT (1958) Evolution de la temperature de l’oxygene dissous et de la transparence dans la baie Nord du lac Tanganika. Hydrobiologia 10:215-240
29-May-1956	80	24.91	3.5000	29.1584	Dubois JT (1958) Evolution de la temperature de l’oxygene dissous et de la transparence dans la baie Nord du lac Tanganika. Hydrobiologia 10:215-240
7-Jun-1956	80	26.71	3.5000	29.1584	Dubois JT (1958) Evolution de la temperature de l’oxygene dissous et de la transparence dans la baie Nord du lac Tanganika. Hydrobiologia 10:215-240
3-Aug-1956	80	25.16	3.5000	29.1584	Dubois JT (1958) Evolution de la temperature de l’oxygene dissous et de la transparence dans la baie Nord du lac Tanganika. Hydrobiologia 10:215-240
7-Aug-1956	80	25.11	3.5000	29.1584	Dubois JT (1958) Evolution de la temperature de l’oxygene dissous et de la transparence dans la baie Nord du lac Tanganika. Hydrobiologia 10:215-240
14-Aug-1956	80	24.01	3.5000	29.1584	Dubois JT (1958) Evolution de la temperature de l’oxygene dissous et de la transparence dans la baie Nord du lac Tanganika. Hydrobiologia 10:215-240
21-Aug-1956	80	24.21	3.5000	29.1584	Dubois JT (1958) Evolution de la temperature de l’oxygene dissous et de la transparence dans la baie Nord du lac Tanganika. Hydrobiologia 10:215-240
28-Aug-1956	80	24.39	3.5000	29.1584	Dubois JT (1958) Evolution de la temperature de l’oxygene dissous et de la transparence dans la baie Nord du lac Tanganika. Hydrobiologia 10:215-240
11-Sep-1956	80	23.91	3.5000	29.1584	Dubois JT (1958) Evolution de la temperature de l’oxygene dissous et de la transparence dans la baie Nord du lac Tanganika. Hydrobiologia 10:215-240
21-Sep-1956	80	23.86	3.5000	29.1584	Dubois JT (1958) Evolution de la temperature de l’oxygene dissous et de la transparence dans la baie Nord du lac Tanganika. Hydrobiologia 10:215-240
27-Sep-1956	80	23.86	3.5000	29.1584	Dubois JT (1958) Evolution de la temperature de l’oxygene dissous et de la transparence dans la baie Nord du lac Tanganika. Hydrobiologia 10:215-240
3-Oct-1956	80	23.74	3.5000	29.1584	Dubois JT (1958) Evolution de la temperature de l’oxygene dissous et de la transparence dans la baie Nord du lac Tanganika. Hydrobiologia 10:215-240
9-Oct-1956	80	24.16	3.5000	29.1584	Dubois JT (1958) Evolution de la temperature de l’oxygene dissous et de la transparence dans la baie Nord du lac Tanganika. Hydrobiologia 10:215-240
16-Oct-1956	80	23.81	3.5000	29.1584	Dubois JT (1958) Evolution de la temperature de l’oxygene dissous et de la transparence dans la baie Nord du lac Tanganika. Hydrobiologia 10:215-240
24-Oct-1956	80	23.86	3.5000	29.1584	Dubois JT (1958) Evolution de la temperature de l’oxygene dissous et de la transparence dans la baie Nord du lac Tanganika. Hydrobiologia 10:215-240
30-Oct-1956	80	24.16	3.5000	29.1584	Dubois JT (1958) Evolution de la temperature de l’oxygene dissous et de la transparence dans la baie Nord du lac Tanganika. Hydrobiologia 10:215-240
6-Nov-1956	80	24.01	3.5000	29.1584	Dubois JT (1958) Evolution de la temperature de l’oxygene dissous et de la transparence dans la baie Nord du lac Tanganika. Hydrobiologia 10:215-240
13-Nov-1956	80	23.91	3.5000	29.1584	Dubois JT (1958) Evolution de la temperature de l’oxygene dissous et de la transparence dans la baie Nord du lac Tanganika. Hydrobiologia 10:215-240
21-Nov-1956	80	24.39	3.5000	29.1584	Dubois JT (1958) Evolution de la temperature de l’oxygene dissous et de la transparence dans la baie Nord du lac Tanganika. Hydrobiologia 10:215-240
27-Nov-1956	80	24.24	3.5000	29.1584	Dubois JT (1958) Evolution de la temperature de l’oxygene dissous et de la transparence dans la baie Nord du lac Tanganika. Hydrobiologia 10:215-240
5-Dec-1956	80	24.01	3.5000	29.1584	Dubois JT (1958) Evolution de la temperature de l’oxygene dissous et de la transparence dans la baie Nord du lac Tanganika. Hydrobiologia 10:215-240
12-Dec-1956	80	24.11	3.5000	29.1584	Dubois JT (1958) Evolution de la temperature de l’oxygene dissous et de la transparence dans la baie Nord du lac Tanganika. Hydrobiologia 10:215-240
19-Dec-1956	80	23.96	3.5000	29.1584	Dubois JT (1958) Evolution de la temperature de l’oxygene dissous et de la transparence dans la baie Nord du lac Tanganika. Hydrobiologia 10:215-240
26-Dec-1956	80	24.16	3.5000	29.1584	Dubois JT (1958) Evolution de la temperature de l’oxygene dissous et de la transparence dans la baie Nord du lac Tanganika. Hydrobiologia 10:215-240
2-Jan-1957	80	23.96	3.5000	29.1584	Dubois JT (1958) Evolution de la temperature de l’oxygene dissous et de la transparence dans la baie Nord du lac Tanganika. Hydrobiologia 10:215-240
8-Jan-1957	80	24.01	3.5000	29.1584	Dubois JT (1958) Evolution de la temperature de l’oxygene dissous et de la transparence dans la baie Nord du lac Tanganika. Hydrobiologia 10:215-240
15-Jan-1957	80	24.11	3.5000	29.1584	Dubois JT (1958) Evolution de la temperature de l’oxygene dissous et de la transparence dans la baie Nord du lac Tanganika. Hydrobiologia 10:215-240
22-Jan-1957	80	24.06	3.5000	29.1584	Dubois JT (1958) Evolution de la temperature de l’oxygene dissous et de la transparence dans la baie Nord du lac Tanganika. Hydrobiologia 10:215-240
29-Jan-1957	80	24.19	3.5000	29.1584	Dubois JT (1958) Evolution de la temperature de l’oxygene dissous et de la transparence dans la baie Nord du lac Tanganika. Hydrobiologia 10:215-240
4-Feb-1957	80	24.11	3.5000	29.1584	Dubois JT (1958) Evolution de la temperature de l’oxygene dissous et de la transparence dans la baie Nord du lac Tanganika. Hydrobiologia 10:215-240
12-Feb-1957	80	23.81	3.5000	29.1584	Dubois JT (1958) Evolution de la temperature de l’oxygene dissous et de la transparence dans la baie Nord du lac Tanganika. Hydrobiologia 10:215-240
19-Feb-1957	80	24.19	3.5000	29.1584	Dubois JT (1958) Evolution de la temperature de l’oxygene dissous et de la transparence dans la baie Nord du lac Tanganika. Hydrobiologia 10:215-240
26-Feb-1957	80	24.61	3.5000	29.1584	Dubois JT (1958) Evolution de la temperature de l’oxygene dissous et de la transparence dans la baie Nord du lac Tanganika. Hydrobiologia 10:215-240
19-Feb-1957	85	24.01	3.5000	29.1584	Dubois JT (1958) Evolution de la temperature de l’oxygene dissous et de la transparence dans la baie Nord du lac Tanganika. Hydrobiologia 10:215-240
26-Feb-1957	85	24.46	3.5000	29.1584	Dubois JT (1958) Evolution de la temperature de l’oxygene dissous et de la transparence dans la baie Nord du lac Tanganika. Hydrobiologia 10:215-240
15-Nov-1955	90	24.06	3.5000	29.1584	Dubois JT (1958) Evolution de la temperature de l’oxygene dissous et de la transparence dans la baie Nord du lac Tanganika. Hydrobiologia 10:215-240
24-Nov-1955	90	24.26	3.5000	29.1584	Dubois JT (1958) Evolution de la temperature de l’oxygene dissous et de la transparence dans la baie Nord du lac Tanganika. Hydrobiologia 10:215-240
29-Nov-1955	90	24.31	3.5000	29.1584	Dubois JT (1958) Evolution de la temperature de l’oxygene dissous et de la transparence dans la baie Nord du lac Tanganika. Hydrobiologia 10:215-240
6-Dec-1955	90	24.11	3.5000	29.1584	Dubois JT (1958) Evolution de la temperature de l’oxygene dissous et de la transparence dans la baie Nord du lac Tanganika. Hydrobiologia 10:215-240
22-Dec-1955	90	24.06	3.5000	29.1584	Dubois JT (1958) Evolution de la temperature de l’oxygene dissous et de la transparence dans la baie Nord du lac Tanganika. Hydrobiologia 10:215-240
27-Dec-1955	90	24.11	3.5000	29.1584	Dubois JT (1958) Evolution de la temperature de l’oxygene dissous et de la transparence dans la baie Nord du lac Tanganika. Hydrobiologia 10:215-240
24-Jan-1956	90	24.01	3.5000	29.1584	Dubois JT (1958) Evolution de la temperature de l’oxygene dissous et de la transparence dans la baie Nord du lac Tanganika. Hydrobiologia 10:215-240
31-Jan-1956	90	23.91	3.5000	29.1584	Dubois JT (1958) Evolution de la temperature de l’oxygene dissous et de la transparence dans la baie Nord du lac Tanganika. Hydrobiologia 10:215-240
7-Feb-1956	90	24.26	3.5000	29.1584	Dubois JT (1958) Evolution de la temperature de l’oxygene dissous et de la transparence dans la baie Nord du lac Tanganika. Hydrobiologia 10:215-240
14-Feb-1956	90	24.21	3.5000	29.1584	Dubois JT (1958) Evolution de la temperature de l’oxygene dissous et de la transparence dans la baie Nord du lac Tanganika. Hydrobiologia 10:215-240
21-Feb-1956	90	24.26	3.5000	29.1584	Dubois JT (1958) Evolution de la temperature de l’oxygene dissous et de la transparence dans la baie Nord du lac Tanganika. Hydrobiologia 10:215-240
28-Feb-1956	90	24.06	3.5000	29.1584	Dubois JT (1958) Evolution de la temperature de l’oxygene dissous et de la transparence dans la baie Nord du lac Tanganika. Hydrobiologia 10:215-240
6-Mar-1956	90	24.31	3.5000	29.1584	Dubois JT (1958) Evolution de la temperature de l’oxygene dissous et de la transparence dans la baie Nord du lac Tanganika. Hydrobiologia 10:215-240
12-Mar-1956	90	24.21	3.5000	29.1584	Dubois JT (1958) Evolution de la temperature de l’oxygene dissous et de la transparence dans la baie Nord du lac Tanganika. Hydrobiologia 10:215-240
20-Mar-1956	90	24.26	3.5000	29.1584	Dubois JT (1958) Evolution de la temperature de l’oxygene dissous et de la transparence dans la baie Nord du lac Tanganika. Hydrobiologia 10:215-240
28-Mar-1956	90	24.26	3.5000	29.1584	Dubois JT (1958) Evolution de la temperature de l’oxygene dissous et de la transparence dans la baie Nord du lac Tanganika. Hydrobiologia 10:215-240
4-Apr-1956	90	24.16	3.5000	29.1584	Dubois JT (1958) Evolution de la temperature de l’oxygene dissous et de la transparence dans la baie Nord du lac Tanganika. Hydrobiologia 10:215-240
10-Apr-1956	90	24.46	3.5000	29.1584	Dubois JT (1958) Evolution de la temperature de l’oxygene dissous et de la transparence dans la baie Nord du lac Tanganika. Hydrobiologia 10:215-240
18-Apr-1956	90	24.16	3.5000	29.1584	Dubois JT (1958) Evolution de la temperature de l’oxygene dissous et de la transparence dans la baie Nord du lac Tanganika. Hydrobiologia 10:215-240
12-May-1956	90	24.41	3.5000	29.1584	Dubois JT (1958) Evolution de la temperature de l’oxygene dissous et de la transparence dans la baie Nord du lac Tanganika. Hydrobiologia 10:215-240
16-May-1956	90	24.31	3.5000	29.1584	Dubois JT (1958) Evolution de la temperature de l’oxygene dissous et de la transparence dans la baie Nord du lac Tanganika. Hydrobiologia 10:215-240
23-May-1956	90	24.26	3.5000	29.1584	Dubois JT (1958) Evolution de la temperature de l’oxygene dissous et de la transparence dans la baie Nord du lac Tanganika. Hydrobiologia 10:215-240
29-May-1956	90	24.61	3.5000	29.1584	Dubois JT (1958) Evolution de la temperature de l’oxygene dissous et de la transparence dans la baie Nord du lac Tanganika. Hydrobiologia 10:215-240
7-Jun-1956	90	26.66	3.5000	29.1584	Dubois JT (1958) Evolution de la temperature de l’oxygene dissous et de la transparence dans la baie Nord du lac Tanganika. Hydrobiologia 10:215-240
3-Aug-1956	90	25.16	3.5000	29.1584	Dubois JT (1958) Evolution de la temperature de l’oxygene dissous et de la transparence dans la baie Nord du lac Tanganika. Hydrobiologia 10:215-240
7-Aug-1956	90	25.06	3.5000	29.1584	Dubois JT (1958) Evolution de la temperature de l’oxygene dissous et de la transparence dans la baie Nord du lac Tanganika. Hydrobiologia 10:215-240
14-Aug-1956	90	23.91	3.5000	29.1584	Dubois JT (1958) Evolution de la temperature de l’oxygene dissous et de la transparence dans la baie Nord du lac Tanganika. Hydrobiologia 10:215-240
21-Aug-1956	90	23.96	3.5000	29.1584	Dubois JT (1958) Evolution de la temperature de l’oxygene dissous et de la transparence dans la baie Nord du lac Tanganika. Hydrobiologia 10:215-240
28-Aug-1956	90	24.11	3.5000	29.1584	Dubois JT (1958) Evolution de la temperature de l’oxygene dissous et de la transparence dans la baie Nord du lac Tanganika. Hydrobiologia 10:215-240
11-Sep-1956	90	23.86	3.5000	29.1584	Dubois JT (1958) Evolution de la temperature de l’oxygene dissous et de la transparence dans la baie Nord du lac Tanganika. Hydrobiologia 10:215-240
21-Sep-1956	90	23.81	3.5000	29.1584	Dubois JT (1958) Evolution de la temperature de l’oxygene dissous et de la transparence dans la baie Nord du lac Tanganika. Hydrobiologia 10:215-240
27-Sep-1956	90	23.81	3.5000	29.1584	Dubois JT (1958) Evolution de la temperature de l’oxygene dissous et de la transparence dans la baie Nord du lac Tanganika. Hydrobiologia 10:215-240
3-Oct-1956	90	23.74	3.5000	29.1584	Dubois JT (1958) Evolution de la temperature de l’oxygene dissous et de la transparence dans la baie Nord du lac Tanganika. Hydrobiologia 10:215-240
9-Oct-1956	90	24.06	3.5000	29.1584	Dubois JT (1958) Evolution de la temperature de l’oxygene dissous et de la transparence dans la baie Nord du lac Tanganika. Hydrobiologia 10:215-240
16-Oct-1956	90	23.79	3.5000	29.1584	Dubois JT (1958) Evolution de la temperature de l’oxygene dissous et de la transparence dans la baie Nord du lac Tanganika. Hydrobiologia 10:215-240
24-Oct-1956	90	23.86	3.5000	29.1584	Dubois JT (1958) Evolution de la temperature de l’oxygene dissous et de la transparence dans la baie Nord du lac Tanganika. Hydrobiologia 10:215-240
30-Oct-1956	90	24.01	3.5000	29.1584	Dubois JT (1958) Evolution de la temperature de l’oxygene dissous et de la transparence dans la baie Nord du lac Tanganika. Hydrobiologia 10:215-240
6-Nov-1956	90	23.91	3.5000	29.1584	Dubois JT (1958) Evolution de la temperature de l’oxygene dissous et de la transparence dans la baie Nord du lac Tanganika. Hydrobiologia 10:215-240
13-Nov-1956	90	23.86	3.5000	29.1584	Dubois JT (1958) Evolution de la temperature de l’oxygene dissous et de la transparence dans la baie Nord du lac Tanganika. Hydrobiologia 10:215-240
21-Nov-1956	90	24.26	3.5000	29.1584	Dubois JT (1958) Evolution de la temperature de l’oxygene dissous et de la transparence dans la baie Nord du lac Tanganika. Hydrobiologia 10:215-240
27-Nov-1956	90	24.01	3.5000	29.1584	Dubois JT (1958) Evolution de la temperature de l’oxygene dissous et de la transparence dans la baie Nord du lac Tanganika. Hydrobiologia 10:215-240
5-Dec-1956	90	23.86	3.5000	29.1584	Dubois JT (1958) Evolution de la temperature de l’oxygene dissous et de la transparence dans la baie Nord du lac Tanganika. Hydrobiologia 10:215-240
12-Dec-1956	90	23.91	3.5000	29.1584	Dubois JT (1958) Evolution de la temperature de l’oxygene dissous et de la transparence dans la baie Nord du lac Tanganika. Hydrobiologia 10:215-240
19-Dec-1956	90	23.81	3.5000	29.1584	Dubois JT (1958) Evolution de la temperature de l’oxygene dissous et de la transparence dans la baie Nord du lac Tanganika. Hydrobiologia 10:215-240
26-Dec-1956	90	23.96	3.5000	29.1584	Dubois JT (1958) Evolution de la temperature de l’oxygene dissous et de la transparence dans la baie Nord du lac Tanganika. Hydrobiologia 10:215-240
2-Jan-1957	90	23.86	3.5000	29.1584	Dubois JT (1958) Evolution de la temperature de l’oxygene dissous et de la transparence dans la baie Nord du lac Tanganika. Hydrobiologia 10:215-240
8-Jan-1957	90	23.91	3.5000	29.1584	Dubois JT (1958) Evolution de la temperature de l’oxygene dissous et de la transparence dans la baie Nord du lac Tanganika. Hydrobiologia 10:215-240
15-Jan-1957	90	24.01	3.5000	29.1584	Dubois JT (1958) Evolution de la temperature de l’oxygene dissous et de la transparence dans la baie Nord du lac Tanganika. Hydrobiologia 10:215-240
22-Jan-1957	90	23.91	3.5000	29.1584	Dubois JT (1958) Evolution de la temperature de l’oxygene dissous et de la transparence dans la baie Nord du lac Tanganika. Hydrobiologia 10:215-240
29-Jan-1957	90	24.06	3.5000	29.1584	Dubois JT (1958) Evolution de la temperature de l’oxygene dissous et de la transparence dans la baie Nord du lac Tanganika. Hydrobiologia 10:215-240
4-Feb-1957	90	24.01	3.5000	29.1584	Dubois JT (1958) Evolution de la temperature de l’oxygene dissous et de la transparence dans la baie Nord du lac Tanganika. Hydrobiologia 10:215-240
12-Feb-1957	90	23.81	3.5000	29.1584	Dubois JT (1958) Evolution de la temperature de l’oxygene dissous et de la transparence dans la baie Nord du lac Tanganika. Hydrobiologia 10:215-240
19-Feb-1957	90	23.91	3.5000	29.1584	Dubois JT (1958) Evolution de la temperature de l’oxygene dissous et de la transparence dans la baie Nord du lac Tanganika. Hydrobiologia 10:215-240
26-Feb-1957	90	24.31	3.5000	29.1584	Dubois JT (1958) Evolution de la temperature de l’oxygene dissous et de la transparence dans la baie Nord du lac Tanganika. Hydrobiologia 10:215-240
15-Nov-1955	100	23.97	3.5000	29.1584	Dubois JT (1958) Evolution de la temperature de l’oxygene dissous et de la transparence dans la baie Nord du lac Tanganika. Hydrobiologia 10:215-240
24-Nov-1955	100	24.17	3.5000	29.1584	Dubois JT (1958) Evolution de la temperature de l’oxygene dissous et de la transparence dans la baie Nord du lac Tanganika. Hydrobiologia 10:215-240
29-Nov-1955	100	24.17	3.5000	29.1584	Dubois JT (1958) Evolution de la temperature de l’oxygene dissous et de la transparence dans la baie Nord du lac Tanganika. Hydrobiologia 10:215-240
6-Dec-1955	100	24.02	3.5000	29.1584	Dubois JT (1958) Evolution de la temperature de l’oxygene dissous et de la transparence dans la baie Nord du lac Tanganika. Hydrobiologia 10:215-240
22-Dec-1955	100	23.92	3.5000	29.1584	Dubois JT (1958) Evolution de la temperature de l’oxygene dissous et de la transparence dans la baie Nord du lac Tanganika. Hydrobiologia 10:215-240
27-Dec-1955	100	23.97	3.5000	29.1584	Dubois JT (1958) Evolution de la temperature de l’oxygene dissous et de la transparence dans la baie Nord du lac Tanganika. Hydrobiologia 10:215-240
24-Jan-1956	100	23.92	3.5000	29.1584	Dubois JT (1958) Evolution de la temperature de l’oxygene dissous et de la transparence dans la baie Nord du lac Tanganika. Hydrobiologia 10:215-240
31-Jan-1956	100	23.87	3.5000	29.1584	Dubois JT (1958) Evolution de la temperature de l’oxygene dissous et de la transparence dans la baie Nord du lac Tanganika. Hydrobiologia 10:215-240
7-Feb-1956	100	24.07	3.5000	29.1584	Dubois JT (1958) Evolution de la temperature de l’oxygene dissous et de la transparence dans la baie Nord du lac Tanganika. Hydrobiologia 10:215-240
14-Feb-1956	100	24.02	3.5000	29.1584	Dubois JT (1958) Evolution de la temperature de l’oxygene dissous et de la transparence dans la baie Nord du lac Tanganika. Hydrobiologia 10:215-240
21-Feb-1956	100	24.12	3.5000	29.1584	Dubois JT (1958) Evolution de la temperature de l’oxygene dissous et de la transparence dans la baie Nord du lac Tanganika. Hydrobiologia 10:215-240
28-Feb-1956	100	23.97	3.5000	29.1584	Dubois JT (1958) Evolution de la temperature de l’oxygene dissous et de la transparence dans la baie Nord du lac Tanganika. Hydrobiologia 10:215-240
6-Mar-1956	100	24.07	3.5000	29.1584	Dubois JT (1958) Evolution de la temperature de l’oxygene dissous et de la transparence dans la baie Nord du lac Tanganika. Hydrobiologia 10:215-240
12-Mar-1956	100	24.12	3.5000	29.1584	Dubois JT (1958) Evolution de la temperature de l’oxygene dissous et de la transparence dans la baie Nord du lac Tanganika. Hydrobiologia 10:215-240
20-Mar-1956	100	24.17	3.5000	29.1584	Dubois JT (1958) Evolution de la temperature de l’oxygene dissous et de la transparence dans la baie Nord du lac Tanganika. Hydrobiologia 10:215-240
28-Mar-1956	100	24.17	3.5000	29.1584	Dubois JT (1958) Evolution de la temperature de l’oxygene dissous et de la transparence dans la baie Nord du lac Tanganika. Hydrobiologia 10:215-240
4-Apr-1956	100	24.12	3.5000	29.1584	Dubois JT (1958) Evolution de la temperature de l’oxygene dissous et de la transparence dans la baie Nord du lac Tanganika. Hydrobiologia 10:215-240
10-Apr-1956	100	24.42	3.5000	29.1584	Dubois JT (1958) Evolution de la temperature de l’oxygene dissous et de la transparence dans la baie Nord du lac Tanganika. Hydrobiologia 10:215-240
18-Apr-1956	100	24.07	3.5000	29.1584	Dubois JT (1958) Evolution de la temperature de l’oxygene dissous et de la transparence dans la baie Nord du lac Tanganika. Hydrobiologia 10:215-240
12-May-1956	100	24.22	3.5000	29.1584	Dubois JT (1958) Evolution de la temperature de l’oxygene dissous et de la transparence dans la baie Nord du lac Tanganika. Hydrobiologia 10:215-240
16-May-1956	100	24.22	3.5000	29.1584	Dubois JT (1958) Evolution de la temperature de l’oxygene dissous et de la transparence dans la baie Nord du lac Tanganika. Hydrobiologia 10:215-240
23-May-1956	100	24.12	3.5000	29.1584	Dubois JT (1958) Evolution de la temperature de l’oxygene dissous et de la transparence dans la baie Nord du lac Tanganika. Hydrobiologia 10:215-240
29-May-1956	100	24.42	3.5000	29.1584	Dubois JT (1958) Evolution de la temperature de l’oxygene dissous et de la transparence dans la baie Nord du lac Tanganika. Hydrobiologia 10:215-240
7-Jun-1956	100	24.77	3.5000	29.1584	Dubois JT (1958) Evolution de la temperature de l’oxygene dissous et de la transparence dans la baie Nord du lac Tanganika. Hydrobiologia 10:215-240
3-Aug-1956	100	24.67	3.5000	29.1584	Dubois JT (1958) Evolution de la temperature de l’oxygene dissous et de la transparence dans la baie Nord du lac Tanganika. Hydrobiologia 10:215-240
7-Aug-1956	100	24.97	3.5000	29.1584	Dubois JT (1958) Evolution de la temperature de l’oxygene dissous et de la transparence dans la baie Nord du lac Tanganika. Hydrobiologia 10:215-240
14-Aug-1956	100	23.87	3.5000	29.1584	Dubois JT (1958) Evolution de la temperature de l’oxygene dissous et de la transparence dans la baie Nord du lac Tanganika. Hydrobiologia 10:215-240
21-Aug-1956	100	23.87	3.5000	29.1584	Dubois JT (1958) Evolution de la temperature de l’oxygene dissous et de la transparence dans la baie Nord du lac Tanganika. Hydrobiologia 10:215-240
28-Aug-1956	100	23.92	3.5000	29.1584	Dubois JT (1958) Evolution de la temperature de l’oxygene dissous et de la transparence dans la baie Nord du lac Tanganika. Hydrobiologia 10:215-240
11-Sep-1956	100	23.82	3.5000	29.1584	Dubois JT (1958) Evolution de la temperature de l’oxygene dissous et de la transparence dans la baie Nord du lac Tanganika. Hydrobiologia 10:215-240
21-Sep-1956	100	23.82	3.5000	29.1584	Dubois JT (1958) Evolution de la temperature de l’oxygene dissous et de la transparence dans la baie Nord du lac Tanganika. Hydrobiologia 10:215-240
27-Sep-1956	100	23.80	3.5000	29.1584	Dubois JT (1958) Evolution de la temperature de l’oxygene dissous et de la transparence dans la baie Nord du lac Tanganika. Hydrobiologia 10:215-240
3-Oct-1956	100	23.75	3.5000	29.1584	Dubois JT (1958) Evolution de la temperature de l’oxygene dissous et de la transparence dans la baie Nord du lac Tanganika. Hydrobiologia 10:215-240
9-Oct-1956	100	23.92	3.5000	29.1584	Dubois JT (1958) Evolution de la temperature de l’oxygene dissous et de la transparence dans la baie Nord du lac Tanganika. Hydrobiologia 10:215-240
16-Oct-1956	100	23.75	3.5000	29.1584	Dubois JT (1958) Evolution de la temperature de l’oxygene dissous et de la transparence dans la baie Nord du lac Tanganika. Hydrobiologia 10:215-240
24-Oct-1956	100	23.87	3.5000	29.1584	Dubois JT (1958) Evolution de la temperature de l’oxygene dissous et de la transparence dans la baie Nord du lac Tanganika. Hydrobiologia 10:215-240
30-Oct-1956	100	23.92	3.5000	29.1584	Dubois JT (1958) Evolution de la temperature de l’oxygene dissous et de la transparence dans la baie Nord du lac Tanganika. Hydrobiologia 10:215-240
6-Nov-1956	100	23.92	3.5000	29.1584	Dubois JT (1958) Evolution de la temperature de l’oxygene dissous et de la transparence dans la baie Nord du lac Tanganika. Hydrobiologia 10:215-240
13-Nov-1956	100	23.82	3.5000	29.1584	Dubois JT (1958) Evolution de la temperature de l’oxygene dissous et de la transparence dans la baie Nord du lac Tanganika. Hydrobiologia 10:215-240
21-Nov-1956	100	24.22	3.5000	29.1584	Dubois JT (1958) Evolution de la temperature de l’oxygene dissous et de la transparence dans la baie Nord du lac Tanganika. Hydrobiologia 10:215-240
27-Nov-1956	100	23.92	3.5000	29.1584	Dubois JT (1958) Evolution de la temperature de l’oxygene dissous et de la transparence dans la baie Nord du lac Tanganika. Hydrobiologia 10:215-240
5-Dec-1956	100	23.82	3.5000	29.1584	Dubois JT (1958) Evolution de la temperature de l’oxygene dissous et de la transparence dans la baie Nord du lac Tanganika. Hydrobiologia 10:215-240
12-Dec-1956	100	23.82	3.5000	29.1584	Dubois JT (1958) Evolution de la temperature de l’oxygene dissous et de la transparence dans la baie Nord du lac Tanganika. Hydrobiologia 10:215-240
19-Dec-1956	100	23.80	3.5000	29.1584	Dubois JT (1958) Evolution de la temperature de l’oxygene dissous et de la transparence dans la baie Nord du lac Tanganika. Hydrobiologia 10:215-240
26-Dec-1956	100	23.87	3.5000	29.1584	Dubois JT (1958) Evolution de la temperature de l’oxygene dissous et de la transparence dans la baie Nord du lac Tanganika. Hydrobiologia 10:215-240
2-Jan-1957	100	23.80	3.5000	29.1584	Dubois JT (1958) Evolution de la temperature de l’oxygene dissous et de la transparence dans la baie Nord du lac Tanganika. Hydrobiologia 10:215-240
8-Jan-1957	100	23.82	3.5000	29.1584	Dubois JT (1958) Evolution de la temperature de l’oxygene dissous et de la transparence dans la baie Nord du lac Tanganika. Hydrobiologia 10:215-240
15-Jan-1957	100	23.97	3.5000	29.1584	Dubois JT (1958) Evolution de la temperature de l’oxygene dissous et de la transparence dans la baie Nord du lac Tanganika. Hydrobiologia 10:215-240
22-Jan-1957	100	23.87	3.5000	29.1584	Dubois JT (1958) Evolution de la temperature de l’oxygene dissous et de la transparence dans la baie Nord du lac Tanganika. Hydrobiologia 10:215-240
29-Jan-1957	100	23.97	3.5000	29.1584	Dubois JT (1958) Evolution de la temperature de l’oxygene dissous et de la transparence dans la baie Nord du lac Tanganika. Hydrobiologia 10:215-240
4-Feb-1957	100	23.92	3.5000	29.1584	Dubois JT (1958) Evolution de la temperature de l’oxygene dissous et de la transparence dans la baie Nord du lac Tanganika. Hydrobiologia 10:215-240
12-Feb-1957	100	23.77	3.5000	29.1584	Dubois JT (1958) Evolution de la temperature de l’oxygene dissous et de la transparence dans la baie Nord du lac Tanganika. Hydrobiologia 10:215-240
19-Feb-1957	100	23.87	3.5000	29.1584	Dubois JT (1958) Evolution de la temperature de l’oxygene dissous et de la transparence dans la baie Nord du lac Tanganika. Hydrobiologia 10:215-240
26-Feb-1957	100	24.15	3.5000	29.1584	Dubois JT (1958) Evolution de la temperature de l’oxygene dissous et de la transparence dans la baie Nord du lac Tanganika. Hydrobiologia 10:215-240
15-Nov-1955	110	23.87	3.5000	29.1584	Dubois JT (1958) Evolution de la temperature de l’oxygene dissous et de la transparence dans la baie Nord du lac Tanganika. Hydrobiologia 10:215-240
24-Nov-1955	110	24.12	3.5000	29.1584	Dubois JT (1958) Evolution de la temperature de l’oxygene dissous et de la transparence dans la baie Nord du lac Tanganika. Hydrobiologia 10:215-240
29-Nov-1955	110	24.12	3.5000	29.1584	Dubois JT (1958) Evolution de la temperature de l’oxygene dissous et de la transparence dans la baie Nord du lac Tanganika. Hydrobiologia 10:215-240
6-Dec-1955	110	24.02	3.5000	29.1584	Dubois JT (1958) Evolution de la temperature de l’oxygene dissous et de la transparence dans la baie Nord du lac Tanganika. Hydrobiologia 10:215-240
22-Dec-1955	110	23.87	3.5000	29.1584	Dubois JT (1958) Evolution de la temperature de l’oxygene dissous et de la transparence dans la baie Nord du lac Tanganika. Hydrobiologia 10:215-240
27-Dec-1955	110	23.82	3.5000	29.1584	Dubois JT (1958) Evolution de la temperature de l’oxygene dissous et de la transparence dans la baie Nord du lac Tanganika. Hydrobiologia 10:215-240
24-Jan-1956	110	23.87	3.5000	29.1584	Dubois JT (1958) Evolution de la temperature de l’oxygene dissous et de la transparence dans la baie Nord du lac Tanganika. Hydrobiologia 10:215-240
31-Jan-1956	110	23.82	3.5000	29.1584	Dubois JT (1958) Evolution de la temperature de l’oxygene dissous et de la transparence dans la baie Nord du lac Tanganika. Hydrobiologia 10:215-240
7-Feb-1956	110	24.02	3.5000	29.1584	Dubois JT (1958) Evolution de la temperature de l’oxygene dissous et de la transparence dans la baie Nord du lac Tanganika. Hydrobiologia 10:215-240
14-Feb-1956	110	23.92	3.5000	29.1584	Dubois JT (1958) Evolution de la temperature de l’oxygene dissous et de la transparence dans la baie Nord du lac Tanganika. Hydrobiologia 10:215-240
21-Feb-1956	110	23.97	3.5000	29.1584	Dubois JT (1958) Evolution de la temperature de l’oxygene dissous et de la transparence dans la baie Nord du lac Tanganika. Hydrobiologia 10:215-240
28-Feb-1956	110	23.87	3.5000	29.1584	Dubois JT (1958) Evolution de la temperature de l’oxygene dissous et de la transparence dans la baie Nord du lac Tanganika. Hydrobiologia 10:215-240
6-Mar-1956	110	23.97	3.5000	29.1584	Dubois JT (1958) Evolution de la temperature de l’oxygene dissous et de la transparence dans la baie Nord du lac Tanganika. Hydrobiologia 10:215-240
12-Mar-1956	110	24.07	3.5000	29.1584	Dubois JT (1958) Evolution de la temperature de l’oxygene dissous et de la transparence dans la baie Nord du lac Tanganika. Hydrobiologia 10:215-240
20-Mar-1956	110	24.12	3.5000	29.1584	Dubois JT (1958) Evolution de la temperature de l’oxygene dissous et de la transparence dans la baie Nord du lac Tanganika. Hydrobiologia 10:215-240
28-Mar-1956	110	24.17	3.5000	29.1584	Dubois JT (1958) Evolution de la temperature de l’oxygene dissous et de la transparence dans la baie Nord du lac Tanganika. Hydrobiologia 10:215-240
4-Apr-1956	110	24.07	3.5000	29.1584	Dubois JT (1958) Evolution de la temperature de l’oxygene dissous et de la transparence dans la baie Nord du lac Tanganika. Hydrobiologia 10:215-240
10-Apr-1956	110	24.27	3.5000	29.1584	Dubois JT (1958) Evolution de la temperature de l’oxygene dissous et de la transparence dans la baie Nord du lac Tanganika. Hydrobiologia 10:215-240
18-Apr-1956	110	23.97	3.5000	29.1584	Dubois JT (1958) Evolution de la temperature de l’oxygene dissous et de la transparence dans la baie Nord du lac Tanganika. Hydrobiologia 10:215-240
12-May-1956	110	24.17	3.5000	29.1584	Dubois JT (1958) Evolution de la temperature de l’oxygene dissous et de la transparence dans la baie Nord du lac Tanganika. Hydrobiologia 10:215-240
16-May-1956	110	24.02	3.5000	29.1584	Dubois JT (1958) Evolution de la temperature de l’oxygene dissous et de la transparence dans la baie Nord du lac Tanganika. Hydrobiologia 10:215-240
23-May-1956	110	24.02	3.5000	29.1584	Dubois JT (1958) Evolution de la temperature de l’oxygene dissous et de la transparence dans la baie Nord du lac Tanganika. Hydrobiologia 10:215-240
29-May-1956	110	24.37	3.5000	29.1584	Dubois JT (1958) Evolution de la temperature de l’oxygene dissous et de la transparence dans la baie Nord du lac Tanganika. Hydrobiologia 10:215-240
7-Jun-1956	110	24.32	3.5000	29.1584	Dubois JT (1958) Evolution de la temperature de l’oxygene dissous et de la transparence dans la baie Nord du lac Tanganika. Hydrobiologia 10:215-240
3-Aug-1956	110	24.22	3.5000	29.1584	Dubois JT (1958) Evolution de la temperature de l’oxygene dissous et de la transparence dans la baie Nord du lac Tanganika. Hydrobiologia 10:215-240
7-Aug-1956	110	24.17	3.5000	29.1584	Dubois JT (1958) Evolution de la temperature de l’oxygene dissous et de la transparence dans la baie Nord du lac Tanganika. Hydrobiologia 10:215-240
14-Aug-1956	110	23.82	3.5000	29.1584	Dubois JT (1958) Evolution de la temperature de l’oxygene dissous et de la transparence dans la baie Nord du lac Tanganika. Hydrobiologia 10:215-240
21-Aug-1956	110	23.82	3.5000	29.1584	Dubois JT (1958) Evolution de la temperature de l’oxygene dissous et de la transparence dans la baie Nord du lac Tanganika. Hydrobiologia 10:215-240
28-Aug-1956	110	23.77	3.5000	29.1584	Dubois JT (1958) Evolution de la temperature de l’oxygene dissous et de la transparence dans la baie Nord du lac Tanganika. Hydrobiologia 10:215-240
11-Sep-1956	110	23.80	3.5000	29.1584	Dubois JT (1958) Evolution de la temperature de l’oxygene dissous et de la transparence dans la baie Nord du lac Tanganika. Hydrobiologia 10:215-240
21-Sep-1956	110	23.77	3.5000	29.1584	Dubois JT (1958) Evolution de la temperature de l’oxygene dissous et de la transparence dans la baie Nord du lac Tanganika. Hydrobiologia 10:215-240
27-Sep-1956	110	23.77	3.5000	29.1584	Dubois JT (1958) Evolution de la temperature de l’oxygene dissous et de la transparence dans la baie Nord du lac Tanganika. Hydrobiologia 10:215-240
3-Oct-1956	110	23.75	3.5000	29.1584	Dubois JT (1958) Evolution de la temperature de l’oxygene dissous et de la transparence dans la baie Nord du lac Tanganika. Hydrobiologia 10:215-240
9-Oct-1956	110	23.75	3.5000	29.1584	Dubois JT (1958) Evolution de la temperature de l’oxygene dissous et de la transparence dans la baie Nord du lac Tanganika. Hydrobiologia 10:215-240
16-Oct-1956	110	23.75	3.5000	29.1584	Dubois JT (1958) Evolution de la temperature de l’oxygene dissous et de la transparence dans la baie Nord du lac Tanganika. Hydrobiologia 10:215-240
24-Oct-1956	110	23.85	3.5000	29.1584	Dubois JT (1958) Evolution de la temperature de l’oxygene dissous et de la transparence dans la baie Nord du lac Tanganika. Hydrobiologia 10:215-240
30-Oct-1956	110	23.87	3.5000	29.1584	Dubois JT (1958) Evolution de la temperature de l’oxygene dissous et de la transparence dans la baie Nord du lac Tanganika. Hydrobiologia 10:215-240
6-Nov-1956	110	23.92	3.5000	29.1584	Dubois JT (1958) Evolution de la temperature de l’oxygene dissous et de la transparence dans la baie Nord du lac Tanganika. Hydrobiologia 10:215-240
13-Nov-1956	110	23.82	3.5000	29.1584	Dubois JT (1958) Evolution de la temperature de l’oxygene dissous et de la transparence dans la baie Nord du lac Tanganika. Hydrobiologia 10:215-240
21-Nov-1956	110	24.12	3.5000	29.1584	Dubois JT (1958) Evolution de la temperature de l’oxygene dissous et de la transparence dans la baie Nord du lac Tanganika. Hydrobiologia 10:215-240
27-Nov-1956	110	23.87	3.5000	29.1584	Dubois JT (1958) Evolution de la temperature de l’oxygene dissous et de la transparence dans la baie Nord du lac Tanganika. Hydrobiologia 10:215-240
5-Dec-1956	110	23.82	3.5000	29.1584	Dubois JT (1958) Evolution de la temperature de l’oxygene dissous et de la transparence dans la baie Nord du lac Tanganika. Hydrobiologia 10:215-240
12-Dec-1956	110	23.80	3.5000	29.1584	Dubois JT (1958) Evolution de la temperature de l’oxygene dissous et de la transparence dans la baie Nord du lac Tanganika. Hydrobiologia 10:215-240
19-Dec-1956	110	23.70	3.5000	29.1584	Dubois JT (1958) Evolution de la temperature de l’oxygene dissous et de la transparence dans la baie Nord du lac Tanganika. Hydrobiologia 10:215-240
26-Dec-1956	110	23.87	3.5000	29.1584	Dubois JT (1958) Evolution de la temperature de l’oxygene dissous et de la transparence dans la baie Nord du lac Tanganika. Hydrobiologia 10:215-240
2-Jan-1957	110	23.77	3.5000	29.1584	Dubois JT (1958) Evolution de la temperature de l’oxygene dissous et de la transparence dans la baie Nord du lac Tanganika. Hydrobiologia 10:215-240
8-Jan-1957	110	23.77	3.5000	29.1584	Dubois JT (1958) Evolution de la temperature de l’oxygene dissous et de la transparence dans la baie Nord du lac Tanganika. Hydrobiologia 10:215-240
15-Jan-1957	110	23.97	3.5000	29.1584	Dubois JT (1958) Evolution de la temperature de l’oxygene dissous et de la transparence dans la baie Nord du lac Tanganika. Hydrobiologia 10:215-240
22-Jan-1957	110	23.82	3.5000	29.1584	Dubois JT (1958) Evolution de la temperature de l’oxygene dissous et de la transparence dans la baie Nord du lac Tanganika. Hydrobiologia 10:215-240
29-Jan-1957	110	23.87	3.5000	29.1584	Dubois JT (1958) Evolution de la temperature de l’oxygene dissous et de la transparence dans la baie Nord du lac Tanganika. Hydrobiologia 10:215-240
4-Feb-1957	110	23.87	3.5000	29.1584	Dubois JT (1958) Evolution de la temperature de l’oxygene dissous et de la transparence dans la baie Nord du lac Tanganika. Hydrobiologia 10:215-240
12-Feb-1957	110	23.72	3.5000	29.1584	Dubois JT (1958) Evolution de la temperature de l’oxygene dissous et de la transparence dans la baie Nord du lac Tanganika. Hydrobiologia 10:215-240
19-Feb-1957	110	23.77	3.5000	29.1584	Dubois JT (1958) Evolution de la temperature de l’oxygene dissous et de la transparence dans la baie Nord du lac Tanganika. Hydrobiologia 10:215-240
26-Feb-1957	110	24.02	3.5000	29.1584	Dubois JT (1958) Evolution de la temperature de l’oxygene dissous et de la transparence dans la baie Nord du lac Tanganika. Hydrobiologia 10:215-240
15-Nov-1955	120	23.82	3.5000	29.1584	Dubois JT (1958) Evolution de la temperature de l’oxygene dissous et de la transparence dans la baie Nord du lac Tanganika. Hydrobiologia 10:215-240
24-Nov-1955	120	24.12	3.5000	29.1584	Dubois JT (1958) Evolution de la temperature de l’oxygene dissous et de la transparence dans la baie Nord du lac Tanganika. Hydrobiologia 10:215-240
29-Nov-1955	120	24.12	3.5000	29.1584	Dubois JT (1958) Evolution de la temperature de l’oxygene dissous et de la transparence dans la baie Nord du lac Tanganika. Hydrobiologia 10:215-240
6-Dec-1955	120	23.97	3.5000	29.1584	Dubois JT (1958) Evolution de la temperature de l’oxygene dissous et de la transparence dans la baie Nord du lac Tanganika. Hydrobiologia 10:215-240
22-Dec-1955	120	23.82	3.5000	29.1584	Dubois JT (1958) Evolution de la temperature de l’oxygene dissous et de la transparence dans la baie Nord du lac Tanganika. Hydrobiologia 10:215-240
18-Apr-1956	120	23.87	3.5000	29.1584	Dubois JT (1958) Evolution de la temperature de l’oxygene dissous et de la transparence dans la baie Nord du lac Tanganika. Hydrobiologia 10:215-240
12-May-1956	120	24.17	3.5000	29.1584	Dubois JT (1958) Evolution de la temperature de l’oxygene dissous et de la transparence dans la baie Nord du lac Tanganika. Hydrobiologia 10:215-240
16-May-1956	120	24.02	3.5000	29.1584	Dubois JT (1958) Evolution de la temperature de l’oxygene dissous et de la transparence dans la baie Nord du lac Tanganika. Hydrobiologia 10:215-240
23-May-1956	120	24.02	3.5000	29.1584	Dubois JT (1958) Evolution de la temperature de l’oxygene dissous et de la transparence dans la baie Nord du lac Tanganika. Hydrobiologia 10:215-240
29-May-1956	120	24.37	3.5000	29.1584	Dubois JT (1958) Evolution de la temperature de l’oxygene dissous et de la transparence dans la baie Nord du lac Tanganika. Hydrobiologia 10:215-240
7-Jun-1956	120	24.22	3.5000	29.1584	Dubois JT (1958) Evolution de la temperature de l’oxygene dissous et de la transparence dans la baie Nord du lac Tanganika. Hydrobiologia 10:215-240
3-Aug-1956	120	24.02	3.5000	29.1584	Dubois JT (1958) Evolution de la temperature de l’oxygene dissous et de la transparence dans la baie Nord du lac Tanganika. Hydrobiologia 10:215-240
7-Aug-1956	120	23.92	3.5000	29.1584	Dubois JT (1958) Evolution de la temperature de l’oxygene dissous et de la transparence dans la baie Nord du lac Tanganika. Hydrobiologia 10:215-240
14-Aug-1956	120	23.77	3.5000	29.1584	Dubois JT (1958) Evolution de la temperature de l’oxygene dissous et de la transparence dans la baie Nord du lac Tanganika. Hydrobiologia 10:215-240
21-Aug-1956	120	23.77	3.5000	29.1584	Dubois JT (1958) Evolution de la temperature de l’oxygene dissous et de la transparence dans la baie Nord du lac Tanganika. Hydrobiologia 10:215-240
28-Aug-1956	120	23.72	3.5000	29.1584	Dubois JT (1958) Evolution de la temperature de l’oxygene dissous et de la transparence dans la baie Nord du lac Tanganika. Hydrobiologia 10:215-240
21-Sep-1956	120	23.77	3.5000	29.1584	Dubois JT (1958) Evolution de la temperature de l’oxygene dissous et de la transparence dans la baie Nord du lac Tanganika. Hydrobiologia 10:215-240
27-Sep-1956	120	23.72	3.5000	29.1584	Dubois JT (1958) Evolution de la temperature de l’oxygene dissous et de la transparence dans la baie Nord du lac Tanganika. Hydrobiologia 10:215-240
3-Oct-1956	120	23.75	3.5000	29.1584	Dubois JT (1958) Evolution de la temperature de l’oxygene dissous et de la transparence dans la baie Nord du lac Tanganika. Hydrobiologia 10:215-240
9-Oct-1956	120	23.67	3.5000	29.1584	Dubois JT (1958) Evolution de la temperature de l’oxygene dissous et de la transparence dans la baie Nord du lac Tanganika. Hydrobiologia 10:215-240
16-Oct-1956	120	23.75	3.5000	29.1584	Dubois JT (1958) Evolution de la temperature de l’oxygene dissous et de la transparence dans la baie Nord du lac Tanganika. Hydrobiologia 10:215-240
24-Oct-1956	120	23.77	3.5000	29.1584	Dubois JT (1958) Evolution de la temperature de l’oxygene dissous et de la transparence dans la baie Nord du lac Tanganika. Hydrobiologia 10:215-240
30-Oct-1956	120	23.82	3.5000	29.1584	Dubois JT (1958) Evolution de la temperature de l’oxygene dissous et de la transparence dans la baie Nord du lac Tanganika. Hydrobiologia 10:215-240
6-Nov-1956	120	23.87	3.5000	29.1584	Dubois JT (1958) Evolution de la temperature de l’oxygene dissous et de la transparence dans la baie Nord du lac Tanganika. Hydrobiologia 10:215-240
13-Nov-1956	120	23.77	3.5000	29.1584	Dubois JT (1958) Evolution de la temperature de l’oxygene dissous et de la transparence dans la baie Nord du lac Tanganika. Hydrobiologia 10:215-240
21-Nov-1956	120	24.02	3.5000	29.1584	Dubois JT (1958) Evolution de la temperature de l’oxygene dissous et de la transparence dans la baie Nord du lac Tanganika. Hydrobiologia 10:215-240
27-Nov-1956	120	23.82	3.5000	29.1584	Dubois JT (1958) Evolution de la temperature de l’oxygene dissous et de la transparence dans la baie Nord du lac Tanganika. Hydrobiologia 10:215-240
5-Dec-1956	120	23.82	3.5000	29.1584	Dubois JT (1958) Evolution de la temperature de l’oxygene dissous et de la transparence dans la baie Nord du lac Tanganika. Hydrobiologia 10:215-240
12-Dec-1956	120	23.77	3.5000	29.1584	Dubois JT (1958) Evolution de la temperature de l’oxygene dissous et de la transparence dans la baie Nord du lac Tanganika. Hydrobiologia 10:215-240
19-Dec-1956	120	23.67	3.5000	29.1584	Dubois JT (1958) Evolution de la temperature de l’oxygene dissous et de la transparence dans la baie Nord du lac Tanganika. Hydrobiologia 10:215-240
26-Dec-1956	120	23.80	3.5000	29.1584	Dubois JT (1958) Evolution de la temperature de l’oxygene dissous et de la transparence dans la baie Nord du lac Tanganika. Hydrobiologia 10:215-240
2-Jan-1957	120	23.77	3.5000	29.1584	Dubois JT (1958) Evolution de la temperature de l’oxygene dissous et de la transparence dans la baie Nord du lac Tanganika. Hydrobiologia 10:215-240
8-Jan-1957	120	23.77	3.5000	29.1584	Dubois JT (1958) Evolution de la temperature de l’oxygene dissous et de la transparence dans la baie Nord du lac Tanganika. Hydrobiologia 10:215-240
15-Jan-1957	120	23.87	3.5000	29.1584	Dubois JT (1958) Evolution de la temperature de l’oxygene dissous et de la transparence dans la baie Nord du lac Tanganika. Hydrobiologia 10:215-240
22-Jan-1957	120	23.77	3.5000	29.1584	Dubois JT (1958) Evolution de la temperature de l’oxygene dissous et de la transparence dans la baie Nord du lac Tanganika. Hydrobiologia 10:215-240
29-Jan-1957	120	23.87	3.5000	29.1584	Dubois JT (1958) Evolution de la temperature de l’oxygene dissous et de la transparence dans la baie Nord du lac Tanganika. Hydrobiologia 10:215-240
4-Feb-1957	120	23.77	3.5000	29.1584	Dubois JT (1958) Evolution de la temperature de l’oxygene dissous et de la transparence dans la baie Nord du lac Tanganika. Hydrobiologia 10:215-240
12-Feb-1957	120	23.72	3.5000	29.1584	Dubois JT (1958) Evolution de la temperature de l’oxygene dissous et de la transparence dans la baie Nord du lac Tanganika. Hydrobiologia 10:215-240
19-Feb-1957	120	23.77	3.5000	29.1584	Dubois JT (1958) Evolution de la temperature de l’oxygene dissous et de la transparence dans la baie Nord du lac Tanganika. Hydrobiologia 10:215-240
26-Feb-1957	120	23.92	3.5000	29.1584	Dubois JT (1958) Evolution de la temperature de l’oxygene dissous et de la transparence dans la baie Nord du lac Tanganika. Hydrobiologia 10:215-240
24-Nov-1955	130	24.02	3.5000	29.1584	Dubois JT (1958) Evolution de la temperature de l’oxygene dissous et de la transparence dans la baie Nord du lac Tanganika. Hydrobiologia 10:215-240
29-Nov-1955	130	24.02	3.5000	29.1584	Dubois JT (1958) Evolution de la temperature de l’oxygene dissous et de la transparence dans la baie Nord du lac Tanganika. Hydrobiologia 10:215-240
6-Dec-1955	130	23.92	3.5000	29.1584	Dubois JT (1958) Evolution de la temperature de l’oxygene dissous et de la transparence dans la baie Nord du lac Tanganika. Hydrobiologia 10:215-240
18-Apr-1956	130	23.87	3.5000	29.1584	Dubois JT (1958) Evolution de la temperature de l’oxygene dissous et de la transparence dans la baie Nord du lac Tanganika. Hydrobiologia 10:215-240
23-May-1956	130	23.92	3.5000	29.1584	Dubois JT (1958) Evolution de la temperature de l’oxygene dissous et de la transparence dans la baie Nord du lac Tanganika. Hydrobiologia 10:215-240
29-May-1956	130	24.22	3.5000	29.1584	Dubois JT (1958) Evolution de la temperature de l’oxygene dissous et de la transparence dans la baie Nord du lac Tanganika. Hydrobiologia 10:215-240
7-Jun-1956	130	24.12	3.5000	29.1584	Dubois JT (1958) Evolution de la temperature de l’oxygene dissous et de la transparence dans la baie Nord du lac Tanganika. Hydrobiologia 10:215-240
3-Aug-1956	130	23.82	3.5000	29.1584	Dubois JT (1958) Evolution de la temperature de l’oxygene dissous et de la transparence dans la baie Nord du lac Tanganika. Hydrobiologia 10:215-240
7-Aug-1956	130	23.92	3.5000	29.1584	Dubois JT (1958) Evolution de la temperature de l’oxygene dissous et de la transparence dans la baie Nord du lac Tanganika. Hydrobiologia 10:215-240
14-Aug-1956	130	23.77	3.5000	29.1584	Dubois JT (1958) Evolution de la temperature de l’oxygene dissous et de la transparence dans la baie Nord du lac Tanganika. Hydrobiologia 10:215-240
21-Aug-1956	130	23.77	3.5000	29.1584	Dubois JT (1958) Evolution de la temperature de l’oxygene dissous et de la transparence dans la baie Nord du lac Tanganika. Hydrobiologia 10:215-240
28-Aug-1956	130	23.67	3.5000	29.1584	Dubois JT (1958) Evolution de la temperature de l’oxygene dissous et de la transparence dans la baie Nord du lac Tanganika. Hydrobiologia 10:215-240
21-Sep-1956	130	23.77	3.5000	29.1584	Dubois JT (1958) Evolution de la temperature de l’oxygene dissous et de la transparence dans la baie Nord du lac Tanganika. Hydrobiologia 10:215-240
27-Sep-1956	130	23.72	3.5000	29.1584	Dubois JT (1958) Evolution de la temperature de l’oxygene dissous et de la transparence dans la baie Nord du lac Tanganika. Hydrobiologia 10:215-240
3-Oct-1956	130	23.75	3.5000	29.1584	Dubois JT (1958) Evolution de la temperature de l’oxygene dissous et de la transparence dans la baie Nord du lac Tanganika. Hydrobiologia 10:215-240
9-Oct-1956	130	23.67	3.5000	29.1584	Dubois JT (1958) Evolution de la temperature de l’oxygene dissous et de la transparence dans la baie Nord du lac Tanganika. Hydrobiologia 10:215-240
16-Oct-1956	130	23.75	3.5000	29.1584	Dubois JT (1958) Evolution de la temperature de l’oxygene dissous et de la transparence dans la baie Nord du lac Tanganika. Hydrobiologia 10:215-240
24-Oct-1956	130	23.77	3.5000	29.1584	Dubois JT (1958) Evolution de la temperature de l’oxygene dissous et de la transparence dans la baie Nord du lac Tanganika. Hydrobiologia 10:215-240
30-Oct-1956	130	23.77	3.5000	29.1584	Dubois JT (1958) Evolution de la temperature de l’oxygene dissous et de la transparence dans la baie Nord du lac Tanganika. Hydrobiologia 10:215-240
6-Nov-1956	130	23.82	3.5000	29.1584	Dubois JT (1958) Evolution de la temperature de l’oxygene dissous et de la transparence dans la baie Nord du lac Tanganika. Hydrobiologia 10:215-240
13-Nov-1956	130	23.77	3.5000	29.1584	Dubois JT (1958) Evolution de la temperature de l’oxygene dissous et de la transparence dans la baie Nord du lac Tanganika. Hydrobiologia 10:215-240
21-Nov-1956	130	23.87	3.5000	29.1584	Dubois JT (1958) Evolution de la temperature de l’oxygene dissous et de la transparence dans la baie Nord du lac Tanganika. Hydrobiologia 10:215-240
27-Nov-1956	130	23.80	3.5000	29.1584	Dubois JT (1958) Evolution de la temperature de l’oxygene dissous et de la transparence dans la baie Nord du lac Tanganika. Hydrobiologia 10:215-240
5-Dec-1956	130	23.77	3.5000	29.1584	Dubois JT (1958) Evolution de la temperature de l’oxygene dissous et de la transparence dans la baie Nord du lac Tanganika. Hydrobiologia 10:215-240
12-Dec-1956	130	23.77	3.5000	29.1584	Dubois JT (1958) Evolution de la temperature de l’oxygene dissous et de la transparence dans la baie Nord du lac Tanganika. Hydrobiologia 10:215-240
19-Dec-1956	130	23.62	3.5000	29.1584	Dubois JT (1958) Evolution de la temperature de l’oxygene dissous et de la transparence dans la baie Nord du lac Tanganika. Hydrobiologia 10:215-240
26-Dec-1956	130	23.80	3.5000	29.1584	Dubois JT (1958) Evolution de la temperature de l’oxygene dissous et de la transparence dans la baie Nord du lac Tanganika. Hydrobiologia 10:215-240
2-Jan-1957	130	23.67	3.5000	29.1584	Dubois JT (1958) Evolution de la temperature de l’oxygene dissous et de la transparence dans la baie Nord du lac Tanganika. Hydrobiologia 10:215-240
8-Jan-1957	130	23.77	3.5000	29.1584	Dubois JT (1958) Evolution de la temperature de l’oxygene dissous et de la transparence dans la baie Nord du lac Tanganika. Hydrobiologia 10:215-240
15-Jan-1957	130	23.82	3.5000	29.1584	Dubois JT (1958) Evolution de la temperature de l’oxygene dissous et de la transparence dans la baie Nord du lac Tanganika. Hydrobiologia 10:215-240
22-Jan-1957	130	23.72	3.5000	29.1584	Dubois JT (1958) Evolution de la temperature de l’oxygene dissous et de la transparence dans la baie Nord du lac Tanganika. Hydrobiologia 10:215-240
29-Jan-1957	130	23.82	3.5000	29.1584	Dubois JT (1958) Evolution de la temperature de l’oxygene dissous et de la transparence dans la baie Nord du lac Tanganika. Hydrobiologia 10:215-240
4-Feb-1957	130	23.77	3.5000	29.1584	Dubois JT (1958) Evolution de la temperature de l’oxygene dissous et de la transparence dans la baie Nord du lac Tanganika. Hydrobiologia 10:215-240
12-Feb-1957	130	23.72	3.5000	29.1584	Dubois JT (1958) Evolution de la temperature de l’oxygene dissous et de la transparence dans la baie Nord du lac Tanganika. Hydrobiologia 10:215-240
19-Feb-1957	130	23.72	3.5000	29.1584	Dubois JT (1958) Evolution de la temperature de l’oxygene dissous et de la transparence dans la baie Nord du lac Tanganika. Hydrobiologia 10:215-240
26-Feb-1957	130	23.92	3.5000	29.1584	Dubois JT (1958) Evolution de la temperature de l’oxygene dissous et de la transparence dans la baie Nord du lac Tanganika. Hydrobiologia 10:215-240
3-Aug-1956	140	23.77	3.5000	29.1584	Dubois JT (1958) Evolution de la temperature de l’oxygene dissous et de la transparence dans la baie Nord du lac Tanganika. Hydrobiologia 10:215-240
7-Aug-1956	140	23.82	3.5000	29.1584	Dubois JT (1958) Evolution de la temperature de l’oxygene dissous et de la transparence dans la baie Nord du lac Tanganika. Hydrobiologia 10:215-240
14-Aug-1956	140	23.72	3.5000	29.1584	Dubois JT (1958) Evolution de la temperature de l’oxygene dissous et de la transparence dans la baie Nord du lac Tanganika. Hydrobiologia 10:215-240
21-Aug-1956	140	23.72	3.5000	29.1584	Dubois JT (1958) Evolution de la temperature de l’oxygene dissous et de la transparence dans la baie Nord du lac Tanganika. Hydrobiologia 10:215-240
28-Aug-1956	140	23.62	3.5000	29.1584	Dubois JT (1958) Evolution de la temperature de l’oxygene dissous et de la transparence dans la baie Nord du lac Tanganika. Hydrobiologia 10:215-240
21-Sep-1956	140	23.77	3.5000	29.1584	Dubois JT (1958) Evolution de la temperature de l’oxygene dissous et de la transparence dans la baie Nord du lac Tanganika. Hydrobiologia 10:215-240
27-Sep-1956	140	23.72	3.5000	29.1584	Dubois JT (1958) Evolution de la temperature de l’oxygene dissous et de la transparence dans la baie Nord du lac Tanganika. Hydrobiologia 10:215-240
3-Oct-1956	140	23.75	3.5000	29.1584	Dubois JT (1958) Evolution de la temperature de l’oxygene dissous et de la transparence dans la baie Nord du lac Tanganika. Hydrobiologia 10:215-240
9-Oct-1956	140	23.67	3.5000	29.1584	Dubois JT (1958) Evolution de la temperature de l’oxygene dissous et de la transparence dans la baie Nord du lac Tanganika. Hydrobiologia 10:215-240
16-Oct-1956	140	23.75	3.5000	29.1584	Dubois JT (1958) Evolution de la temperature de l’oxygene dissous et de la transparence dans la baie Nord du lac Tanganika. Hydrobiologia 10:215-240
24-Oct-1956	140	23.77	3.5000	29.1584	Dubois JT (1958) Evolution de la temperature de l’oxygene dissous et de la transparence dans la baie Nord du lac Tanganika. Hydrobiologia 10:215-240
30-Oct-1956	140	23.77	3.5000	29.1584	Dubois JT (1958) Evolution de la temperature de l’oxygene dissous et de la transparence dans la baie Nord du lac Tanganika. Hydrobiologia 10:215-240
6-Nov-1956	140	23.77	3.5000	29.1584	Dubois JT (1958) Evolution de la temperature de l’oxygene dissous et de la transparence dans la baie Nord du lac Tanganika. Hydrobiologia 10:215-240
13-Nov-1956	140	23.77	3.5000	29.1584	Dubois JT (1958) Evolution de la temperature de l’oxygene dissous et de la transparence dans la baie Nord du lac Tanganika. Hydrobiologia 10:215-240
21-Nov-1956	140	23.82	3.5000	29.1584	Dubois JT (1958) Evolution de la temperature de l’oxygene dissous et de la transparence dans la baie Nord du lac Tanganika. Hydrobiologia 10:215-240
5-Dec-1956	140	23.77	3.5000	29.1584	Dubois JT (1958) Evolution de la temperature de l’oxygene dissous et de la transparence dans la baie Nord du lac Tanganika. Hydrobiologia 10:215-240
12-Dec-1956	140	23.72	3.5000	29.1584	Dubois JT (1958) Evolution de la temperature de l’oxygene dissous et de la transparence dans la baie Nord du lac Tanganika. Hydrobiologia 10:215-240
19-Dec-1956	140	23.62	3.5000	29.1584	Dubois JT (1958) Evolution de la temperature de l’oxygene dissous et de la transparence dans la baie Nord du lac Tanganika. Hydrobiologia 10:215-240
26-Dec-1956	140	23.77	3.5000	29.1584	Dubois JT (1958) Evolution de la temperature de l’oxygene dissous et de la transparence dans la baie Nord du lac Tanganika. Hydrobiologia 10:215-240
2-Jan-1957	140	23.67	3.5000	29.1584	Dubois JT (1958) Evolution de la temperature de l’oxygene dissous et de la transparence dans la baie Nord du lac Tanganika. Hydrobiologia 10:215-240
8-Jan-1957	140	23.77	3.5000	29.1584	Dubois JT (1958) Evolution de la temperature de l’oxygene dissous et de la transparence dans la baie Nord du lac Tanganika. Hydrobiologia 10:215-240
15-Jan-1957	140	23.82	3.5000	29.1584	Dubois JT (1958) Evolution de la temperature de l’oxygene dissous et de la transparence dans la baie Nord du lac Tanganika. Hydrobiologia 10:215-240
22-Jan-1957	140	23.67	3.5000	29.1584	Dubois JT (1958) Evolution de la temperature de l’oxygene dissous et de la transparence dans la baie Nord du lac Tanganika. Hydrobiologia 10:215-240
29-Jan-1957	140	23.72	3.5000	29.1584	Dubois JT (1958) Evolution de la temperature de l’oxygene dissous et de la transparence dans la baie Nord du lac Tanganika. Hydrobiologia 10:215-240
4-Feb-1957	140	23.77	3.5000	29.1584	Dubois JT (1958) Evolution de la temperature de l’oxygene dissous et de la transparence dans la baie Nord du lac Tanganika. Hydrobiologia 10:215-240
12-Feb-1957	140	23.72	3.5000	29.1584	Dubois JT (1958) Evolution de la temperature de l’oxygene dissous et de la transparence dans la baie Nord du lac Tanganika. Hydrobiologia 10:215-240
19-Feb-1957	140	23.72	3.5000	29.1584	Dubois JT (1958) Evolution de la temperature de l’oxygene dissous et de la transparence dans la baie Nord du lac Tanganika. Hydrobiologia 10:215-240
26-Feb-1957	140	23.92	3.5000	29.1584	Dubois JT (1958) Evolution de la temperature de l’oxygene dissous et de la transparence dans la baie Nord du lac Tanganika. Hydrobiologia 10:215-240
3-Aug-1956	150	23.73	3.5000	29.1584	Dubois JT (1958) Evolution de la temperature de l’oxygene dissous et de la transparence dans la baie Nord du lac Tanganika. Hydrobiologia 10:215-240
7-Aug-1956	150	23.73	3.5000	29.1584	Dubois JT (1958) Evolution de la temperature de l’oxygene dissous et de la transparence dans la baie Nord du lac Tanganika. Hydrobiologia 10:215-240
14-Aug-1956	150	23.73	3.5000	29.1584	Dubois JT (1958) Evolution de la temperature de l’oxygene dissous et de la transparence dans la baie Nord du lac Tanganika. Hydrobiologia 10:215-240
21-Aug-1956	150	23.68	3.5000	29.1584	Dubois JT (1958) Evolution de la temperature de l’oxygene dissous et de la transparence dans la baie Nord du lac Tanganika. Hydrobiologia 10:215-240
28-Aug-1956	150	23.58	3.5000	29.1584	Dubois JT (1958) Evolution de la temperature de l’oxygene dissous et de la transparence dans la baie Nord du lac Tanganika. Hydrobiologia 10:215-240
30-Oct-1956	150	23.68	3.5000	29.1584	Dubois JT (1958) Evolution de la temperature de l’oxygene dissous et de la transparence dans la baie Nord du lac Tanganika. Hydrobiologia 10:215-240
6-Nov-1956	150	23.78	3.5000	29.1584	Dubois JT (1958) Evolution de la temperature de l’oxygene dissous et de la transparence dans la baie Nord du lac Tanganika. Hydrobiologia 10:215-240
13-Nov-1956	150	23.78	3.5000	29.1584	Dubois JT (1958) Evolution de la temperature de l’oxygene dissous et de la transparence dans la baie Nord du lac Tanganika. Hydrobiologia 10:215-240
12-Dec-1956	150	23.73	3.5000	29.1584	Dubois JT (1958) Evolution de la temperature de l’oxygene dissous et de la transparence dans la baie Nord du lac Tanganika. Hydrobiologia 10:215-240
19-Dec-1956	150	23.58	3.5000	29.1584	Dubois JT (1958) Evolution de la temperature de l’oxygene dissous et de la transparence dans la baie Nord du lac Tanganika. Hydrobiologia 10:215-240
26-Dec-1956	150	23.78	3.5000	29.1584	Dubois JT (1958) Evolution de la temperature de l’oxygene dissous et de la transparence dans la baie Nord du lac Tanganika. Hydrobiologia 10:215-240
8-Jan-1957	150	23.78	3.5000	29.1584	Dubois JT (1958) Evolution de la temperature de l’oxygene dissous et de la transparence dans la baie Nord du lac Tanganika. Hydrobiologia 10:215-240
15-Jan-1957	150	23.83	3.5000	29.1584	Dubois JT (1958) Evolution de la temperature de l’oxygene dissous et de la transparence dans la baie Nord du lac Tanganika. Hydrobiologia 10:215-240
22-Jan-1957	150	23.68	3.5000	29.1584	Dubois JT (1958) Evolution de la temperature de l’oxygene dissous et de la transparence dans la baie Nord du lac Tanganika. Hydrobiologia 10:215-240
29-Jan-1957	150	23.73	3.5000	29.1584	Dubois JT (1958) Evolution de la temperature de l’oxygene dissous et de la transparence dans la baie Nord du lac Tanganika. Hydrobiologia 10:215-240
4-Feb-1957	150	23.73	3.5000	29.1584	Dubois JT (1958) Evolution de la temperature de l’oxygene dissous et de la transparence dans la baie Nord du lac Tanganika. Hydrobiologia 10:215-240
12-Feb-1957	150	23.68	3.5000	29.1584	Dubois JT (1958) Evolution de la temperature de l’oxygene dissous et de la transparence dans la baie Nord du lac Tanganika. Hydrobiologia 10:215-240
19-Feb-1957	150	23.73	3.5000	29.1584	Dubois JT (1958) Evolution de la temperature de l’oxygene dissous et de la transparence dans la baie Nord du lac Tanganika. Hydrobiologia 10:215-240
26-Feb-1957	150	23.83	3.5000	29.1584	Dubois JT (1958) Evolution de la temperature de l’oxygene dissous et de la transparence dans la baie Nord du lac Tanganika. Hydrobiologia 10:215-240
20-Apr-1947	159	23.57	4.1000	29.1611	Van Meel LIJ (1987) Contribution a la limnologie de quatre grands lacs du zaire oriental : Tanganyika, Kivu, Mobutu Sese Seko (ex Albert) Idi Amin Dada (ex Edouard). Institut Royal des Sciences Naturelles de Belgique, Brussels, Belgium
20-Apr-1947	229	23.36	4.1000	29.1611	Van Meel LIJ (1987) Contribution a la limnologie de quatre grands lacs du zaire oriental : Tanganyika, Kivu, Mobutu Sese Seko (ex Albert) Idi Amin Dada (ex Edouard). Institut Royal des Sciences Naturelles de Belgique, Brussels, Belgium
2-Jul-1913	1	25.80	4.8235	29.1837	Jacobs. (1914). Erkundungsfahrten auf dem Tanganika-See in der Zeit vom 2. Jun ibis 19 Juli 1913. Annalen der Hydrographie und maritimen Meteorologie Zeitschr 22:27-34.
4-Jul-1912	1	25.50	3.5000	29.1852	Stappers L (1913) Mission Stappers 1911-1913: Exploration Hydrographique et Biologique des Lacs Tanganika et Moero. Vromant & Co.
5-Jul-1912	1	25.80	3.5000	29.1852	Stappers L (1913) Mission Stappers 1911-1913: Exploration Hydrographique et Biologique des Lacs Tanganika et Moero. Vromant & Co.
19-Jun-1913	1	25.40	3.5000	29.2054	Jacobs. (1914). Erkundungsfahrten auf dem Tanganika-See in der Zeit vom 2. Jun ibis 19 Juli 1913. Annalen der Hydrographie und maritimen Meteorologie Zeitschr 22:27-34.
19-Jun-1913	176	23.28	3.5000	29.2054	Jacobs. (1914). Erkundungsfahrten auf dem Tanganika-See in der Zeit vom 2. Jun ibis 19 Juli 1913. Annalen der Hydrographie und maritimen Meteorologie Zeitschr 22:27-34.
23-Aug-1953	1	26.20	4.0129	29.2065	Van Meel LIJ (1987) Contribution a la limnologie de quatre grands lacs du zaire oriental : Tanganyika, Kivu, Mobutu Sese Seko (ex Albert) Idi Amin Dada (ex Edouard). Institut Royal des Sciences Naturelles de Belgique, Brussels, Belgium
23-Aug-1953	20	25.49	4.0129	29.2065	Van Meel LIJ (1987) Contribution a la limnologie de quatre grands lacs du zaire oriental : Tanganyika, Kivu, Mobutu Sese Seko (ex Albert) Idi Amin Dada (ex Edouard). Institut Royal des Sciences Naturelles de Belgique, Brussels, Belgium
23-Aug-1953	40	25.36	4.0129	29.2065	Van Meel LIJ (1987) Contribution a la limnologie de quatre grands lacs du zaire oriental : Tanganyika, Kivu, Mobutu Sese Seko (ex Albert) Idi Amin Dada (ex Edouard). Institut Royal des Sciences Naturelles de Belgique, Brussels, Belgium
23-Aug-1953	60	24.78	4.0129	29.2065	Van Meel LIJ (1987) Contribution a la limnologie de quatre grands lacs du zaire oriental : Tanganyika, Kivu, Mobutu Sese Seko (ex Albert) Idi Amin Dada (ex Edouard). Institut Royal des Sciences Naturelles de Belgique, Brussels, Belgium
23-Aug-1953	80	24.50	4.0129	29.2065	Van Meel LIJ (1987) Contribution a la limnologie de quatre grands lacs du zaire oriental : Tanganyika, Kivu, Mobutu Sese Seko (ex Albert) Idi Amin Dada (ex Edouard). Institut Royal des Sciences Naturelles de Belgique, Brussels, Belgium
23-Aug-1953	100	24.09	4.0129	29.2065	Van Meel LIJ (1987) Contribution a la limnologie de quatre grands lacs du zaire oriental : Tanganyika, Kivu, Mobutu Sese Seko (ex Albert) Idi Amin Dada (ex Edouard). Institut Royal des Sciences Naturelles de Belgique, Brussels, Belgium
23-Aug-1953	120	23.90	4.0129	29.2065	Van Meel LIJ (1987) Contribution a la limnologie de quatre grands lacs du zaire oriental : Tanganyika, Kivu, Mobutu Sese Seko (ex Albert) Idi Amin Dada (ex Edouard). Institut Royal des Sciences Naturelles de Belgique, Brussels, Belgium
23-Aug-1953	140	23.75	4.0129	29.2065	Van Meel LIJ (1987) Contribution a la limnologie de quatre grands lacs du zaire oriental : Tanganyika, Kivu, Mobutu Sese Seko (ex Albert) Idi Amin Dada (ex Edouard). Institut Royal des Sciences Naturelles de Belgique, Brussels, Belgium
23-Aug-1953	160	23.58	4.0129	29.2065	Van Meel LIJ (1987) Contribution a la limnologie de quatre grands lacs du zaire oriental : Tanganyika, Kivu, Mobutu Sese Seko (ex Albert) Idi Amin Dada (ex Edouard). Institut Royal des Sciences Naturelles de Belgique, Brussels, Belgium
23-Aug-1953	180	23.53	4.0129	29.2065	Van Meel LIJ (1987) Contribution a la limnologie de quatre grands lacs du zaire oriental : Tanganyika, Kivu, Mobutu Sese Seko (ex Albert) Idi Amin Dada (ex Edouard). Institut Royal des Sciences Naturelles de Belgique, Brussels, Belgium
23-Aug-1953	200	23.45	4.0129	29.2065	Van Meel LIJ (1987) Contribution a la limnologie de quatre grands lacs du zaire oriental : Tanganyika, Kivu, Mobutu Sese Seko (ex Albert) Idi Amin Dada (ex Edouard). Institut Royal des Sciences Naturelles de Belgique, Brussels, Belgium
13-Jun-1913	1	25.50	3.9000	29.2073	Jacobs. (1914). Erkundungsfahrten auf dem Tanganika-See in der Zeit vom 2. Jun ibis 19 Juli 1913. Annalen der Hydrographie und maritimen Meteorologie Zeitschr 22:27-34.
13-Jun-1913	295	23.14	3.9000	29.2073	Jacobs. (1914). Erkundungsfahrten auf dem Tanganika-See in der Zeit vom 2. Jun ibis 19 Juli 1913. Annalen der Hydrographie und maritimen Meteorologie Zeitschr 22:27-34.
1-Jul-1913	1125	23.14	4.8158	29.2128	Jacobs. (1914). Erkundungsfahrten auf dem Tanganika-See in der Zeit vom 2. Jun ibis 19 Juli 1913. Annalen der Hydrographie und maritimen Meteorologie Zeitschr 22:27-34.
18-Jun-1913	1	25.00	3.5200	29.2140	Jacobs. (1914). Erkundungsfahrten auf dem Tanganika-See in der Zeit vom 2. Jun ibis 19 Juli 1913. Annalen der Hydrographie und maritimen Meteorologie Zeitschr 22:27-34.
18-Jun-1913	190	23.18	3.5200	29.2140	Jacobs. (1914). Erkundungsfahrten auf dem Tanganika-See in der Zeit vom 2. Jun ibis 19 Juli 1913. Annalen der Hydrographie und maritimen Meteorologie Zeitschr 22:27-34.
17-Jun-1913	1	25.50	3.5400	29.2226	Jacobs. (1914). Erkundungsfahrten auf dem Tanganika-See in der Zeit vom 2. Jun ibis 19 Juli 1913. Annalen der Hydrographie und maritimen Meteorologie Zeitschr 22:27-34.
17-Jun-1913	167	23.32	3.5400	29.2226	Jacobs. (1914). Erkundungsfahrten auf dem Tanganika-See in der Zeit vom 2. Jun ibis 19 Juli 1913. Annalen der Hydrographie und maritimen Meteorologie Zeitschr 22:27-34.
7-Jan-1913	1	26.00	3.8588	29.2236	Stappers L (1913) Mission Stappers 1911-1913: Exploration Hydrographique et Biologique des Lacs Tanganika et Moero. Vromant & Co.
7-Jan-1913	1	26.81	3.8588	29.2236	Stappers L (1913) Mission Stappers 1911-1913: Exploration Hydrographique et Biologique des Lacs Tanganika et Moero. Vromant & Co.
7-Jan-1913	5	25.86	3.8588	29.2236	Stappers L (1913) Mission Stappers 1911-1913: Exploration Hydrographique et Biologique des Lacs Tanganika et Moero. Vromant & Co.
7-Jan-1913	5	25.88	3.8588	29.2236	Stappers L (1913) Mission Stappers 1911-1913: Exploration Hydrographique et Biologique des Lacs Tanganika et Moero. Vromant & Co.
7-Jan-1913	5	25.90	3.8588	29.2236	Stappers L (1913) Mission Stappers 1911-1913: Exploration Hydrographique et Biologique des Lacs Tanganika et Moero. Vromant & Co.
7-Jan-1913	10	25.71	3.8588	29.2236	Stappers L (1913) Mission Stappers 1911-1913: Exploration Hydrographique et Biologique des Lacs Tanganika et Moero. Vromant & Co.
7-Jan-1913	10	25.80	3.8588	29.2236	Stappers L (1913) Mission Stappers 1911-1913: Exploration Hydrographique et Biologique des Lacs Tanganika et Moero. Vromant & Co.
7-Jan-1913	10	25.89	3.8588	29.2236	Stappers L (1913) Mission Stappers 1911-1913: Exploration Hydrographique et Biologique des Lacs Tanganika et Moero. Vromant & Co.
7-Jan-1913	25	25.60	3.8588	29.2236	Stappers L (1913) Mission Stappers 1911-1913: Exploration Hydrographique et Biologique des Lacs Tanganika et Moero. Vromant & Co.
7-Jan-1913	25	25.75	3.8588	29.2236	Stappers L (1913) Mission Stappers 1911-1913: Exploration Hydrographique et Biologique des Lacs Tanganika et Moero. Vromant & Co.
7-Jan-1913	25	25.88	3.8588	29.2236	Stappers L (1913) Mission Stappers 1911-1913: Exploration Hydrographique et Biologique des Lacs Tanganika et Moero. Vromant & Co.
7-Jan-1913	50	25.02	3.8588	29.2236	Stappers L (1913) Mission Stappers 1911-1913: Exploration Hydrographique et Biologique des Lacs Tanganika et Moero. Vromant & Co.
7-Jan-1913	50	25.40	3.8588	29.2236	Stappers L (1913) Mission Stappers 1911-1913: Exploration Hydrographique et Biologique des Lacs Tanganika et Moero. Vromant & Co.
7-Jan-1913	50	25.86	3.8588	29.2236	Stappers L (1913) Mission Stappers 1911-1913: Exploration Hydrographique et Biologique des Lacs Tanganika et Moero. Vromant & Co.
7-Jan-1913	100	23.35	3.8588	29.2236	Stappers L (1913) Mission Stappers 1911-1913: Exploration Hydrographique et Biologique des Lacs Tanganika et Moero. Vromant & Co.
7-Jan-1913	100	23.40	3.8588	29.2236	Stappers L (1913) Mission Stappers 1911-1913: Exploration Hydrographique et Biologique des Lacs Tanganika et Moero. Vromant & Co.
7-Jan-1913	100	23.52	3.8588	29.2236	Stappers L (1913) Mission Stappers 1911-1913: Exploration Hydrographique et Biologique des Lacs Tanganika et Moero. Vromant & Co.
17-May-1964	60	26.75	3.4051	29.2291	Coulter GW (1968) Thermal stratification in the deep hypolimnion of Lake Tanganyika. Limnol Oceanogr 13: 385-387.
17-May-1964	62	26.75	3.4051	29.2291	Coulter GW (1968) Thermal stratification in the deep hypolimnion of Lake Tanganyika. Limnol Oceanogr 13: 385-387.
17-May-1964	63	26.50	3.4051	29.2291	Coulter GW (1968) Thermal stratification in the deep hypolimnion of Lake Tanganyika. Limnol Oceanogr 13: 385-387.
17-May-1964	63	26.25	3.4051	29.2291	Coulter GW (1968) Thermal stratification in the deep hypolimnion of Lake Tanganyika. Limnol Oceanogr 13: 385-387.
17-May-1964	63	26.50	3.4051	29.2291	Coulter GW (1968) Thermal stratification in the deep hypolimnion of Lake Tanganyika. Limnol Oceanogr 13: 385-387.
17-May-1964	64	26.25	3.4051	29.2291	Coulter GW (1968) Thermal stratification in the deep hypolimnion of Lake Tanganyika. Limnol Oceanogr 13: 385-387.
17-May-1964	65	26.00	3.4051	29.2291	Coulter GW (1968) Thermal stratification in the deep hypolimnion of Lake Tanganyika. Limnol Oceanogr 13: 385-387.
17-May-1964	65	26.00	3.4051	29.2291	Coulter GW (1968) Thermal stratification in the deep hypolimnion of Lake Tanganyika. Limnol Oceanogr 13: 385-387.
17-May-1964	66	25.50	3.4051	29.2291	Coulter GW (1968) Thermal stratification in the deep hypolimnion of Lake Tanganyika. Limnol Oceanogr 13: 385-387.
17-May-1964	66	25.75	3.4051	29.2291	Coulter GW (1968) Thermal stratification in the deep hypolimnion of Lake Tanganyika. Limnol Oceanogr 13: 385-387.
17-May-1964	66	25.50	3.4051	29.2291	Coulter GW (1968) Thermal stratification in the deep hypolimnion of Lake Tanganyika. Limnol Oceanogr 13: 385-387.
17-May-1964	66	25.75	3.4051	29.2291	Coulter GW (1968) Thermal stratification in the deep hypolimnion of Lake Tanganyika. Limnol Oceanogr 13: 385-387.
17-May-1964	68	25.25	3.4051	29.2291	Coulter GW (1968) Thermal stratification in the deep hypolimnion of Lake Tanganyika. Limnol Oceanogr 13: 385-387.
17-May-1964	69	25.25	3.4051	29.2291	Coulter GW (1968) Thermal stratification in the deep hypolimnion of Lake Tanganyika. Limnol Oceanogr 13: 385-387.
17-May-1964	74	25.00	3.4051	29.2291	Coulter GW (1968) Thermal stratification in the deep hypolimnion of Lake Tanganyika. Limnol Oceanogr 13: 385-387.
17-May-1964	75	25.00	3.4051	29.2291	Coulter GW (1968) Thermal stratification in the deep hypolimnion of Lake Tanganyika. Limnol Oceanogr 13: 385-387.
17-May-1964	80	24.75	3.4051	29.2291	Coulter GW (1968) Thermal stratification in the deep hypolimnion of Lake Tanganyika. Limnol Oceanogr 13: 385-387.
17-May-1964	81	24.75	3.4051	29.2291	Coulter GW (1968) Thermal stratification in the deep hypolimnion of Lake Tanganyika. Limnol Oceanogr 13: 385-387.
17-May-1964	86	24.50	3.4051	29.2291	Coulter GW (1968) Thermal stratification in the deep hypolimnion of Lake Tanganyika. Limnol Oceanogr 13: 385-387.
17-May-1964	91	24.50	3.4051	29.2291	Coulter GW (1968) Thermal stratification in the deep hypolimnion of Lake Tanganyika. Limnol Oceanogr 13: 385-387.
17-May-1964	102	24.25	3.4051	29.2291	Coulter GW (1968) Thermal stratification in the deep hypolimnion of Lake Tanganyika. Limnol Oceanogr 13: 385-387.
17-May-1964	106	24.25	3.4051	29.2291	Coulter GW (1968) Thermal stratification in the deep hypolimnion of Lake Tanganyika. Limnol Oceanogr 13: 385-387.
17-May-1964	133	24.00	3.4051	29.2291	Coulter GW (1968) Thermal stratification in the deep hypolimnion of Lake Tanganyika. Limnol Oceanogr 13: 385-387.
2-Jul-1946	10	25.60	5.9712	29.2291	Van Meel LIJ (1987) Contribution a la limnologie de quatre grands lacs du zaire oriental : Tanganyika, Kivu, Mobutu Sese Seko (ex Albert) Idi Amin Dada (ex Edouard). Institut Royal des Sciences Naturelles de Belgique, Brussels, Belgium
17-May-1964	58	26.75	3.4051	29.2293	Coulter GW (1968) Thermal stratification in the deep hypolimnion of Lake Tanganyika. Limnol Oceanogr 13: 385-387.
16-Jun-1913	1	25.20	3.5600	29.2313	Jacobs. (1914). Erkundungsfahrten auf dem Tanganika-See in der Zeit vom 2. Jun ibis 19 Juli 1913. Annalen der Hydrographie und maritimen Meteorologie Zeitschr 22:27-34.
16-Jun-1913	147	23.36	3.5600	29.2313	Jacobs. (1914). Erkundungsfahrten auf dem Tanganika-See in der Zeit vom 2. Jun ibis 19 Juli 1913. Annalen der Hydrographie und maritimen Meteorologie Zeitschr 22:27-34.
15-Apr-1975	5	27.01	4.6476	29.2319	Edmond JM, Stallard RF, Craig H, Craig R, Weiss F, Coulter GW (1993) Nutrient chemistry of the water column of Lake Tanganyika. Limnol Oceanogr 38: 725-738.
15-Apr-1975	24	27.05	4.6476	29.2319	Edmond JM, Stallard RF, Craig H, Craig R, Weiss F, Coulter GW (1993) Nutrient chemistry of the water column of Lake Tanganyika. Limnol Oceanogr 38: 725-738.
15-Apr-1975	34	26.23	4.6476	29.2319	Edmond JM, Stallard RF, Craig H, Craig R, Weiss F, Coulter GW (1993) Nutrient chemistry of the water column of Lake Tanganyika. Limnol Oceanogr 38: 725-738.
15-Apr-1975	44	25.82	4.6476	29.2319	Edmond JM, Stallard RF, Craig H, Craig R, Weiss F, Coulter GW (1993) Nutrient chemistry of the water column of Lake Tanganyika. Limnol Oceanogr 38: 725-738.
15-Apr-1975	50	25.55	4.6476	29.2319	Edmond JM, Stallard RF, Craig H, Craig R, Weiss F, Coulter GW (1993) Nutrient chemistry of the water column of Lake Tanganyika. Limnol Oceanogr 38: 725-738.
15-Apr-1975	55	25.62	4.6476	29.2319	Edmond JM, Stallard RF, Craig H, Craig R, Weiss F, Coulter GW (1993) Nutrient chemistry of the water column of Lake Tanganyika. Limnol Oceanogr 38: 725-738.
15-Apr-1975	65	24.81	4.6476	29.2319	Edmond JM, Stallard RF, Craig H, Craig R, Weiss F, Coulter GW (1993) Nutrient chemistry of the water column of Lake Tanganyika. Limnol Oceanogr 38: 725-738.
15-Apr-1975	73	24.63	4.6476	29.2319	Edmond JM, Stallard RF, Craig H, Craig R, Weiss F, Coulter GW (1993) Nutrient chemistry of the water column of Lake Tanganyika. Limnol Oceanogr 38: 725-738.
15-Apr-1975	76	24.21	4.6476	29.2319	Edmond JM, Stallard RF, Craig H, Craig R, Weiss F, Coulter GW (1993) Nutrient chemistry of the water column of Lake Tanganyika. Limnol Oceanogr 38: 725-738.
15-Apr-1975	82	24.28	4.6476	29.2319	Edmond JM, Stallard RF, Craig H, Craig R, Weiss F, Coulter GW (1993) Nutrient chemistry of the water column of Lake Tanganyika. Limnol Oceanogr 38: 725-738.
15-Apr-1975	96	24.05	4.6476	29.2319	Edmond JM, Stallard RF, Craig H, Craig R, Weiss F, Coulter GW (1993) Nutrient chemistry of the water column of Lake Tanganyika. Limnol Oceanogr 38: 725-738.
15-Apr-1975	101	23.92	4.6476	29.2319	Edmond JM, Stallard RF, Craig H, Craig R, Weiss F, Coulter GW (1993) Nutrient chemistry of the water column of Lake Tanganyika. Limnol Oceanogr 38: 725-738.
15-Apr-1975	110	23.93	4.6476	29.2319	Edmond JM, Stallard RF, Craig H, Craig R, Weiss F, Coulter GW (1993) Nutrient chemistry of the water column of Lake Tanganyika. Limnol Oceanogr 38: 725-738.
15-Apr-1975	123	23.85	4.6476	29.2319	Edmond JM, Stallard RF, Craig H, Craig R, Weiss F, Coulter GW (1993) Nutrient chemistry of the water column of Lake Tanganyika. Limnol Oceanogr 38: 725-738.
15-Apr-1975	136	23.79	4.6476	29.2319	Edmond JM, Stallard RF, Craig H, Craig R, Weiss F, Coulter GW (1993) Nutrient chemistry of the water column of Lake Tanganyika. Limnol Oceanogr 38: 725-738.
15-Apr-1975	143	23.76	4.6476	29.2319	Edmond JM, Stallard RF, Craig H, Craig R, Weiss F, Coulter GW (1993) Nutrient chemistry of the water column of Lake Tanganyika. Limnol Oceanogr 38: 725-738.
15-Apr-1975	143	23.85	4.6476	29.2319	Edmond JM, Stallard RF, Craig H, Craig R, Weiss F, Coulter GW (1993) Nutrient chemistry of the water column of Lake Tanganyika. Limnol Oceanogr 38: 725-738.
15-Apr-1975	156	23.77	4.6476	29.2319	Edmond JM, Stallard RF, Craig H, Craig R, Weiss F, Coulter GW (1993) Nutrient chemistry of the water column of Lake Tanganyika. Limnol Oceanogr 38: 725-738.
15-Apr-1975	176	23.70	4.6476	29.2319	Edmond JM, Stallard RF, Craig H, Craig R, Weiss F, Coulter GW (1993) Nutrient chemistry of the water column of Lake Tanganyika. Limnol Oceanogr 38: 725-738.
15-Apr-1975	189	23.66	4.6476	29.2319	Edmond JM, Stallard RF, Craig H, Craig R, Weiss F, Coulter GW (1993) Nutrient chemistry of the water column of Lake Tanganyika. Limnol Oceanogr 38: 725-738.
15-Apr-1975	192	23.57	4.6476	29.2319	Edmond JM, Stallard RF, Craig H, Craig R, Weiss F, Coulter GW (1993) Nutrient chemistry of the water column of Lake Tanganyika. Limnol Oceanogr 38: 725-738.
15-Apr-1975	238	23.47	4.6476	29.2319	Edmond JM, Stallard RF, Craig H, Craig R, Weiss F, Coulter GW (1993) Nutrient chemistry of the water column of Lake Tanganyika. Limnol Oceanogr 38: 725-738.
15-Apr-1975	241	23.48	4.6476	29.2319	Edmond JM, Stallard RF, Craig H, Craig R, Weiss F, Coulter GW (1993) Nutrient chemistry of the water column of Lake Tanganyika. Limnol Oceanogr 38: 725-738.
15-Apr-1975	289	23.41	4.6476	29.2319	Edmond JM, Stallard RF, Craig H, Craig R, Weiss F, Coulter GW (1993) Nutrient chemistry of the water column of Lake Tanganyika. Limnol Oceanogr 38: 725-738.
15-Apr-1975	316	23.38	4.6476	29.2319	Edmond JM, Stallard RF, Craig H, Craig R, Weiss F, Coulter GW (1993) Nutrient chemistry of the water column of Lake Tanganyika. Limnol Oceanogr 38: 725-738.
15-Apr-1975	385	23.35	4.6476	29.2319	Edmond JM, Stallard RF, Craig H, Craig R, Weiss F, Coulter GW (1993) Nutrient chemistry of the water column of Lake Tanganyika. Limnol Oceanogr 38: 725-738.
15-Apr-1975	482	23.34	4.6476	29.2319	Edmond JM, Stallard RF, Craig H, Craig R, Weiss F, Coulter GW (1993) Nutrient chemistry of the water column of Lake Tanganyika. Limnol Oceanogr 38: 725-738.
15-Apr-1975	579	23.32	4.6476	29.2319	Edmond JM, Stallard RF, Craig H, Craig R, Weiss F, Coulter GW (1993) Nutrient chemistry of the water column of Lake Tanganyika. Limnol Oceanogr 38: 725-738.
15-Apr-1975	679	23.31	4.6476	29.2319	Edmond JM, Stallard RF, Craig H, Craig R, Weiss F, Coulter GW (1993) Nutrient chemistry of the water column of Lake Tanganyika. Limnol Oceanogr 38: 725-738.
15-Apr-1975	720	23.29	4.6476	29.2319	Edmond JM, Stallard RF, Craig H, Craig R, Weiss F, Coulter GW (1993) Nutrient chemistry of the water column of Lake Tanganyika. Limnol Oceanogr 38: 725-738.
15-Apr-1975	792	23.28	4.6476	29.2319	Edmond JM, Stallard RF, Craig H, Craig R, Weiss F, Coulter GW (1993) Nutrient chemistry of the water column of Lake Tanganyika. Limnol Oceanogr 38: 725-738.
15-Apr-1975	912	23.27	4.6476	29.2319	Edmond JM, Stallard RF, Craig H, Craig R, Weiss F, Coulter GW (1993) Nutrient chemistry of the water column of Lake Tanganyika. Limnol Oceanogr 38: 725-738.
15-Apr-1975	1033	23.30	4.6476	29.2319	Edmond JM, Stallard RF, Craig H, Craig R, Weiss F, Coulter GW (1993) Nutrient chemistry of the water column of Lake Tanganyika. Limnol Oceanogr 38: 725-738.
15-Apr-1975	1154	23.32	4.6476	29.2319	Edmond JM, Stallard RF, Craig H, Craig R, Weiss F, Coulter GW (1993) Nutrient chemistry of the water column of Lake Tanganyika. Limnol Oceanogr 38: 725-738.
15-Apr-1975	1174	23.33	4.6476	29.2319	Edmond JM, Stallard RF, Craig H, Craig R, Weiss F, Coulter GW (1993) Nutrient chemistry of the water column of Lake Tanganyika. Limnol Oceanogr 38: 725-738.
21-Feb-1973	1	27.31	3.4800	29.2333	Craig H (1974) Lake Tanganyika Geochemical and Hydrographic Study: 1973 Expedition. Scripps Institution of Oceanography, UC San Diego.
21-Feb-1973	5	27.20	3.4800	29.2333	Craig H (1974) Lake Tanganyika Geochemical and Hydrographic Study: 1973 Expedition. Scripps Institution of Oceanography, UC San Diego.
21-Feb-1973	5	27.24	3.4800	29.2333	Craig H (1974) Lake Tanganyika Geochemical and Hydrographic Study: 1973 Expedition. Scripps Institution of Oceanography, UC San Diego.
21-Feb-1973	24	27.14	3.4800	29.2333	Craig H (1974) Lake Tanganyika Geochemical and Hydrographic Study: 1973 Expedition. Scripps Institution of Oceanography, UC San Diego.
21-Feb-1973	25	27.08	3.4800	29.2333	Craig H (1974) Lake Tanganyika Geochemical and Hydrographic Study: 1973 Expedition. Scripps Institution of Oceanography, UC San Diego.
21-Feb-1973	26	26.42	3.4800	29.2333	Craig H (1974) Lake Tanganyika Geochemical and Hydrographic Study: 1973 Expedition. Scripps Institution of Oceanography, UC San Diego.
21-Feb-1973	30	26.14	3.4800	29.2333	Craig H (1974) Lake Tanganyika Geochemical and Hydrographic Study: 1973 Expedition. Scripps Institution of Oceanography, UC San Diego.
21-Feb-1973	32	25.86	3.4800	29.2333	Craig H (1974) Lake Tanganyika Geochemical and Hydrographic Study: 1973 Expedition. Scripps Institution of Oceanography, UC San Diego.
21-Feb-1973	37	25.61	3.4800	29.2333	Craig H (1974) Lake Tanganyika Geochemical and Hydrographic Study: 1973 Expedition. Scripps Institution of Oceanography, UC San Diego.
21-Feb-1973	42	25.22	3.4800	29.2333	Craig H (1974) Lake Tanganyika Geochemical and Hydrographic Study: 1973 Expedition. Scripps Institution of Oceanography, UC San Diego.
21-Feb-1973	47	25.00	3.4800	29.2333	Craig H (1974) Lake Tanganyika Geochemical and Hydrographic Study: 1973 Expedition. Scripps Institution of Oceanography, UC San Diego.
21-Feb-1973	48	25.00	3.4800	29.2333	Craig H (1974) Lake Tanganyika Geochemical and Hydrographic Study: 1973 Expedition. Scripps Institution of Oceanography, UC San Diego.
21-Feb-1973	53	24.78	3.4800	29.2333	Craig H (1974) Lake Tanganyika Geochemical and Hydrographic Study: 1973 Expedition. Scripps Institution of Oceanography, UC San Diego.
21-Feb-1973	61	24.63	3.4800	29.2333	Craig H (1974) Lake Tanganyika Geochemical and Hydrographic Study: 1973 Expedition. Scripps Institution of Oceanography, UC San Diego.
21-Feb-1973	71	24.35	3.4800	29.2333	Craig H (1974) Lake Tanganyika Geochemical and Hydrographic Study: 1973 Expedition. Scripps Institution of Oceanography, UC San Diego.
21-Feb-1973	80	24.17	3.4800	29.2333	Craig H (1974) Lake Tanganyika Geochemical and Hydrographic Study: 1973 Expedition. Scripps Institution of Oceanography, UC San Diego.
21-Feb-1973	97	24.00	3.4800	29.2333	Craig H (1974) Lake Tanganyika Geochemical and Hydrographic Study: 1973 Expedition. Scripps Institution of Oceanography, UC San Diego.
21-Feb-1973	103	24.03	3.4800	29.2333	Craig H (1974) Lake Tanganyika Geochemical and Hydrographic Study: 1973 Expedition. Scripps Institution of Oceanography, UC San Diego.
21-Feb-1973	112	23.91	3.4800	29.2333	Craig H (1974) Lake Tanganyika Geochemical and Hydrographic Study: 1973 Expedition. Scripps Institution of Oceanography, UC San Diego.
21-Feb-1973	145	23.70	3.4800	29.2333	Craig H (1974) Lake Tanganyika Geochemical and Hydrographic Study: 1973 Expedition. Scripps Institution of Oceanography, UC San Diego.
21-Feb-1973	160	23.73	3.4800	29.2333	Craig H (1974) Lake Tanganyika Geochemical and Hydrographic Study: 1973 Expedition. Scripps Institution of Oceanography, UC San Diego.
21-Feb-1973	163	23.69	3.4800	29.2333	Craig H (1974) Lake Tanganyika Geochemical and Hydrographic Study: 1973 Expedition. Scripps Institution of Oceanography, UC San Diego.
21-Feb-1973	189	23.59	3.4800	29.2333	Craig H (1974) Lake Tanganyika Geochemical and Hydrographic Study: 1973 Expedition. Scripps Institution of Oceanography, UC San Diego.
21-Feb-1973	193	23.60	3.4800	29.2333	Craig H (1974) Lake Tanganyika Geochemical and Hydrographic Study: 1973 Expedition. Scripps Institution of Oceanography, UC San Diego.
21-Feb-1973	208	23.51	3.4800	29.2333	Craig H (1974) Lake Tanganyika Geochemical and Hydrographic Study: 1973 Expedition. Scripps Institution of Oceanography, UC San Diego.
27-Feb-1992	1	26.90	3.4500	29.2346	Narita T, Mulimbwa N, Mizuno T (1986) Vertical distribution and seasonal abundance of zooplankters in Lake Tanganyika. African Study Monographs. 6: 1-16.
5-Mar-1992	1	27.50	3.4500	29.2346	Narita T, Mulimbwa N, Mizuno T (1986) Vertical distribution and seasonal abundance of zooplankters in Lake Tanganyika. African Study Monographs. 6: 1-16.
28-Sep-1991	10	25.70	3.4500	29.2346	Narita T, Mulimbwa N, Mizuno T (1986) Vertical distribution and seasonal abundance of zooplankters in Lake Tanganyika. African Study Monographs. 6: 1-16.
27-Feb-1992	10	26.70	3.4500	29.2346	Narita T, Mulimbwa N, Mizuno T (1986) Vertical distribution and seasonal abundance of zooplankters in Lake Tanganyika. African Study Monographs. 6: 1-16.
5-Mar-1992	10	26.70	3.4500	29.2346	Narita T, Mulimbwa N, Mizuno T (1986) Vertical distribution and seasonal abundance of zooplankters in Lake Tanganyika. African Study Monographs. 6: 1-16.
28-Sep-1991	20	25.70	3.4500	29.2346	Narita T, Mulimbwa N, Mizuno T (1986) Vertical distribution and seasonal abundance of zooplankters in Lake Tanganyika. African Study Monographs. 6: 1-16.
27-Feb-1992	20	26.70	3.4500	29.2346	Narita T, Mulimbwa N, Mizuno T (1986) Vertical distribution and seasonal abundance of zooplankters in Lake Tanganyika. African Study Monographs. 6: 1-16.
5-Mar-1992	20	26.70	3.4500	29.2346	Narita T, Mulimbwa N, Mizuno T (1986) Vertical distribution and seasonal abundance of zooplankters in Lake Tanganyika. African Study Monographs. 6: 1-16.
28-Sep-1991	30	25.60	3.4500	29.2346	Narita T, Mulimbwa N, Mizuno T (1986) Vertical distribution and seasonal abundance of zooplankters in Lake Tanganyika. African Study Monographs. 6: 1-16.
27-Feb-1992	30	26.50	3.4500	29.2346	Narita T, Mulimbwa N, Mizuno T (1986) Vertical distribution and seasonal abundance of zooplankters in Lake Tanganyika. African Study Monographs. 6: 1-16.
5-Mar-1992	30	26.70	3.4500	29.2346	Narita T, Mulimbwa N, Mizuno T (1986) Vertical distribution and seasonal abundance of zooplankters in Lake Tanganyika. African Study Monographs. 6: 1-16.
28-Sep-1991	40	25.01	3.4500	29.2346	Narita T, Mulimbwa N, Mizuno T (1986) Vertical distribution and seasonal abundance of zooplankters in Lake Tanganyika. African Study Monographs. 6: 1-16.
27-Feb-1992	40	25.91	3.4500	29.2346	Narita T, Mulimbwa N, Mizuno T (1986) Vertical distribution and seasonal abundance of zooplankters in Lake Tanganyika. African Study Monographs. 6: 1-16.
5-Mar-1992	40	26.71	3.4500	29.2346	Narita T, Mulimbwa N, Mizuno T (1986) Vertical distribution and seasonal abundance of zooplankters in Lake Tanganyika. African Study Monographs. 6: 1-16.
28-Sep-1991	50	24.81	3.4500	29.2346	Narita T, Mulimbwa N, Mizuno T (1986) Vertical distribution and seasonal abundance of zooplankters in Lake Tanganyika. African Study Monographs. 6: 1-16.
27-Feb-1992	50	25.51	3.4500	29.2346	Narita T, Mulimbwa N, Mizuno T (1986) Vertical distribution and seasonal abundance of zooplankters in Lake Tanganyika. African Study Monographs. 6: 1-16.
5-Mar-1992	50	26.71	3.4500	29.2346	Narita T, Mulimbwa N, Mizuno T (1986) Vertical distribution and seasonal abundance of zooplankters in Lake Tanganyika. African Study Monographs. 6: 1-16.
28-Sep-1991	60	24.71	3.4500	29.2346	Narita T, Mulimbwa N, Mizuno T (1986) Vertical distribution and seasonal abundance of zooplankters in Lake Tanganyika. African Study Monographs. 6: 1-16.
27-Feb-1992	60	25.11	3.4500	29.2346	Narita T, Mulimbwa N, Mizuno T (1986) Vertical distribution and seasonal abundance of zooplankters in Lake Tanganyika. African Study Monographs. 6: 1-16.
5-Mar-1992	60	26.71	3.4500	29.2346	Narita T, Mulimbwa N, Mizuno T (1986) Vertical distribution and seasonal abundance of zooplankters in Lake Tanganyika. African Study Monographs. 6: 1-16.
28-Sep-1991	70	24.51	3.4500	29.2346	Narita T, Mulimbwa N, Mizuno T (1986) Vertical distribution and seasonal abundance of zooplankters in Lake Tanganyika. African Study Monographs. 6: 1-16.
27-Feb-1992	70	24.81	3.4500	29.2346	Narita T, Mulimbwa N, Mizuno T (1986) Vertical distribution and seasonal abundance of zooplankters in Lake Tanganyika. African Study Monographs. 6: 1-16.
5-Mar-1992	70	26.51	3.4500	29.2346	Narita T, Mulimbwa N, Mizuno T (1986) Vertical distribution and seasonal abundance of zooplankters in Lake Tanganyika. African Study Monographs. 6: 1-16.
28-Sep-1991	80	24.41	3.4500	29.2346	Narita T, Mulimbwa N, Mizuno T (1986) Vertical distribution and seasonal abundance of zooplankters in Lake Tanganyika. African Study Monographs. 6: 1-16.
27-Feb-1992	80	24.61	3.4500	29.2346	Narita T, Mulimbwa N, Mizuno T (1986) Vertical distribution and seasonal abundance of zooplankters in Lake Tanganyika. African Study Monographs. 6: 1-16.
5-Mar-1992	80	25.51	3.4500	29.2346	Narita T, Mulimbwa N, Mizuno T (1986) Vertical distribution and seasonal abundance of zooplankters in Lake Tanganyika. African Study Monographs. 6: 1-16.
28-Sep-1991	90	24.31	3.4500	29.2346	Narita T, Mulimbwa N, Mizuno T (1986) Vertical distribution and seasonal abundance of zooplankters in Lake Tanganyika. African Study Monographs. 6: 1-16.
27-Feb-1992	90	24.41	3.4500	29.2346	Narita T, Mulimbwa N, Mizuno T (1986) Vertical distribution and seasonal abundance of zooplankters in Lake Tanganyika. African Study Monographs. 6: 1-16.
5-Mar-1992	90	24.81	3.4500	29.2346	Narita T, Mulimbwa N, Mizuno T (1986) Vertical distribution and seasonal abundance of zooplankters in Lake Tanganyika. African Study Monographs. 6: 1-16.
28-Sep-1991	100	24.22	3.4500	29.2346	Narita T, Mulimbwa N, Mizuno T (1986) Vertical distribution and seasonal abundance of zooplankters in Lake Tanganyika. African Study Monographs. 6: 1-16.
27-Feb-1992	100	24.22	3.4500	29.2346	Narita T, Mulimbwa N, Mizuno T (1986) Vertical distribution and seasonal abundance of zooplankters in Lake Tanganyika. African Study Monographs. 6: 1-16.
5-Mar-1992	100	24.72	3.4500	29.2346	Narita T, Mulimbwa N, Mizuno T (1986) Vertical distribution and seasonal abundance of zooplankters in Lake Tanganyika. African Study Monographs. 6: 1-16.
17-May-1964	62	26.50	3.4602	29.2375	Coulter GW (1968) Thermal stratification in the deep hypolimnion of Lake Tanganyika. Limnol Oceanogr 13: 385-387.
17-May-1964	63	26.25	3.4602	29.2375	Coulter GW (1968) Thermal stratification in the deep hypolimnion of Lake Tanganyika. Limnol Oceanogr 13: 385-387.
17-May-1964	65	26.00	3.4602	29.2375	Coulter GW (1968) Thermal stratification in the deep hypolimnion of Lake Tanganyika. Limnol Oceanogr 13: 385-387.
17-May-1964	66	25.75	3.4602	29.2375	Coulter GW (1968) Thermal stratification in the deep hypolimnion of Lake Tanganyika. Limnol Oceanogr 13: 385-387.
17-May-1964	67	25.50	3.4602	29.2375	Coulter GW (1968) Thermal stratification in the deep hypolimnion of Lake Tanganyika. Limnol Oceanogr 13: 385-387.
17-May-1964	69	25.25	3.4602	29.2375	Coulter GW (1968) Thermal stratification in the deep hypolimnion of Lake Tanganyika. Limnol Oceanogr 13: 385-387.
17-May-1964	74	25.00	3.4602	29.2375	Coulter GW (1968) Thermal stratification in the deep hypolimnion of Lake Tanganyika. Limnol Oceanogr 13: 385-387.
17-May-1964	82	24.75	3.4602	29.2375	Coulter GW (1968) Thermal stratification in the deep hypolimnion of Lake Tanganyika. Limnol Oceanogr 13: 385-387.
17-May-1964	89	24.50	3.4602	29.2375	Coulter GW (1968) Thermal stratification in the deep hypolimnion of Lake Tanganyika. Limnol Oceanogr 13: 385-387.
17-May-1964	105	24.25	3.4602	29.2375	Coulter GW (1968) Thermal stratification in the deep hypolimnion of Lake Tanganyika. Limnol Oceanogr 13: 385-387.
17-May-1964	134	24.00	3.4602	29.2375	Coulter GW (1968) Thermal stratification in the deep hypolimnion of Lake Tanganyika. Limnol Oceanogr 13: 385-387.
7-Jun-1913	1	25.30	4.0500	29.2392	Jacobs. (1914). Erkundungsfahrten auf dem Tanganika-See in der Zeit vom 2. Jun ibis 19 Juli 1913. Annalen der Hydrographie und maritimen Meteorologie Zeitschr 22:27-34.
8-Jun-1913	1	25.20	4.0500	29.2392	Jacobs. (1914). Erkundungsfahrten auf dem Tanganika-See in der Zeit vom 2. Jun ibis 19 Juli 1913. Annalen der Hydrographie und maritimen Meteorologie Zeitschr 22:27-34.
7-Jun-1913	178	23.19	4.0500	29.2392	Jacobs. (1914). Erkundungsfahrten auf dem Tanganika-See in der Zeit vom 2. Jun ibis 19 Juli 1913. Annalen der Hydrographie und maritimen Meteorologie Zeitschr 22:27-34.
8-Jun-1913	211	23.20	4.0500	29.2392	Jacobs. (1914). Erkundungsfahrten auf dem Tanganika-See in der Zeit vom 2. Jun ibis 19 Juli 1913. Annalen der Hydrographie und maritimen Meteorologie Zeitschr 22:27-34.
15-Jun-1913	1	25.50	3.5800	29.2399	Jacobs. (1914). Erkundungsfahrten auf dem Tanganika-See in der Zeit vom 2. Jun ibis 19 Juli 1913. Annalen der Hydrographie und maritimen Meteorologie Zeitschr 22:27-34.
15-Jun-1913	99	23.55	3.5800	29.2399	Jacobs. (1914). Erkundungsfahrten auf dem Tanganika-See in der Zeit vom 2. Jun ibis 19 Juli 1913. Annalen der Hydrographie und maritimen Meteorologie Zeitschr 22:27-34.
23-Aug-1938	1	25.10	3.4500	29.2401	Beauchamp RSA (1939) Hydrology of Lake Tanganyika. Int Rev Ges Hydrobiol Hydrogr 39: 316–353.
23-Aug-1938	40	25.10	3.4500	29.2401	Beauchamp RSA (1939) Hydrology of Lake Tanganyika. Int Rev Ges Hydrobiol Hydrogr 39: 316–353.
23-Aug-1938	50	25.02	3.4500	29.2401	Beauchamp RSA (1939) Hydrology of Lake Tanganyika. Int Rev Ges Hydrobiol Hydrogr 39: 316–353.
17-Jul-1946	1	27.00	3.7500	29.2401	Van Meel LIJ (1987) Contribution a la limnologie de quatre grands lacs du zaire oriental : Tanganyika, Kivu, Mobutu Sese Seko (ex Albert) Idi Amin Dada (ex Edouard). Institut Royal des Sciences Naturelles de Belgique, Brussels, Belgium
17-Jul-1946	10	26.11	3.7500	29.2401	Van Meel LIJ (1987) Contribution a la limnologie de quatre grands lacs du zaire oriental : Tanganyika, Kivu, Mobutu Sese Seko (ex Albert) Idi Amin Dada (ex Edouard). Institut Royal des Sciences Naturelles de Belgique, Brussels, Belgium
17-Jul-1946	20	25.90	3.7500	29.2401	Van Meel LIJ (1987) Contribution a la limnologie de quatre grands lacs du zaire oriental : Tanganyika, Kivu, Mobutu Sese Seko (ex Albert) Idi Amin Dada (ex Edouard). Institut Royal des Sciences Naturelles de Belgique, Brussels, Belgium
17-Jul-1946	30	25.75	3.7500	29.2401	Van Meel LIJ (1987) Contribution a la limnologie de quatre grands lacs du zaire oriental : Tanganyika, Kivu, Mobutu Sese Seko (ex Albert) Idi Amin Dada (ex Edouard). Institut Royal des Sciences Naturelles de Belgique, Brussels, Belgium
17-Jul-1946	40	25.70	3.7500	29.2401	Van Meel LIJ (1987) Contribution a la limnologie de quatre grands lacs du zaire oriental : Tanganyika, Kivu, Mobutu Sese Seko (ex Albert) Idi Amin Dada (ex Edouard). Institut Royal des Sciences Naturelles de Belgique, Brussels, Belgium
17-Jul-1946	50	25.17	3.7500	29.2401	Van Meel LIJ (1987) Contribution a la limnologie de quatre grands lacs du zaire oriental : Tanganyika, Kivu, Mobutu Sese Seko (ex Albert) Idi Amin Dada (ex Edouard). Institut Royal des Sciences Naturelles de Belgique, Brussels, Belgium
17-Jul-1946	60	24.47	3.7500	29.2401	Van Meel LIJ (1987) Contribution a la limnologie de quatre grands lacs du zaire oriental : Tanganyika, Kivu, Mobutu Sese Seko (ex Albert) Idi Amin Dada (ex Edouard). Institut Royal des Sciences Naturelles de Belgique, Brussels, Belgium
17-Jul-1946	70	24.20	3.7500	29.2401	Van Meel LIJ (1987) Contribution a la limnologie de quatre grands lacs du zaire oriental : Tanganyika, Kivu, Mobutu Sese Seko (ex Albert) Idi Amin Dada (ex Edouard). Institut Royal des Sciences Naturelles de Belgique, Brussels, Belgium
17-Jul-1946	80	23.95	3.7500	29.2401	Van Meel LIJ (1987) Contribution a la limnologie de quatre grands lacs du zaire oriental : Tanganyika, Kivu, Mobutu Sese Seko (ex Albert) Idi Amin Dada (ex Edouard). Institut Royal des Sciences Naturelles de Belgique, Brussels, Belgium
17-Jul-1946	90	23.86	3.7500	29.2401	Van Meel LIJ (1987) Contribution a la limnologie de quatre grands lacs du zaire oriental : Tanganyika, Kivu, Mobutu Sese Seko (ex Albert) Idi Amin Dada (ex Edouard). Institut Royal des Sciences Naturelles de Belgique, Brussels, Belgium
2-Oct-1953	10	25.95	4.0389	29.2415	Van Meel LIJ (1987) Contribution a la limnologie de quatre grands lacs du zaire oriental : Tanganyika, Kivu, Mobutu Sese Seko (ex Albert) Idi Amin Dada (ex Edouard). Institut Royal des Sciences Naturelles de Belgique, Brussels, Belgium
2-Oct-1953	20	25.87	4.0389	29.2415	Van Meel LIJ (1987) Contribution a la limnologie de quatre grands lacs du zaire oriental : Tanganyika, Kivu, Mobutu Sese Seko (ex Albert) Idi Amin Dada (ex Edouard). Institut Royal des Sciences Naturelles de Belgique, Brussels, Belgium
2-Oct-1953	30	25.85	4.0389	29.2415	Van Meel LIJ (1987) Contribution a la limnologie de quatre grands lacs du zaire oriental : Tanganyika, Kivu, Mobutu Sese Seko (ex Albert) Idi Amin Dada (ex Edouard). Institut Royal des Sciences Naturelles de Belgique, Brussels, Belgium
2-Oct-1953	40	25.71	4.0389	29.2415	Van Meel LIJ (1987) Contribution a la limnologie de quatre grands lacs du zaire oriental : Tanganyika, Kivu, Mobutu Sese Seko (ex Albert) Idi Amin Dada (ex Edouard). Institut Royal des Sciences Naturelles de Belgique, Brussels, Belgium
2-Oct-1953	50	25.17	4.0389	29.2415	Van Meel LIJ (1987) Contribution a la limnologie de quatre grands lacs du zaire oriental : Tanganyika, Kivu, Mobutu Sese Seko (ex Albert) Idi Amin Dada (ex Edouard). Institut Royal des Sciences Naturelles de Belgique, Brussels, Belgium
2-Oct-1953	60	24.55	4.0389	29.2415	Van Meel LIJ (1987) Contribution a la limnologie de quatre grands lacs du zaire oriental : Tanganyika, Kivu, Mobutu Sese Seko (ex Albert) Idi Amin Dada (ex Edouard). Institut Royal des Sciences Naturelles de Belgique, Brussels, Belgium
2-Oct-1953	80	24.46	4.0389	29.2415	Van Meel LIJ (1987) Contribution a la limnologie de quatre grands lacs du zaire oriental : Tanganyika, Kivu, Mobutu Sese Seko (ex Albert) Idi Amin Dada (ex Edouard). Institut Royal des Sciences Naturelles de Belgique, Brussels, Belgium
2-Oct-1953	120	23.75	4.0389	29.2415	Van Meel LIJ (1987) Contribution a la limnologie de quatre grands lacs du zaire oriental : Tanganyika, Kivu, Mobutu Sese Seko (ex Albert) Idi Amin Dada (ex Edouard). Institut Royal des Sciences Naturelles de Belgique, Brussels, Belgium
2-Oct-1953	140	23.65	4.0389	29.2415	Van Meel LIJ (1987) Contribution a la limnologie de quatre grands lacs du zaire oriental : Tanganyika, Kivu, Mobutu Sese Seko (ex Albert) Idi Amin Dada (ex Edouard). Institut Royal des Sciences Naturelles de Belgique, Brussels, Belgium
2-Oct-1953	160	23.51	4.0389	29.2415	Van Meel LIJ (1987) Contribution a la limnologie de quatre grands lacs du zaire oriental : Tanganyika, Kivu, Mobutu Sese Seko (ex Albert) Idi Amin Dada (ex Edouard). Institut Royal des Sciences Naturelles de Belgique, Brussels, Belgium
2-Oct-1953	180	23.51	4.0389	29.2415	Van Meel LIJ (1987) Contribution a la limnologie de quatre grands lacs du zaire oriental : Tanganyika, Kivu, Mobutu Sese Seko (ex Albert) Idi Amin Dada (ex Edouard). Institut Royal des Sciences Naturelles de Belgique, Brussels, Belgium
2-Oct-1953	200	23.44	4.0389	29.2415	Van Meel LIJ (1987) Contribution a la limnologie de quatre grands lacs du zaire oriental : Tanganyika, Kivu, Mobutu Sese Seko (ex Albert) Idi Amin Dada (ex Edouard). Institut Royal des Sciences Naturelles de Belgique, Brussels, Belgium
1-Jul-1913	1	25.60	4.8081	29.2418	Jacobs. (1914). Erkundungsfahrten auf dem Tanganika-See in der Zeit vom 2. Jun ibis 19 Juli 1913. Annalen der Hydrographie und maritimen Meteorologie Zeitschr 22:27-34.
9-Jan-1913	1	25.73	3.3928	29.2456	Stappers L (1913) Mission Stappers 1911-1913: Exploration Hydrographique et Biologique des Lacs Tanganika et Moero. Vromant & Co.
9-Jan-1913	1	25.80	3.3928	29.2456	Stappers L (1913) Mission Stappers 1911-1913: Exploration Hydrographique et Biologique des Lacs Tanganika et Moero. Vromant & Co.
9-Jan-1913	1	25.96	3.3928	29.2456	Stappers L (1913) Mission Stappers 1911-1913: Exploration Hydrographique et Biologique des Lacs Tanganika et Moero. Vromant & Co.
9-Jan-1913	65	24.06	3.3928	29.2456	Stappers L (1913) Mission Stappers 1911-1913: Exploration Hydrographique et Biologique des Lacs Tanganika et Moero. Vromant & Co.
9-Jan-1913	100	23.42	3.3928	29.2456	Stappers L (1913) Mission Stappers 1911-1913: Exploration Hydrographique et Biologique des Lacs Tanganika et Moero. Vromant & Co.
9-Jan-1913	115	23.26	3.3928	29.2456	Stappers L (1913) Mission Stappers 1911-1913: Exploration Hydrographique et Biologique des Lacs Tanganika et Moero. Vromant & Co.
9-Jan-1913	135	23.25	3.3928	29.2456	Stappers L (1913) Mission Stappers 1911-1913: Exploration Hydrographique et Biologique des Lacs Tanganika et Moero. Vromant & Co.
7-Jul-1993	1	25.60	3.4500	29.2456	Plisnier P-D, Chitamwemba D, Mwape L, Tshibangu K, Langenberg V, Coenen E (1999) Limnological annual cycle inferred from physical-chemical fluctuations at three stations of Lake Tanganyika. Hydrobiologia 407: 45-58.
28-Jul-1993	1	25.50	3.4500	29.2456	Plisnier P-D, Chitamwemba D, Mwape L, Tshibangu K, Langenberg V, Coenen E (1999) Limnological annual cycle inferred from physical-chemical fluctuations at three stations of Lake Tanganyika. Hydrobiologia 407: 45-58.
4-Aug-1993	1	26.20	3.4500	29.2456	Plisnier P-D, Chitamwemba D, Mwape L, Tshibangu K, Langenberg V, Coenen E (1999) Limnological annual cycle inferred from physical-chemical fluctuations at three stations of Lake Tanganyika. Hydrobiologia 407: 45-58.
11-Aug-1993	1	26.60	3.4500	29.2456	Plisnier P-D, Chitamwemba D, Mwape L, Tshibangu K, Langenberg V, Coenen E (1999) Limnological annual cycle inferred from physical-chemical fluctuations at three stations of Lake Tanganyika. Hydrobiologia 407: 45-58.
18-Aug-1993	1	26.00	3.4500	29.2456	Plisnier P-D, Chitamwemba D, Mwape L, Tshibangu K, Langenberg V, Coenen E (1999) Limnological annual cycle inferred from physical-chemical fluctuations at three stations of Lake Tanganyika. Hydrobiologia 407: 45-58.
8-Sep-1993	1	26.00	3.4500	29.2456	Plisnier P-D, Chitamwemba D, Mwape L, Tshibangu K, Langenberg V, Coenen E (1999) Limnological annual cycle inferred from physical-chemical fluctuations at three stations of Lake Tanganyika. Hydrobiologia 407: 45-58.
15-Sep-1993	1	26.40	3.4500	29.2456	Plisnier P-D, Chitamwemba D, Mwape L, Tshibangu K, Langenberg V, Coenen E (1999) Limnological annual cycle inferred from physical-chemical fluctuations at three stations of Lake Tanganyika. Hydrobiologia 407: 45-58.
29-Sep-1993	1	26.70	3.4500	29.2456	Plisnier P-D, Chitamwemba D, Mwape L, Tshibangu K, Langenberg V, Coenen E (1999) Limnological annual cycle inferred from physical-chemical fluctuations at three stations of Lake Tanganyika. Hydrobiologia 407: 45-58.
20-Oct-1993	1	26.40	3.4500	29.2456	Plisnier P-D, Chitamwemba D, Mwape L, Tshibangu K, Langenberg V, Coenen E (1999) Limnological annual cycle inferred from physical-chemical fluctuations at three stations of Lake Tanganyika. Hydrobiologia 407: 45-58.
3-Nov-1993	1	26.20	3.4500	29.2456	Plisnier P-D, Chitamwemba D, Mwape L, Tshibangu K, Langenberg V, Coenen E (1999) Limnological annual cycle inferred from physical-chemical fluctuations at three stations of Lake Tanganyika. Hydrobiologia 407: 45-58.
17-Nov-1993	1	26.10	3.4500	29.2456	Plisnier P-D, Chitamwemba D, Mwape L, Tshibangu K, Langenberg V, Coenen E (1999) Limnological annual cycle inferred from physical-chemical fluctuations at three stations of Lake Tanganyika. Hydrobiologia 407: 45-58.
1-Dec-1993	1	26.20	3.4500	29.2456	Plisnier P-D, Chitamwemba D, Mwape L, Tshibangu K, Langenberg V, Coenen E (1999) Limnological annual cycle inferred from physical-chemical fluctuations at three stations of Lake Tanganyika. Hydrobiologia 407: 45-58.
15-Dec-1993	1	26.30	3.4500	29.2456	Plisnier P-D, Chitamwemba D, Mwape L, Tshibangu K, Langenberg V, Coenen E (1999) Limnological annual cycle inferred from physical-chemical fluctuations at three stations of Lake Tanganyika. Hydrobiologia 407: 45-58.
22-Dec-1993	1	26.00	3.4500	29.2456	Plisnier P-D, Chitamwemba D, Mwape L, Tshibangu K, Langenberg V, Coenen E (1999) Limnological annual cycle inferred from physical-chemical fluctuations at three stations of Lake Tanganyika. Hydrobiologia 407: 45-58.
29-Dec-1993	1	26.10	3.4500	29.2456	Plisnier P-D, Chitamwemba D, Mwape L, Tshibangu K, Langenberg V, Coenen E (1999) Limnological annual cycle inferred from physical-chemical fluctuations at three stations of Lake Tanganyika. Hydrobiologia 407: 45-58.
19-Jan-1994	1	26.30	3.4500	29.2456	Plisnier P-D, Chitamwemba D, Mwape L, Tshibangu K, Langenberg V, Coenen E (1999) Limnological annual cycle inferred from physical-chemical fluctuations at three stations of Lake Tanganyika. Hydrobiologia 407: 45-58.
26-Jan-1994	1	26.20	3.4500	29.2456	Plisnier P-D, Chitamwemba D, Mwape L, Tshibangu K, Langenberg V, Coenen E (1999) Limnological annual cycle inferred from physical-chemical fluctuations at three stations of Lake Tanganyika. Hydrobiologia 407: 45-58.
2-Feb-1994	1	26.20	3.4500	29.2456	Plisnier P-D, Chitamwemba D, Mwape L, Tshibangu K, Langenberg V, Coenen E (1999) Limnological annual cycle inferred from physical-chemical fluctuations at three stations of Lake Tanganyika. Hydrobiologia 407: 45-58.
16-Feb-1994	1	26.50	3.4500	29.2456	Plisnier P-D, Chitamwemba D, Mwape L, Tshibangu K, Langenberg V, Coenen E (1999) Limnological annual cycle inferred from physical-chemical fluctuations at three stations of Lake Tanganyika. Hydrobiologia 407: 45-58.
9-Mar-1994	1	27.00	3.4500	29.2456	Plisnier P-D, Chitamwemba D, Mwape L, Tshibangu K, Langenberg V, Coenen E (1999) Limnological annual cycle inferred from physical-chemical fluctuations at three stations of Lake Tanganyika. Hydrobiologia 407: 45-58.
16-Mar-1994	1	26.80	3.4500	29.2456	Plisnier P-D, Chitamwemba D, Mwape L, Tshibangu K, Langenberg V, Coenen E (1999) Limnological annual cycle inferred from physical-chemical fluctuations at three stations of Lake Tanganyika. Hydrobiologia 407: 45-58.
23-Mar-1994	1	27.30	3.4500	29.2456	Plisnier P-D, Chitamwemba D, Mwape L, Tshibangu K, Langenberg V, Coenen E (1999) Limnological annual cycle inferred from physical-chemical fluctuations at three stations of Lake Tanganyika. Hydrobiologia 407: 45-58.
20-Apr-1994	1	27.00	3.4500	29.2456	Plisnier P-D, Chitamwemba D, Mwape L, Tshibangu K, Langenberg V, Coenen E (1999) Limnological annual cycle inferred from physical-chemical fluctuations at three stations of Lake Tanganyika. Hydrobiologia 407: 45-58.
4-May-1994	1	27.40	3.4500	29.2456	Plisnier P-D, Chitamwemba D, Mwape L, Tshibangu K, Langenberg V, Coenen E (1999) Limnological annual cycle inferred from physical-chemical fluctuations at three stations of Lake Tanganyika. Hydrobiologia 407: 45-58.
1-Jun-1994	1	26.60	3.4500	29.2456	Plisnier P-D, Chitamwemba D, Mwape L, Tshibangu K, Langenberg V, Coenen E (1999) Limnological annual cycle inferred from physical-chemical fluctuations at three stations of Lake Tanganyika. Hydrobiologia 407: 45-58.
8-Jun-1994	1	26.40	3.4500	29.2456	Plisnier P-D, Chitamwemba D, Mwape L, Tshibangu K, Langenberg V, Coenen E (1999) Limnological annual cycle inferred from physical-chemical fluctuations at three stations of Lake Tanganyika. Hydrobiologia 407: 45-58.
16-Jun-1994	1	26.30	3.4500	29.2456	Plisnier P-D, Chitamwemba D, Mwape L, Tshibangu K, Langenberg V, Coenen E (1999) Limnological annual cycle inferred from physical-chemical fluctuations at three stations of Lake Tanganyika. Hydrobiologia 407: 45-58.
22-Jun-1994	1	26.10	3.4500	29.2456	Plisnier P-D, Chitamwemba D, Mwape L, Tshibangu K, Langenberg V, Coenen E (1999) Limnological annual cycle inferred from physical-chemical fluctuations at three stations of Lake Tanganyika. Hydrobiologia 407: 45-58.
3-Aug-1994	1	25.20	3.4500	29.2456	Plisnier P-D, Chitamwemba D, Mwape L, Tshibangu K, Langenberg V, Coenen E (1999) Limnological annual cycle inferred from physical-chemical fluctuations at three stations of Lake Tanganyika. Hydrobiologia 407: 45-58.
24-Aug-1994	1	25.80	3.4500	29.2456	Plisnier P-D, Chitamwemba D, Mwape L, Tshibangu K, Langenberg V, Coenen E (1999) Limnological annual cycle inferred from physical-chemical fluctuations at three stations of Lake Tanganyika. Hydrobiologia 407: 45-58.
7-Sep-1994	1	26.50	3.4500	29.2456	Plisnier P-D, Chitamwemba D, Mwape L, Tshibangu K, Langenberg V, Coenen E (1999) Limnological annual cycle inferred from physical-chemical fluctuations at three stations of Lake Tanganyika. Hydrobiologia 407: 45-58.
15-Sep-1994	1	26.00	3.4500	29.2456	Plisnier P-D, Chitamwemba D, Mwape L, Tshibangu K, Langenberg V, Coenen E (1999) Limnological annual cycle inferred from physical-chemical fluctuations at three stations of Lake Tanganyika. Hydrobiologia 407: 45-58.
6-Oct-1994	1	25.80	3.4500	29.2456	Plisnier P-D, Chitamwemba D, Mwape L, Tshibangu K, Langenberg V, Coenen E (1999) Limnological annual cycle inferred from physical-chemical fluctuations at three stations of Lake Tanganyika. Hydrobiologia 407: 45-58.
15-Oct-1994	1	26.00	3.4500	29.2456	Plisnier P-D, Chitamwemba D, Mwape L, Tshibangu K, Langenberg V, Coenen E (1999) Limnological annual cycle inferred from physical-chemical fluctuations at three stations of Lake Tanganyika. Hydrobiologia 407: 45-58.
3-Nov-1994	1	26.10	3.4500	29.2456	Plisnier P-D, Chitamwemba D, Mwape L, Tshibangu K, Langenberg V, Coenen E (1999) Limnological annual cycle inferred from physical-chemical fluctuations at three stations of Lake Tanganyika. Hydrobiologia 407: 45-58.
16-Nov-1994	1	25.70	3.4500	29.2456	Plisnier P-D, Chitamwemba D, Mwape L, Tshibangu K, Langenberg V, Coenen E (1999) Limnological annual cycle inferred from physical-chemical fluctuations at three stations of Lake Tanganyika. Hydrobiologia 407: 45-58.
30-Nov-1994	1	26.90	3.4500	29.2456	Plisnier P-D, Chitamwemba D, Mwape L, Tshibangu K, Langenberg V, Coenen E (1999) Limnological annual cycle inferred from physical-chemical fluctuations at three stations of Lake Tanganyika. Hydrobiologia 407: 45-58.
21-Dec-1994	1	26.70	3.4500	29.2456	Plisnier P-D, Chitamwemba D, Mwape L, Tshibangu K, Langenberg V, Coenen E (1999) Limnological annual cycle inferred from physical-chemical fluctuations at three stations of Lake Tanganyika. Hydrobiologia 407: 45-58.
4-Jan-1995	1	26.60	3.4500	29.2456	Plisnier P-D, Chitamwemba D, Mwape L, Tshibangu K, Langenberg V, Coenen E (1999) Limnological annual cycle inferred from physical-chemical fluctuations at three stations of Lake Tanganyika. Hydrobiologia 407: 45-58.
18-Jan-1995	1	27.00	3.4500	29.2456	Plisnier P-D, Chitamwemba D, Mwape L, Tshibangu K, Langenberg V, Coenen E (1999) Limnological annual cycle inferred from physical-chemical fluctuations at three stations of Lake Tanganyika. Hydrobiologia 407: 45-58.
1-Feb-1995	1	26.50	3.4500	29.2456	Plisnier P-D, Chitamwemba D, Mwape L, Tshibangu K, Langenberg V, Coenen E (1999) Limnological annual cycle inferred from physical-chemical fluctuations at three stations of Lake Tanganyika. Hydrobiologia 407: 45-58.
22-Feb-1995	1	26.70	3.4500	29.2456	Plisnier P-D, Chitamwemba D, Mwape L, Tshibangu K, Langenberg V, Coenen E (1999) Limnological annual cycle inferred from physical-chemical fluctuations at three stations of Lake Tanganyika. Hydrobiologia 407: 45-58.
8-Mar-1995	1	27.30	3.4500	29.2456	Plisnier P-D, Chitamwemba D, Mwape L, Tshibangu K, Langenberg V, Coenen E (1999) Limnological annual cycle inferred from physical-chemical fluctuations at three stations of Lake Tanganyika. Hydrobiologia 407: 45-58.
15-Mar-1995	1	26.90	3.4500	29.2456	Plisnier P-D, Chitamwemba D, Mwape L, Tshibangu K, Langenberg V, Coenen E (1999) Limnological annual cycle inferred from physical-chemical fluctuations at three stations of Lake Tanganyika. Hydrobiologia 407: 45-58.
29-Mar-1995	1	26.90	3.4500	29.2456	Plisnier P-D, Chitamwemba D, Mwape L, Tshibangu K, Langenberg V, Coenen E (1999) Limnological annual cycle inferred from physical-chemical fluctuations at three stations of Lake Tanganyika. Hydrobiologia 407: 45-58.
10-May-1995	1	26.80	3.4500	29.2456	Plisnier P-D, Chitamwemba D, Mwape L, Tshibangu K, Langenberg V, Coenen E (1999) Limnological annual cycle inferred from physical-chemical fluctuations at three stations of Lake Tanganyika. Hydrobiologia 407: 45-58.
17-May-1995	1	26.70	3.4500	29.2456	Plisnier P-D, Chitamwemba D, Mwape L, Tshibangu K, Langenberg V, Coenen E (1999) Limnological annual cycle inferred from physical-chemical fluctuations at three stations of Lake Tanganyika. Hydrobiologia 407: 45-58.
16-Jun-1995	1	26.30	3.4500	29.2456	Plisnier P-D, Chitamwemba D, Mwape L, Tshibangu K, Langenberg V, Coenen E (1999) Limnological annual cycle inferred from physical-chemical fluctuations at three stations of Lake Tanganyika. Hydrobiologia 407: 45-58.
29-Jun-1995	1	26.20	3.4500	29.2456	Plisnier P-D, Chitamwemba D, Mwape L, Tshibangu K, Langenberg V, Coenen E (1999) Limnological annual cycle inferred from physical-chemical fluctuations at three stations of Lake Tanganyika. Hydrobiologia 407: 45-58.
12-Jul-1995	1	26.20	3.4500	29.2456	Plisnier P-D, Chitamwemba D, Mwape L, Tshibangu K, Langenberg V, Coenen E (1999) Limnological annual cycle inferred from physical-chemical fluctuations at three stations of Lake Tanganyika. Hydrobiologia 407: 45-58.
19-Jul-1995	1	26.10	3.4500	29.2456	Plisnier P-D, Chitamwemba D, Mwape L, Tshibangu K, Langenberg V, Coenen E (1999) Limnological annual cycle inferred from physical-chemical fluctuations at three stations of Lake Tanganyika. Hydrobiologia 407: 45-58.
27-Jul-1995	1	26.10	3.4500	29.2456	Plisnier P-D, Chitamwemba D, Mwape L, Tshibangu K, Langenberg V, Coenen E (1999) Limnological annual cycle inferred from physical-chemical fluctuations at three stations of Lake Tanganyika. Hydrobiologia 407: 45-58.
2-Aug-1995	1	26.30	3.4500	29.2456	Plisnier P-D, Chitamwemba D, Mwape L, Tshibangu K, Langenberg V, Coenen E (1999) Limnological annual cycle inferred from physical-chemical fluctuations at three stations of Lake Tanganyika. Hydrobiologia 407: 45-58.
9-Aug-1995	1	26.40	3.4500	29.2456	Plisnier P-D, Chitamwemba D, Mwape L, Tshibangu K, Langenberg V, Coenen E (1999) Limnological annual cycle inferred from physical-chemical fluctuations at three stations of Lake Tanganyika. Hydrobiologia 407: 45-58.
17-Aug-1995	1	26.20	3.4500	29.2456	Plisnier P-D, Chitamwemba D, Mwape L, Tshibangu K, Langenberg V, Coenen E (1999) Limnological annual cycle inferred from physical-chemical fluctuations at three stations of Lake Tanganyika. Hydrobiologia 407: 45-58.
23-Aug-1995	1	26.10	3.4500	29.2456	Plisnier P-D, Chitamwemba D, Mwape L, Tshibangu K, Langenberg V, Coenen E (1999) Limnological annual cycle inferred from physical-chemical fluctuations at three stations of Lake Tanganyika. Hydrobiologia 407: 45-58.
30-Aug-1995	1	26.60	3.4500	29.2456	Plisnier P-D, Chitamwemba D, Mwape L, Tshibangu K, Langenberg V, Coenen E (1999) Limnological annual cycle inferred from physical-chemical fluctuations at three stations of Lake Tanganyika. Hydrobiologia 407: 45-58.
7-Sep-1995	1	26.10	3.4500	29.2456	Plisnier P-D, Chitamwemba D, Mwape L, Tshibangu K, Langenberg V, Coenen E (1999) Limnological annual cycle inferred from physical-chemical fluctuations at three stations of Lake Tanganyika. Hydrobiologia 407: 45-58.
13-Sep-1995	1	26.20	3.4500	29.2456	Plisnier P-D, Chitamwemba D, Mwape L, Tshibangu K, Langenberg V, Coenen E (1999) Limnological annual cycle inferred from physical-chemical fluctuations at three stations of Lake Tanganyika. Hydrobiologia 407: 45-58.
21-Sep-1995	1	26.50	3.4500	29.2456	Plisnier P-D, Chitamwemba D, Mwape L, Tshibangu K, Langenberg V, Coenen E (1999) Limnological annual cycle inferred from physical-chemical fluctuations at three stations of Lake Tanganyika. Hydrobiologia 407: 45-58.
29-Sep-1995	1	27.00	3.4500	29.2456	Plisnier P-D, Chitamwemba D, Mwape L, Tshibangu K, Langenberg V, Coenen E (1999) Limnological annual cycle inferred from physical-chemical fluctuations at three stations of Lake Tanganyika. Hydrobiologia 407: 45-58.
7-Oct-1995	1	25.40	3.4500	29.2456	Plisnier P-D, Chitamwemba D, Mwape L, Tshibangu K, Langenberg V, Coenen E (1999) Limnological annual cycle inferred from physical-chemical fluctuations at three stations of Lake Tanganyika. Hydrobiologia 407: 45-58.
13-Oct-1995	1	25.70	3.4500	29.2456	Plisnier P-D, Chitamwemba D, Mwape L, Tshibangu K, Langenberg V, Coenen E (1999) Limnological annual cycle inferred from physical-chemical fluctuations at three stations of Lake Tanganyika. Hydrobiologia 407: 45-58.
18-Oct-1995	1	25.80	3.4500	29.2456	Plisnier P-D, Chitamwemba D, Mwape L, Tshibangu K, Langenberg V, Coenen E (1999) Limnological annual cycle inferred from physical-chemical fluctuations at three stations of Lake Tanganyika. Hydrobiologia 407: 45-58.
25-Oct-1995	1	26.90	3.4500	29.2456	Plisnier P-D, Chitamwemba D, Mwape L, Tshibangu K, Langenberg V, Coenen E (1999) Limnological annual cycle inferred from physical-chemical fluctuations at three stations of Lake Tanganyika. Hydrobiologia 407: 45-58.
1-Nov-1995	1	26.20	3.4500	29.2456	Plisnier P-D, Chitamwemba D, Mwape L, Tshibangu K, Langenberg V, Coenen E (1999) Limnological annual cycle inferred from physical-chemical fluctuations at three stations of Lake Tanganyika. Hydrobiologia 407: 45-58.
15-Nov-1995	1	26.30	3.4500	29.2456	Plisnier P-D, Chitamwemba D, Mwape L, Tshibangu K, Langenberg V, Coenen E (1999) Limnological annual cycle inferred from physical-chemical fluctuations at three stations of Lake Tanganyika. Hydrobiologia 407: 45-58.
22-Nov-1995	1	26.70	3.4500	29.2456	Plisnier P-D, Chitamwemba D, Mwape L, Tshibangu K, Langenberg V, Coenen E (1999) Limnological annual cycle inferred from physical-chemical fluctuations at three stations of Lake Tanganyika. Hydrobiologia 407: 45-58.
29-Nov-1995	1	26.40	3.4500	29.2456	Plisnier P-D, Chitamwemba D, Mwape L, Tshibangu K, Langenberg V, Coenen E (1999) Limnological annual cycle inferred from physical-chemical fluctuations at three stations of Lake Tanganyika. Hydrobiologia 407: 45-58.
7-Dec-1995	1	26.50	3.4500	29.2456	Plisnier P-D, Chitamwemba D, Mwape L, Tshibangu K, Langenberg V, Coenen E (1999) Limnological annual cycle inferred from physical-chemical fluctuations at three stations of Lake Tanganyika. Hydrobiologia 407: 45-58.
14-Dec-1995	1	26.50	3.4500	29.2456	Plisnier P-D, Chitamwemba D, Mwape L, Tshibangu K, Langenberg V, Coenen E (1999) Limnological annual cycle inferred from physical-chemical fluctuations at three stations of Lake Tanganyika. Hydrobiologia 407: 45-58.
20-Dec-1995	1	26.60	3.4500	29.2456	Plisnier P-D, Chitamwemba D, Mwape L, Tshibangu K, Langenberg V, Coenen E (1999) Limnological annual cycle inferred from physical-chemical fluctuations at three stations of Lake Tanganyika. Hydrobiologia 407: 45-58.
3-Jan-1996	1	27.10	3.4500	29.2456	Plisnier P-D, Chitamwemba D, Mwape L, Tshibangu K, Langenberg V, Coenen E (1999) Limnological annual cycle inferred from physical-chemical fluctuations at three stations of Lake Tanganyika. Hydrobiologia 407: 45-58.
10-Jan-1996	1	27.80	3.4500	29.2456	Plisnier P-D, Chitamwemba D, Mwape L, Tshibangu K, Langenberg V, Coenen E (1999) Limnological annual cycle inferred from physical-chemical fluctuations at three stations of Lake Tanganyika. Hydrobiologia 407: 45-58.
17-Jan-1996	1	26.40	3.4500	29.2456	Plisnier P-D, Chitamwemba D, Mwape L, Tshibangu K, Langenberg V, Coenen E (1999) Limnological annual cycle inferred from physical-chemical fluctuations at three stations of Lake Tanganyika. Hydrobiologia 407: 45-58.
24-Jan-1996	1	26.40	3.4500	29.2456	Plisnier P-D, Chitamwemba D, Mwape L, Tshibangu K, Langenberg V, Coenen E (1999) Limnological annual cycle inferred from physical-chemical fluctuations at three stations of Lake Tanganyika. Hydrobiologia 407: 45-58.
31-Jan-1996	1	26.50	3.4500	29.2456	Plisnier P-D, Chitamwemba D, Mwape L, Tshibangu K, Langenberg V, Coenen E (1999) Limnological annual cycle inferred from physical-chemical fluctuations at three stations of Lake Tanganyika. Hydrobiologia 407: 45-58.
7-Feb-1996	1	27.20	3.4500	29.2456	Plisnier P-D, Chitamwemba D, Mwape L, Tshibangu K, Langenberg V, Coenen E (1999) Limnological annual cycle inferred from physical-chemical fluctuations at three stations of Lake Tanganyika. Hydrobiologia 407: 45-58.
14-Feb-1996	1	28.20	3.4500	29.2456	Plisnier P-D, Chitamwemba D, Mwape L, Tshibangu K, Langenberg V, Coenen E (1999) Limnological annual cycle inferred from physical-chemical fluctuations at three stations of Lake Tanganyika. Hydrobiologia 407: 45-58.
21-Feb-1996	1	27.20	3.4500	29.2456	Plisnier P-D, Chitamwemba D, Mwape L, Tshibangu K, Langenberg V, Coenen E (1999) Limnological annual cycle inferred from physical-chemical fluctuations at three stations of Lake Tanganyika. Hydrobiologia 407: 45-58.
13-Mar-1996	1	26.70	3.4500	29.2456	Plisnier P-D, Chitamwemba D, Mwape L, Tshibangu K, Langenberg V, Coenen E (1999) Limnological annual cycle inferred from physical-chemical fluctuations at three stations of Lake Tanganyika. Hydrobiologia 407: 45-58.
20-Mar-1996	1	27.10	3.4500	29.2456	Plisnier P-D, Chitamwemba D, Mwape L, Tshibangu K, Langenberg V, Coenen E (1999) Limnological annual cycle inferred from physical-chemical fluctuations at three stations of Lake Tanganyika. Hydrobiologia 407: 45-58.
3-Apr-1996	1	27.40	3.4500	29.2456	Plisnier P-D, Chitamwemba D, Mwape L, Tshibangu K, Langenberg V, Coenen E (1999) Limnological annual cycle inferred from physical-chemical fluctuations at three stations of Lake Tanganyika. Hydrobiologia 407: 45-58.
10-Apr-1996	1	27.80	3.4500	29.2456	Plisnier P-D, Chitamwemba D, Mwape L, Tshibangu K, Langenberg V, Coenen E (1999) Limnological annual cycle inferred from physical-chemical fluctuations at three stations of Lake Tanganyika. Hydrobiologia 407: 45-58.
17-Apr-1996	1	27.40	3.4500	29.2456	Plisnier P-D, Chitamwemba D, Mwape L, Tshibangu K, Langenberg V, Coenen E (1999) Limnological annual cycle inferred from physical-chemical fluctuations at three stations of Lake Tanganyika. Hydrobiologia 407: 45-58.
25-Apr-1996	1	27.80	3.4500	29.2456	Plisnier P-D, Chitamwemba D, Mwape L, Tshibangu K, Langenberg V, Coenen E (1999) Limnological annual cycle inferred from physical-chemical fluctuations at three stations of Lake Tanganyika. Hydrobiologia 407: 45-58.
1-May-1996	1	27.10	3.4500	29.2456	Plisnier P-D, Chitamwemba D, Mwape L, Tshibangu K, Langenberg V, Coenen E (1999) Limnological annual cycle inferred from physical-chemical fluctuations at three stations of Lake Tanganyika. Hydrobiologia 407: 45-58.
8-May-1996	1	27.50	3.4500	29.2456	Plisnier P-D, Chitamwemba D, Mwape L, Tshibangu K, Langenberg V, Coenen E (1999) Limnological annual cycle inferred from physical-chemical fluctuations at three stations of Lake Tanganyika. Hydrobiologia 407: 45-58.
15-May-1996	1	27.20	3.4500	29.2456	Plisnier P-D, Chitamwemba D, Mwape L, Tshibangu K, Langenberg V, Coenen E (1999) Limnological annual cycle inferred from physical-chemical fluctuations at three stations of Lake Tanganyika. Hydrobiologia 407: 45-58.
22-May-1996	1	27.10	3.4500	29.2456	Plisnier P-D, Chitamwemba D, Mwape L, Tshibangu K, Langenberg V, Coenen E (1999) Limnological annual cycle inferred from physical-chemical fluctuations at three stations of Lake Tanganyika. Hydrobiologia 407: 45-58.
3-Aug-1994	2	25.20	3.4500	29.2456	Plisnier P-D, Chitamwemba D, Mwape L, Tshibangu K, Langenberg V, Coenen E (1999) Limnological annual cycle inferred from physical-chemical fluctuations at three stations of Lake Tanganyika. Hydrobiologia 407: 45-58.
24-Aug-1994	2	25.70	3.4500	29.2456	Plisnier P-D, Chitamwemba D, Mwape L, Tshibangu K, Langenberg V, Coenen E (1999) Limnological annual cycle inferred from physical-chemical fluctuations at three stations of Lake Tanganyika. Hydrobiologia 407: 45-58.
7-Sep-1994	2	26.20	3.4500	29.2456	Plisnier P-D, Chitamwemba D, Mwape L, Tshibangu K, Langenberg V, Coenen E (1999) Limnological annual cycle inferred from physical-chemical fluctuations at three stations of Lake Tanganyika. Hydrobiologia 407: 45-58.
15-Sep-1994	2	26.00	3.4500	29.2456	Plisnier P-D, Chitamwemba D, Mwape L, Tshibangu K, Langenberg V, Coenen E (1999) Limnological annual cycle inferred from physical-chemical fluctuations at three stations of Lake Tanganyika. Hydrobiologia 407: 45-58.
6-Oct-1994	2	25.70	3.4500	29.2456	Plisnier P-D, Chitamwemba D, Mwape L, Tshibangu K, Langenberg V, Coenen E (1999) Limnological annual cycle inferred from physical-chemical fluctuations at three stations of Lake Tanganyika. Hydrobiologia 407: 45-58.
15-Oct-1994	2	25.90	3.4500	29.2456	Plisnier P-D, Chitamwemba D, Mwape L, Tshibangu K, Langenberg V, Coenen E (1999) Limnological annual cycle inferred from physical-chemical fluctuations at three stations of Lake Tanganyika. Hydrobiologia 407: 45-58.
3-Nov-1994	2	26.10	3.4500	29.2456	Plisnier P-D, Chitamwemba D, Mwape L, Tshibangu K, Langenberg V, Coenen E (1999) Limnological annual cycle inferred from physical-chemical fluctuations at three stations of Lake Tanganyika. Hydrobiologia 407: 45-58.
16-Nov-1994	2	25.70	3.4500	29.2456	Plisnier P-D, Chitamwemba D, Mwape L, Tshibangu K, Langenberg V, Coenen E (1999) Limnological annual cycle inferred from physical-chemical fluctuations at three stations of Lake Tanganyika. Hydrobiologia 407: 45-58.
30-Nov-1994	2	26.00	3.4500	29.2456	Plisnier P-D, Chitamwemba D, Mwape L, Tshibangu K, Langenberg V, Coenen E (1999) Limnological annual cycle inferred from physical-chemical fluctuations at three stations of Lake Tanganyika. Hydrobiologia 407: 45-58.
21-Dec-1994	2	26.50	3.4500	29.2456	Plisnier P-D, Chitamwemba D, Mwape L, Tshibangu K, Langenberg V, Coenen E (1999) Limnological annual cycle inferred from physical-chemical fluctuations at three stations of Lake Tanganyika. Hydrobiologia 407: 45-58.
4-Jan-1995	2	26.50	3.4500	29.2456	Plisnier P-D, Chitamwemba D, Mwape L, Tshibangu K, Langenberg V, Coenen E (1999) Limnological annual cycle inferred from physical-chemical fluctuations at three stations of Lake Tanganyika. Hydrobiologia 407: 45-58.
18-Jan-1995	2	26.70	3.4500	29.2456	Plisnier P-D, Chitamwemba D, Mwape L, Tshibangu K, Langenberg V, Coenen E (1999) Limnological annual cycle inferred from physical-chemical fluctuations at three stations of Lake Tanganyika. Hydrobiologia 407: 45-58.
1-Feb-1995	2	26.50	3.4500	29.2456	Plisnier P-D, Chitamwemba D, Mwape L, Tshibangu K, Langenberg V, Coenen E (1999) Limnological annual cycle inferred from physical-chemical fluctuations at three stations of Lake Tanganyika. Hydrobiologia 407: 45-58.
22-Feb-1995	2	26.60	3.4500	29.2456	Plisnier P-D, Chitamwemba D, Mwape L, Tshibangu K, Langenberg V, Coenen E (1999) Limnological annual cycle inferred from physical-chemical fluctuations at three stations of Lake Tanganyika. Hydrobiologia 407: 45-58.
8-Mar-1995	2	27.10	3.4500	29.2456	Plisnier P-D, Chitamwemba D, Mwape L, Tshibangu K, Langenberg V, Coenen E (1999) Limnological annual cycle inferred from physical-chemical fluctuations at three stations of Lake Tanganyika. Hydrobiologia 407: 45-58.
15-Mar-1995	2	26.90	3.4500	29.2456	Plisnier P-D, Chitamwemba D, Mwape L, Tshibangu K, Langenberg V, Coenen E (1999) Limnological annual cycle inferred from physical-chemical fluctuations at three stations of Lake Tanganyika. Hydrobiologia 407: 45-58.
29-Mar-1995	2	26.90	3.4500	29.2456	Plisnier P-D, Chitamwemba D, Mwape L, Tshibangu K, Langenberg V, Coenen E (1999) Limnological annual cycle inferred from physical-chemical fluctuations at three stations of Lake Tanganyika. Hydrobiologia 407: 45-58.
10-May-1995	2	26.80	3.4500	29.2456	Plisnier P-D, Chitamwemba D, Mwape L, Tshibangu K, Langenberg V, Coenen E (1999) Limnological annual cycle inferred from physical-chemical fluctuations at three stations of Lake Tanganyika. Hydrobiologia 407: 45-58.
17-May-1995	2	26.70	3.4500	29.2456	Plisnier P-D, Chitamwemba D, Mwape L, Tshibangu K, Langenberg V, Coenen E (1999) Limnological annual cycle inferred from physical-chemical fluctuations at three stations of Lake Tanganyika. Hydrobiologia 407: 45-58.
16-Jun-1995	2	26.30	3.4500	29.2456	Plisnier P-D, Chitamwemba D, Mwape L, Tshibangu K, Langenberg V, Coenen E (1999) Limnological annual cycle inferred from physical-chemical fluctuations at three stations of Lake Tanganyika. Hydrobiologia 407: 45-58.
29-Jun-1995	2	26.00	3.4500	29.2456	Plisnier P-D, Chitamwemba D, Mwape L, Tshibangu K, Langenberg V, Coenen E (1999) Limnological annual cycle inferred from physical-chemical fluctuations at three stations of Lake Tanganyika. Hydrobiologia 407: 45-58.
3-Aug-1994	5	25.20	3.4500	29.2456	Plisnier P-D, Chitamwemba D, Mwape L, Tshibangu K, Langenberg V, Coenen E (1999) Limnological annual cycle inferred from physical-chemical fluctuations at three stations of Lake Tanganyika. Hydrobiologia 407: 45-58.
24-Aug-1994	5	25.70	3.4500	29.2456	Plisnier P-D, Chitamwemba D, Mwape L, Tshibangu K, Langenberg V, Coenen E (1999) Limnological annual cycle inferred from physical-chemical fluctuations at three stations of Lake Tanganyika. Hydrobiologia 407: 45-58.
7-Sep-1994	5	26.20	3.4500	29.2456	Plisnier P-D, Chitamwemba D, Mwape L, Tshibangu K, Langenberg V, Coenen E (1999) Limnological annual cycle inferred from physical-chemical fluctuations at three stations of Lake Tanganyika. Hydrobiologia 407: 45-58.
15-Sep-1994	5	26.00	3.4500	29.2456	Plisnier P-D, Chitamwemba D, Mwape L, Tshibangu K, Langenberg V, Coenen E (1999) Limnological annual cycle inferred from physical-chemical fluctuations at three stations of Lake Tanganyika. Hydrobiologia 407: 45-58.
6-Oct-1994	5	25.70	3.4500	29.2456	Plisnier P-D, Chitamwemba D, Mwape L, Tshibangu K, Langenberg V, Coenen E (1999) Limnological annual cycle inferred from physical-chemical fluctuations at three stations of Lake Tanganyika. Hydrobiologia 407: 45-58.
15-Oct-1994	5	25.90	3.4500	29.2456	Plisnier P-D, Chitamwemba D, Mwape L, Tshibangu K, Langenberg V, Coenen E (1999) Limnological annual cycle inferred from physical-chemical fluctuations at three stations of Lake Tanganyika. Hydrobiologia 407: 45-58.
3-Nov-1994	5	26.20	3.4500	29.2456	Plisnier P-D, Chitamwemba D, Mwape L, Tshibangu K, Langenberg V, Coenen E (1999) Limnological annual cycle inferred from physical-chemical fluctuations at three stations of Lake Tanganyika. Hydrobiologia 407: 45-58.
16-Nov-1994	5	25.70	3.4500	29.2456	Plisnier P-D, Chitamwemba D, Mwape L, Tshibangu K, Langenberg V, Coenen E (1999) Limnological annual cycle inferred from physical-chemical fluctuations at three stations of Lake Tanganyika. Hydrobiologia 407: 45-58.
30-Nov-1994	5	25.80	3.4500	29.2456	Plisnier P-D, Chitamwemba D, Mwape L, Tshibangu K, Langenberg V, Coenen E (1999) Limnological annual cycle inferred from physical-chemical fluctuations at three stations of Lake Tanganyika. Hydrobiologia 407: 45-58.
21-Dec-1994	5	26.40	3.4500	29.2456	Plisnier P-D, Chitamwemba D, Mwape L, Tshibangu K, Langenberg V, Coenen E (1999) Limnological annual cycle inferred from physical-chemical fluctuations at three stations of Lake Tanganyika. Hydrobiologia 407: 45-58.
4-Jan-1995	5	26.50	3.4500	29.2456	Plisnier P-D, Chitamwemba D, Mwape L, Tshibangu K, Langenberg V, Coenen E (1999) Limnological annual cycle inferred from physical-chemical fluctuations at three stations of Lake Tanganyika. Hydrobiologia 407: 45-58.
18-Jan-1995	5	26.70	3.4500	29.2456	Plisnier P-D, Chitamwemba D, Mwape L, Tshibangu K, Langenberg V, Coenen E (1999) Limnological annual cycle inferred from physical-chemical fluctuations at three stations of Lake Tanganyika. Hydrobiologia 407: 45-58.
1-Feb-1995	5	26.30	3.4500	29.2456	Plisnier P-D, Chitamwemba D, Mwape L, Tshibangu K, Langenberg V, Coenen E (1999) Limnological annual cycle inferred from physical-chemical fluctuations at three stations of Lake Tanganyika. Hydrobiologia 407: 45-58.
22-Feb-1995	5	26.60	3.4500	29.2456	Plisnier P-D, Chitamwemba D, Mwape L, Tshibangu K, Langenberg V, Coenen E (1999) Limnological annual cycle inferred from physical-chemical fluctuations at three stations of Lake Tanganyika. Hydrobiologia 407: 45-58.
8-Mar-1995	5	27.00	3.4500	29.2456	Plisnier P-D, Chitamwemba D, Mwape L, Tshibangu K, Langenberg V, Coenen E (1999) Limnological annual cycle inferred from physical-chemical fluctuations at three stations of Lake Tanganyika. Hydrobiologia 407: 45-58.
15-Mar-1995	5	26.80	3.4500	29.2456	Plisnier P-D, Chitamwemba D, Mwape L, Tshibangu K, Langenberg V, Coenen E (1999) Limnological annual cycle inferred from physical-chemical fluctuations at three stations of Lake Tanganyika. Hydrobiologia 407: 45-58.
29-Mar-1995	5	26.90	3.4500	29.2456	Plisnier P-D, Chitamwemba D, Mwape L, Tshibangu K, Langenberg V, Coenen E (1999) Limnological annual cycle inferred from physical-chemical fluctuations at three stations of Lake Tanganyika. Hydrobiologia 407: 45-58.
10-May-1995	5	26.80	3.4500	29.2456	Plisnier P-D, Chitamwemba D, Mwape L, Tshibangu K, Langenberg V, Coenen E (1999) Limnological annual cycle inferred from physical-chemical fluctuations at three stations of Lake Tanganyika. Hydrobiologia 407: 45-58.
17-May-1995	5	26.70	3.4500	29.2456	Plisnier P-D, Chitamwemba D, Mwape L, Tshibangu K, Langenberg V, Coenen E (1999) Limnological annual cycle inferred from physical-chemical fluctuations at three stations of Lake Tanganyika. Hydrobiologia 407: 45-58.
16-Jun-1995	5	26.30	3.4500	29.2456	Plisnier P-D, Chitamwemba D, Mwape L, Tshibangu K, Langenberg V, Coenen E (1999) Limnological annual cycle inferred from physical-chemical fluctuations at three stations of Lake Tanganyika. Hydrobiologia 407: 45-58.
29-Jun-1995	5	26.00	3.4500	29.2456	Plisnier P-D, Chitamwemba D, Mwape L, Tshibangu K, Langenberg V, Coenen E (1999) Limnological annual cycle inferred from physical-chemical fluctuations at three stations of Lake Tanganyika. Hydrobiologia 407: 45-58.
7-Jul-1993	10	25.40	3.4500	29.2456	Plisnier P-D, Chitamwemba D, Mwape L, Tshibangu K, Langenberg V, Coenen E (1999) Limnological annual cycle inferred from physical-chemical fluctuations at three stations of Lake Tanganyika. Hydrobiologia 407: 45-58.
28-Jul-1993	10	25.40	3.4500	29.2456	Plisnier P-D, Chitamwemba D, Mwape L, Tshibangu K, Langenberg V, Coenen E (1999) Limnological annual cycle inferred from physical-chemical fluctuations at three stations of Lake Tanganyika. Hydrobiologia 407: 45-58.
4-Aug-1993	10	25.90	3.4500	29.2456	Plisnier P-D, Chitamwemba D, Mwape L, Tshibangu K, Langenberg V, Coenen E (1999) Limnological annual cycle inferred from physical-chemical fluctuations at three stations of Lake Tanganyika. Hydrobiologia 407: 45-58.
11-Aug-1993	10	25.50	3.4500	29.2456	Plisnier P-D, Chitamwemba D, Mwape L, Tshibangu K, Langenberg V, Coenen E (1999) Limnological annual cycle inferred from physical-chemical fluctuations at three stations of Lake Tanganyika. Hydrobiologia 407: 45-58.
18-Aug-1993	10	25.50	3.4500	29.2456	Plisnier P-D, Chitamwemba D, Mwape L, Tshibangu K, Langenberg V, Coenen E (1999) Limnological annual cycle inferred from physical-chemical fluctuations at three stations of Lake Tanganyika. Hydrobiologia 407: 45-58.
8-Sep-1993	10	25.90	3.4500	29.2456	Plisnier P-D, Chitamwemba D, Mwape L, Tshibangu K, Langenberg V, Coenen E (1999) Limnological annual cycle inferred from physical-chemical fluctuations at three stations of Lake Tanganyika. Hydrobiologia 407: 45-58.
15-Sep-1993	10	26.20	3.4500	29.2456	Plisnier P-D, Chitamwemba D, Mwape L, Tshibangu K, Langenberg V, Coenen E (1999) Limnological annual cycle inferred from physical-chemical fluctuations at three stations of Lake Tanganyika. Hydrobiologia 407: 45-58.
29-Sep-1993	10	26.50	3.4500	29.2456	Plisnier P-D, Chitamwemba D, Mwape L, Tshibangu K, Langenberg V, Coenen E (1999) Limnological annual cycle inferred from physical-chemical fluctuations at three stations of Lake Tanganyika. Hydrobiologia 407: 45-58.
20-Oct-1993	10	26.40	3.4500	29.2456	Plisnier P-D, Chitamwemba D, Mwape L, Tshibangu K, Langenberg V, Coenen E (1999) Limnological annual cycle inferred from physical-chemical fluctuations at three stations of Lake Tanganyika. Hydrobiologia 407: 45-58.
3-Nov-1993	10	26.20	3.4500	29.2456	Plisnier P-D, Chitamwemba D, Mwape L, Tshibangu K, Langenberg V, Coenen E (1999) Limnological annual cycle inferred from physical-chemical fluctuations at three stations of Lake Tanganyika. Hydrobiologia 407: 45-58.
17-Nov-1993	10	26.10	3.4500	29.2456	Plisnier P-D, Chitamwemba D, Mwape L, Tshibangu K, Langenberg V, Coenen E (1999) Limnological annual cycle inferred from physical-chemical fluctuations at three stations of Lake Tanganyika. Hydrobiologia 407: 45-58.
1-Dec-1993	10	26.00	3.4500	29.2456	Plisnier P-D, Chitamwemba D, Mwape L, Tshibangu K, Langenberg V, Coenen E (1999) Limnological annual cycle inferred from physical-chemical fluctuations at three stations of Lake Tanganyika. Hydrobiologia 407: 45-58.
15-Dec-1993	10	26.30	3.4500	29.2456	Plisnier P-D, Chitamwemba D, Mwape L, Tshibangu K, Langenberg V, Coenen E (1999) Limnological annual cycle inferred from physical-chemical fluctuations at three stations of Lake Tanganyika. Hydrobiologia 407: 45-58.
22-Dec-1993	10	26.00	3.4500	29.2456	Plisnier P-D, Chitamwemba D, Mwape L, Tshibangu K, Langenberg V, Coenen E (1999) Limnological annual cycle inferred from physical-chemical fluctuations at three stations of Lake Tanganyika. Hydrobiologia 407: 45-58.
29-Dec-1993	10	26.00	3.4500	29.2456	Plisnier P-D, Chitamwemba D, Mwape L, Tshibangu K, Langenberg V, Coenen E (1999) Limnological annual cycle inferred from physical-chemical fluctuations at three stations of Lake Tanganyika. Hydrobiologia 407: 45-58.
19-Jan-1994	10	26.30	3.4500	29.2456	Plisnier P-D, Chitamwemba D, Mwape L, Tshibangu K, Langenberg V, Coenen E (1999) Limnological annual cycle inferred from physical-chemical fluctuations at three stations of Lake Tanganyika. Hydrobiologia 407: 45-58.
26-Jan-1994	10	26.10	3.4500	29.2456	Plisnier P-D, Chitamwemba D, Mwape L, Tshibangu K, Langenberg V, Coenen E (1999) Limnological annual cycle inferred from physical-chemical fluctuations at three stations of Lake Tanganyika. Hydrobiologia 407: 45-58.
2-Feb-1994	10	26.20	3.4500	29.2456	Plisnier P-D, Chitamwemba D, Mwape L, Tshibangu K, Langenberg V, Coenen E (1999) Limnological annual cycle inferred from physical-chemical fluctuations at three stations of Lake Tanganyika. Hydrobiologia 407: 45-58.
16-Feb-1994	10	26.40	3.4500	29.2456	Plisnier P-D, Chitamwemba D, Mwape L, Tshibangu K, Langenberg V, Coenen E (1999) Limnological annual cycle inferred from physical-chemical fluctuations at three stations of Lake Tanganyika. Hydrobiologia 407: 45-58.
9-Mar-1994	10	26.50	3.4500	29.2456	Plisnier P-D, Chitamwemba D, Mwape L, Tshibangu K, Langenberg V, Coenen E (1999) Limnological annual cycle inferred from physical-chemical fluctuations at three stations of Lake Tanganyika. Hydrobiologia 407: 45-58.
16-Mar-1994	10	26.80	3.4500	29.2456	Plisnier P-D, Chitamwemba D, Mwape L, Tshibangu K, Langenberg V, Coenen E (1999) Limnological annual cycle inferred from physical-chemical fluctuations at three stations of Lake Tanganyika. Hydrobiologia 407: 45-58.
23-Mar-1994	10	27.20	3.4500	29.2456	Plisnier P-D, Chitamwemba D, Mwape L, Tshibangu K, Langenberg V, Coenen E (1999) Limnological annual cycle inferred from physical-chemical fluctuations at three stations of Lake Tanganyika. Hydrobiologia 407: 45-58.
20-Apr-1994	10	27.00	3.4500	29.2456	Plisnier P-D, Chitamwemba D, Mwape L, Tshibangu K, Langenberg V, Coenen E (1999) Limnological annual cycle inferred from physical-chemical fluctuations at three stations of Lake Tanganyika. Hydrobiologia 407: 45-58.
4-May-1994	10	27.10	3.4500	29.2456	Plisnier P-D, Chitamwemba D, Mwape L, Tshibangu K, Langenberg V, Coenen E (1999) Limnological annual cycle inferred from physical-chemical fluctuations at three stations of Lake Tanganyika. Hydrobiologia 407: 45-58.
1-Jun-1994	10	26.50	3.4500	29.2456	Plisnier P-D, Chitamwemba D, Mwape L, Tshibangu K, Langenberg V, Coenen E (1999) Limnological annual cycle inferred from physical-chemical fluctuations at three stations of Lake Tanganyika. Hydrobiologia 407: 45-58.
8-Jun-1994	10	26.40	3.4500	29.2456	Plisnier P-D, Chitamwemba D, Mwape L, Tshibangu K, Langenberg V, Coenen E (1999) Limnological annual cycle inferred from physical-chemical fluctuations at three stations of Lake Tanganyika. Hydrobiologia 407: 45-58.
16-Jun-1994	10	26.30	3.4500	29.2456	Plisnier P-D, Chitamwemba D, Mwape L, Tshibangu K, Langenberg V, Coenen E (1999) Limnological annual cycle inferred from physical-chemical fluctuations at three stations of Lake Tanganyika. Hydrobiologia 407: 45-58.
22-Jun-1994	10	26.10	3.4500	29.2456	Plisnier P-D, Chitamwemba D, Mwape L, Tshibangu K, Langenberg V, Coenen E (1999) Limnological annual cycle inferred from physical-chemical fluctuations at three stations of Lake Tanganyika. Hydrobiologia 407: 45-58.
3-Aug-1994	10	25.20	3.4500	29.2456	Plisnier P-D, Chitamwemba D, Mwape L, Tshibangu K, Langenberg V, Coenen E (1999) Limnological annual cycle inferred from physical-chemical fluctuations at three stations of Lake Tanganyika. Hydrobiologia 407: 45-58.
24-Aug-1994	10	25.70	3.4500	29.2456	Plisnier P-D, Chitamwemba D, Mwape L, Tshibangu K, Langenberg V, Coenen E (1999) Limnological annual cycle inferred from physical-chemical fluctuations at three stations of Lake Tanganyika. Hydrobiologia 407: 45-58.
7-Sep-1994	10	26.10	3.4500	29.2456	Plisnier P-D, Chitamwemba D, Mwape L, Tshibangu K, Langenberg V, Coenen E (1999) Limnological annual cycle inferred from physical-chemical fluctuations at three stations of Lake Tanganyika. Hydrobiologia 407: 45-58.
15-Sep-1994	10	26.00	3.4500	29.2456	Plisnier P-D, Chitamwemba D, Mwape L, Tshibangu K, Langenberg V, Coenen E (1999) Limnological annual cycle inferred from physical-chemical fluctuations at three stations of Lake Tanganyika. Hydrobiologia 407: 45-58.
6-Oct-1994	10	25.70	3.4500	29.2456	Plisnier P-D, Chitamwemba D, Mwape L, Tshibangu K, Langenberg V, Coenen E (1999) Limnological annual cycle inferred from physical-chemical fluctuations at three stations of Lake Tanganyika. Hydrobiologia 407: 45-58.
15-Oct-1994	10	25.90	3.4500	29.2456	Plisnier P-D, Chitamwemba D, Mwape L, Tshibangu K, Langenberg V, Coenen E (1999) Limnological annual cycle inferred from physical-chemical fluctuations at three stations of Lake Tanganyika. Hydrobiologia 407: 45-58.
3-Nov-1994	10	26.10	3.4500	29.2456	Plisnier P-D, Chitamwemba D, Mwape L, Tshibangu K, Langenberg V, Coenen E (1999) Limnological annual cycle inferred from physical-chemical fluctuations at three stations of Lake Tanganyika. Hydrobiologia 407: 45-58.
16-Nov-1994	10	25.70	3.4500	29.2456	Plisnier P-D, Chitamwemba D, Mwape L, Tshibangu K, Langenberg V, Coenen E (1999) Limnological annual cycle inferred from physical-chemical fluctuations at three stations of Lake Tanganyika. Hydrobiologia 407: 45-58.
30-Nov-1994	10	25.80	3.4500	29.2456	Plisnier P-D, Chitamwemba D, Mwape L, Tshibangu K, Langenberg V, Coenen E (1999) Limnological annual cycle inferred from physical-chemical fluctuations at three stations of Lake Tanganyika. Hydrobiologia 407: 45-58.
21-Dec-1994	10	26.40	3.4500	29.2456	Plisnier P-D, Chitamwemba D, Mwape L, Tshibangu K, Langenberg V, Coenen E (1999) Limnological annual cycle inferred from physical-chemical fluctuations at three stations of Lake Tanganyika. Hydrobiologia 407: 45-58.
4-Jan-1995	10	26.50	3.4500	29.2456	Plisnier P-D, Chitamwemba D, Mwape L, Tshibangu K, Langenberg V, Coenen E (1999) Limnological annual cycle inferred from physical-chemical fluctuations at three stations of Lake Tanganyika. Hydrobiologia 407: 45-58.
18-Jan-1995	10	26.60	3.4500	29.2456	Plisnier P-D, Chitamwemba D, Mwape L, Tshibangu K, Langenberg V, Coenen E (1999) Limnological annual cycle inferred from physical-chemical fluctuations at three stations of Lake Tanganyika. Hydrobiologia 407: 45-58.
1-Feb-1995	10	26.30	3.4500	29.2456	Plisnier P-D, Chitamwemba D, Mwape L, Tshibangu K, Langenberg V, Coenen E (1999) Limnological annual cycle inferred from physical-chemical fluctuations at three stations of Lake Tanganyika. Hydrobiologia 407: 45-58.
22-Feb-1995	10	26.50	3.4500	29.2456	Plisnier P-D, Chitamwemba D, Mwape L, Tshibangu K, Langenberg V, Coenen E (1999) Limnological annual cycle inferred from physical-chemical fluctuations at three stations of Lake Tanganyika. Hydrobiologia 407: 45-58.
8-Mar-1995	10	27.00	3.4500	29.2456	Plisnier P-D, Chitamwemba D, Mwape L, Tshibangu K, Langenberg V, Coenen E (1999) Limnological annual cycle inferred from physical-chemical fluctuations at three stations of Lake Tanganyika. Hydrobiologia 407: 45-58.
15-Mar-1995	10	26.80	3.4500	29.2456	Plisnier P-D, Chitamwemba D, Mwape L, Tshibangu K, Langenberg V, Coenen E (1999) Limnological annual cycle inferred from physical-chemical fluctuations at three stations of Lake Tanganyika. Hydrobiologia 407: 45-58.
29-Mar-1995	10	26.90	3.4500	29.2456	Plisnier P-D, Chitamwemba D, Mwape L, Tshibangu K, Langenberg V, Coenen E (1999) Limnological annual cycle inferred from physical-chemical fluctuations at three stations of Lake Tanganyika. Hydrobiologia 407: 45-58.
10-May-1995	10	26.80	3.4500	29.2456	Plisnier P-D, Chitamwemba D, Mwape L, Tshibangu K, Langenberg V, Coenen E (1999) Limnological annual cycle inferred from physical-chemical fluctuations at three stations of Lake Tanganyika. Hydrobiologia 407: 45-58.
17-May-1995	10	26.70	3.4500	29.2456	Plisnier P-D, Chitamwemba D, Mwape L, Tshibangu K, Langenberg V, Coenen E (1999) Limnological annual cycle inferred from physical-chemical fluctuations at three stations of Lake Tanganyika. Hydrobiologia 407: 45-58.
16-Jun-1995	10	26.30	3.4500	29.2456	Plisnier P-D, Chitamwemba D, Mwape L, Tshibangu K, Langenberg V, Coenen E (1999) Limnological annual cycle inferred from physical-chemical fluctuations at three stations of Lake Tanganyika. Hydrobiologia 407: 45-58.
29-Jun-1995	10	25.90	3.4500	29.2456	Plisnier P-D, Chitamwemba D, Mwape L, Tshibangu K, Langenberg V, Coenen E (1999) Limnological annual cycle inferred from physical-chemical fluctuations at three stations of Lake Tanganyika. Hydrobiologia 407: 45-58.
12-Jul-1995	10	25.80	3.4500	29.2456	Plisnier P-D, Chitamwemba D, Mwape L, Tshibangu K, Langenberg V, Coenen E (1999) Limnological annual cycle inferred from physical-chemical fluctuations at three stations of Lake Tanganyika. Hydrobiologia 407: 45-58.
19-Jul-1995	10	25.90	3.4500	29.2456	Plisnier P-D, Chitamwemba D, Mwape L, Tshibangu K, Langenberg V, Coenen E (1999) Limnological annual cycle inferred from physical-chemical fluctuations at three stations of Lake Tanganyika. Hydrobiologia 407: 45-58.
27-Jul-1995	10	25.90	3.4500	29.2456	Plisnier P-D, Chitamwemba D, Mwape L, Tshibangu K, Langenberg V, Coenen E (1999) Limnological annual cycle inferred from physical-chemical fluctuations at three stations of Lake Tanganyika. Hydrobiologia 407: 45-58.
2-Aug-1995	10	25.90	3.4500	29.2456	Plisnier P-D, Chitamwemba D, Mwape L, Tshibangu K, Langenberg V, Coenen E (1999) Limnological annual cycle inferred from physical-chemical fluctuations at three stations of Lake Tanganyika. Hydrobiologia 407: 45-58.
9-Aug-1995	10	26.20	3.4500	29.2456	Plisnier P-D, Chitamwemba D, Mwape L, Tshibangu K, Langenberg V, Coenen E (1999) Limnological annual cycle inferred from physical-chemical fluctuations at three stations of Lake Tanganyika. Hydrobiologia 407: 45-58.
17-Aug-1995	10	26.00	3.4500	29.2456	Plisnier P-D, Chitamwemba D, Mwape L, Tshibangu K, Langenberg V, Coenen E (1999) Limnological annual cycle inferred from physical-chemical fluctuations at three stations of Lake Tanganyika. Hydrobiologia 407: 45-58.
23-Aug-1995	10	25.90	3.4500	29.2456	Plisnier P-D, Chitamwemba D, Mwape L, Tshibangu K, Langenberg V, Coenen E (1999) Limnological annual cycle inferred from physical-chemical fluctuations at three stations of Lake Tanganyika. Hydrobiologia 407: 45-58.
30-Aug-1995	10	26.00	3.4500	29.2456	Plisnier P-D, Chitamwemba D, Mwape L, Tshibangu K, Langenberg V, Coenen E (1999) Limnological annual cycle inferred from physical-chemical fluctuations at three stations of Lake Tanganyika. Hydrobiologia 407: 45-58.
7-Sep-1995	10	26.00	3.4500	29.2456	Plisnier P-D, Chitamwemba D, Mwape L, Tshibangu K, Langenberg V, Coenen E (1999) Limnological annual cycle inferred from physical-chemical fluctuations at three stations of Lake Tanganyika. Hydrobiologia 407: 45-58.
13-Sep-1995	10	26.10	3.4500	29.2456	Plisnier P-D, Chitamwemba D, Mwape L, Tshibangu K, Langenberg V, Coenen E (1999) Limnological annual cycle inferred from physical-chemical fluctuations at three stations of Lake Tanganyika. Hydrobiologia 407: 45-58.
21-Sep-1995	10	26.20	3.4500	29.2456	Plisnier P-D, Chitamwemba D, Mwape L, Tshibangu K, Langenberg V, Coenen E (1999) Limnological annual cycle inferred from physical-chemical fluctuations at three stations of Lake Tanganyika. Hydrobiologia 407: 45-58.
7-Oct-1995	10	25.30	3.4500	29.2456	Plisnier P-D, Chitamwemba D, Mwape L, Tshibangu K, Langenberg V, Coenen E (1999) Limnological annual cycle inferred from physical-chemical fluctuations at three stations of Lake Tanganyika. Hydrobiologia 407: 45-58.
13-Oct-1995	10	25.60	3.4500	29.2456	Plisnier P-D, Chitamwemba D, Mwape L, Tshibangu K, Langenberg V, Coenen E (1999) Limnological annual cycle inferred from physical-chemical fluctuations at three stations of Lake Tanganyika. Hydrobiologia 407: 45-58.
18-Oct-1995	10	25.70	3.4500	29.2456	Plisnier P-D, Chitamwemba D, Mwape L, Tshibangu K, Langenberg V, Coenen E (1999) Limnological annual cycle inferred from physical-chemical fluctuations at three stations of Lake Tanganyika. Hydrobiologia 407: 45-58.
25-Oct-1995	10	25.70	3.4500	29.2456	Plisnier P-D, Chitamwemba D, Mwape L, Tshibangu K, Langenberg V, Coenen E (1999) Limnological annual cycle inferred from physical-chemical fluctuations at three stations of Lake Tanganyika. Hydrobiologia 407: 45-58.
1-Nov-1995	10	26.00	3.4500	29.2456	Plisnier P-D, Chitamwemba D, Mwape L, Tshibangu K, Langenberg V, Coenen E (1999) Limnological annual cycle inferred from physical-chemical fluctuations at three stations of Lake Tanganyika. Hydrobiologia 407: 45-58.
15-Nov-1995	10	26.10	3.4500	29.2456	Plisnier P-D, Chitamwemba D, Mwape L, Tshibangu K, Langenberg V, Coenen E (1999) Limnological annual cycle inferred from physical-chemical fluctuations at three stations of Lake Tanganyika. Hydrobiologia 407: 45-58.
22-Nov-1995	10	26.30	3.4500	29.2456	Plisnier P-D, Chitamwemba D, Mwape L, Tshibangu K, Langenberg V, Coenen E (1999) Limnological annual cycle inferred from physical-chemical fluctuations at three stations of Lake Tanganyika. Hydrobiologia 407: 45-58.
29-Nov-1995	10	26.40	3.4500	29.2456	Plisnier P-D, Chitamwemba D, Mwape L, Tshibangu K, Langenberg V, Coenen E (1999) Limnological annual cycle inferred from physical-chemical fluctuations at three stations of Lake Tanganyika. Hydrobiologia 407: 45-58.
7-Dec-1995	10	26.20	3.4500	29.2456	Plisnier P-D, Chitamwemba D, Mwape L, Tshibangu K, Langenberg V, Coenen E (1999) Limnological annual cycle inferred from physical-chemical fluctuations at three stations of Lake Tanganyika. Hydrobiologia 407: 45-58.
14-Dec-1995	10	26.50	3.4500	29.2456	Plisnier P-D, Chitamwemba D, Mwape L, Tshibangu K, Langenberg V, Coenen E (1999) Limnological annual cycle inferred from physical-chemical fluctuations at three stations of Lake Tanganyika. Hydrobiologia 407: 45-58.
20-Dec-1995	10	26.30	3.4500	29.2456	Plisnier P-D, Chitamwemba D, Mwape L, Tshibangu K, Langenberg V, Coenen E (1999) Limnological annual cycle inferred from physical-chemical fluctuations at three stations of Lake Tanganyika. Hydrobiologia 407: 45-58.
3-Jan-1996	10	26.30	3.4500	29.2456	Plisnier P-D, Chitamwemba D, Mwape L, Tshibangu K, Langenberg V, Coenen E (1999) Limnological annual cycle inferred from physical-chemical fluctuations at three stations of Lake Tanganyika. Hydrobiologia 407: 45-58.
10-Jan-1996	10	26.30	3.4500	29.2456	Plisnier P-D, Chitamwemba D, Mwape L, Tshibangu K, Langenberg V, Coenen E (1999) Limnological annual cycle inferred from physical-chemical fluctuations at three stations of Lake Tanganyika. Hydrobiologia 407: 45-58.
17-Jan-1996	10	26.10	3.4500	29.2456	Plisnier P-D, Chitamwemba D, Mwape L, Tshibangu K, Langenberg V, Coenen E (1999) Limnological annual cycle inferred from physical-chemical fluctuations at three stations of Lake Tanganyika. Hydrobiologia 407: 45-58.
24-Jan-1996	10	26.30	3.4500	29.2456	Plisnier P-D, Chitamwemba D, Mwape L, Tshibangu K, Langenberg V, Coenen E (1999) Limnological annual cycle inferred from physical-chemical fluctuations at three stations of Lake Tanganyika. Hydrobiologia 407: 45-58.
31-Jan-1996	10	26.10	3.4500	29.2456	Plisnier P-D, Chitamwemba D, Mwape L, Tshibangu K, Langenberg V, Coenen E (1999) Limnological annual cycle inferred from physical-chemical fluctuations at three stations of Lake Tanganyika. Hydrobiologia 407: 45-58.
7-Feb-1996	10	26.30	3.4500	29.2456	Plisnier P-D, Chitamwemba D, Mwape L, Tshibangu K, Langenberg V, Coenen E (1999) Limnological annual cycle inferred from physical-chemical fluctuations at three stations of Lake Tanganyika. Hydrobiologia 407: 45-58.
14-Feb-1996	10	26.60	3.4500	29.2456	Plisnier P-D, Chitamwemba D, Mwape L, Tshibangu K, Langenberg V, Coenen E (1999) Limnological annual cycle inferred from physical-chemical fluctuations at three stations of Lake Tanganyika. Hydrobiologia 407: 45-58.
21-Feb-1996	10	26.70	3.4500	29.2456	Plisnier P-D, Chitamwemba D, Mwape L, Tshibangu K, Langenberg V, Coenen E (1999) Limnological annual cycle inferred from physical-chemical fluctuations at three stations of Lake Tanganyika. Hydrobiologia 407: 45-58.
13-Mar-1996	10	26.60	3.4500	29.2456	Plisnier P-D, Chitamwemba D, Mwape L, Tshibangu K, Langenberg V, Coenen E (1999) Limnological annual cycle inferred from physical-chemical fluctuations at three stations of Lake Tanganyika. Hydrobiologia 407: 45-58.
20-Mar-1996	10	26.80	3.4500	29.2456	Plisnier P-D, Chitamwemba D, Mwape L, Tshibangu K, Langenberg V, Coenen E (1999) Limnological annual cycle inferred from physical-chemical fluctuations at three stations of Lake Tanganyika. Hydrobiologia 407: 45-58.
3-Apr-1996	10	27.00	3.4500	29.2456	Plisnier P-D, Chitamwemba D, Mwape L, Tshibangu K, Langenberg V, Coenen E (1999) Limnological annual cycle inferred from physical-chemical fluctuations at three stations of Lake Tanganyika. Hydrobiologia 407: 45-58.
10-Apr-1996	10	27.00	3.4500	29.2456	Plisnier P-D, Chitamwemba D, Mwape L, Tshibangu K, Langenberg V, Coenen E (1999) Limnological annual cycle inferred from physical-chemical fluctuations at three stations of Lake Tanganyika. Hydrobiologia 407: 45-58.
17-Apr-1996	10	27.10	3.4500	29.2456	Plisnier P-D, Chitamwemba D, Mwape L, Tshibangu K, Langenberg V, Coenen E (1999) Limnological annual cycle inferred from physical-chemical fluctuations at three stations of Lake Tanganyika. Hydrobiologia 407: 45-58.
25-Apr-1996	10	27.10	3.4500	29.2456	Plisnier P-D, Chitamwemba D, Mwape L, Tshibangu K, Langenberg V, Coenen E (1999) Limnological annual cycle inferred from physical-chemical fluctuations at three stations of Lake Tanganyika. Hydrobiologia 407: 45-58.
1-May-1996	10	27.00	3.4500	29.2456	Plisnier P-D, Chitamwemba D, Mwape L, Tshibangu K, Langenberg V, Coenen E (1999) Limnological annual cycle inferred from physical-chemical fluctuations at three stations of Lake Tanganyika. Hydrobiologia 407: 45-58.
8-May-1996	10	27.00	3.4500	29.2456	Plisnier P-D, Chitamwemba D, Mwape L, Tshibangu K, Langenberg V, Coenen E (1999) Limnological annual cycle inferred from physical-chemical fluctuations at three stations of Lake Tanganyika. Hydrobiologia 407: 45-58.
15-May-1996	10	26.90	3.4500	29.2456	Plisnier P-D, Chitamwemba D, Mwape L, Tshibangu K, Langenberg V, Coenen E (1999) Limnological annual cycle inferred from physical-chemical fluctuations at three stations of Lake Tanganyika. Hydrobiologia 407: 45-58.
22-May-1996	10	27.00	3.4500	29.2456	Plisnier P-D, Chitamwemba D, Mwape L, Tshibangu K, Langenberg V, Coenen E (1999) Limnological annual cycle inferred from physical-chemical fluctuations at three stations of Lake Tanganyika. Hydrobiologia 407: 45-58.
7-Jul-1993	20	25.60	3.4500	29.2456	Plisnier P-D, Chitamwemba D, Mwape L, Tshibangu K, Langenberg V, Coenen E (1999) Limnological annual cycle inferred from physical-chemical fluctuations at three stations of Lake Tanganyika. Hydrobiologia 407: 45-58.
28-Jul-1993	20	25.30	3.4500	29.2456	Plisnier P-D, Chitamwemba D, Mwape L, Tshibangu K, Langenberg V, Coenen E (1999) Limnological annual cycle inferred from physical-chemical fluctuations at three stations of Lake Tanganyika. Hydrobiologia 407: 45-58.
4-Aug-1993	20	25.80	3.4500	29.2456	Plisnier P-D, Chitamwemba D, Mwape L, Tshibangu K, Langenberg V, Coenen E (1999) Limnological annual cycle inferred from physical-chemical fluctuations at three stations of Lake Tanganyika. Hydrobiologia 407: 45-58.
11-Aug-1993	20	25.50	3.4500	29.2456	Plisnier P-D, Chitamwemba D, Mwape L, Tshibangu K, Langenberg V, Coenen E (1999) Limnological annual cycle inferred from physical-chemical fluctuations at three stations of Lake Tanganyika. Hydrobiologia 407: 45-58.
18-Aug-1993	20	25.50	3.4500	29.2456	Plisnier P-D, Chitamwemba D, Mwape L, Tshibangu K, Langenberg V, Coenen E (1999) Limnological annual cycle inferred from physical-chemical fluctuations at three stations of Lake Tanganyika. Hydrobiologia 407: 45-58.
8-Sep-1993	20	25.80	3.4500	29.2456	Plisnier P-D, Chitamwemba D, Mwape L, Tshibangu K, Langenberg V, Coenen E (1999) Limnological annual cycle inferred from physical-chemical fluctuations at three stations of Lake Tanganyika. Hydrobiologia 407: 45-58.
15-Sep-1993	20	26.20	3.4500	29.2456	Plisnier P-D, Chitamwemba D, Mwape L, Tshibangu K, Langenberg V, Coenen E (1999) Limnological annual cycle inferred from physical-chemical fluctuations at three stations of Lake Tanganyika. Hydrobiologia 407: 45-58.
29-Sep-1993	20	26.40	3.4500	29.2456	Plisnier P-D, Chitamwemba D, Mwape L, Tshibangu K, Langenberg V, Coenen E (1999) Limnological annual cycle inferred from physical-chemical fluctuations at three stations of Lake Tanganyika. Hydrobiologia 407: 45-58.
20-Oct-1993	20	26.20	3.4500	29.2456	Plisnier P-D, Chitamwemba D, Mwape L, Tshibangu K, Langenberg V, Coenen E (1999) Limnological annual cycle inferred from physical-chemical fluctuations at three stations of Lake Tanganyika. Hydrobiologia 407: 45-58.
3-Nov-1993	20	26.20	3.4500	29.2456	Plisnier P-D, Chitamwemba D, Mwape L, Tshibangu K, Langenberg V, Coenen E (1999) Limnological annual cycle inferred from physical-chemical fluctuations at three stations of Lake Tanganyika. Hydrobiologia 407: 45-58.
17-Nov-1993	20	26.10	3.4500	29.2456	Plisnier P-D, Chitamwemba D, Mwape L, Tshibangu K, Langenberg V, Coenen E (1999) Limnological annual cycle inferred from physical-chemical fluctuations at three stations of Lake Tanganyika. Hydrobiologia 407: 45-58.
1-Dec-1993	20	25.90	3.4500	29.2456	Plisnier P-D, Chitamwemba D, Mwape L, Tshibangu K, Langenberg V, Coenen E (1999) Limnological annual cycle inferred from physical-chemical fluctuations at three stations of Lake Tanganyika. Hydrobiologia 407: 45-58.
15-Dec-1993	20	26.20	3.4500	29.2456	Plisnier P-D, Chitamwemba D, Mwape L, Tshibangu K, Langenberg V, Coenen E (1999) Limnological annual cycle inferred from physical-chemical fluctuations at three stations of Lake Tanganyika. Hydrobiologia 407: 45-58.
22-Dec-1993	20	26.00	3.4500	29.2456	Plisnier P-D, Chitamwemba D, Mwape L, Tshibangu K, Langenberg V, Coenen E (1999) Limnological annual cycle inferred from physical-chemical fluctuations at three stations of Lake Tanganyika. Hydrobiologia 407: 45-58.
29-Dec-1993	20	26.00	3.4500	29.2456	Plisnier P-D, Chitamwemba D, Mwape L, Tshibangu K, Langenberg V, Coenen E (1999) Limnological annual cycle inferred from physical-chemical fluctuations at three stations of Lake Tanganyika. Hydrobiologia 407: 45-58.
19-Jan-1994	20	26.30	3.4500	29.2456	Plisnier P-D, Chitamwemba D, Mwape L, Tshibangu K, Langenberg V, Coenen E (1999) Limnological annual cycle inferred from physical-chemical fluctuations at three stations of Lake Tanganyika. Hydrobiologia 407: 45-58.
26-Jan-1994	20	26.10	3.4500	29.2456	Plisnier P-D, Chitamwemba D, Mwape L, Tshibangu K, Langenberg V, Coenen E (1999) Limnological annual cycle inferred from physical-chemical fluctuations at three stations of Lake Tanganyika. Hydrobiologia 407: 45-58.
2-Feb-1994	20	26.20	3.4500	29.2456	Plisnier P-D, Chitamwemba D, Mwape L, Tshibangu K, Langenberg V, Coenen E (1999) Limnological annual cycle inferred from physical-chemical fluctuations at three stations of Lake Tanganyika. Hydrobiologia 407: 45-58.
16-Feb-1994	20	26.40	3.4500	29.2456	Plisnier P-D, Chitamwemba D, Mwape L, Tshibangu K, Langenberg V, Coenen E (1999) Limnological annual cycle inferred from physical-chemical fluctuations at three stations of Lake Tanganyika. Hydrobiologia 407: 45-58.
9-Mar-1994	20	26.50	3.4500	29.2456	Plisnier P-D, Chitamwemba D, Mwape L, Tshibangu K, Langenberg V, Coenen E (1999) Limnological annual cycle inferred from physical-chemical fluctuations at three stations of Lake Tanganyika. Hydrobiologia 407: 45-58.
16-Mar-1994	20	26.70	3.4500	29.2456	Plisnier P-D, Chitamwemba D, Mwape L, Tshibangu K, Langenberg V, Coenen E (1999) Limnological annual cycle inferred from physical-chemical fluctuations at three stations of Lake Tanganyika. Hydrobiologia 407: 45-58.
23-Mar-1994	20	27.20	3.4500	29.2456	Plisnier P-D, Chitamwemba D, Mwape L, Tshibangu K, Langenberg V, Coenen E (1999) Limnological annual cycle inferred from physical-chemical fluctuations at three stations of Lake Tanganyika. Hydrobiologia 407: 45-58.
20-Apr-1994	20	27.00	3.4500	29.2456	Plisnier P-D, Chitamwemba D, Mwape L, Tshibangu K, Langenberg V, Coenen E (1999) Limnological annual cycle inferred from physical-chemical fluctuations at three stations of Lake Tanganyika. Hydrobiologia 407: 45-58.
4-May-1994	20	27.00	3.4500	29.2456	Plisnier P-D, Chitamwemba D, Mwape L, Tshibangu K, Langenberg V, Coenen E (1999) Limnological annual cycle inferred from physical-chemical fluctuations at three stations of Lake Tanganyika. Hydrobiologia 407: 45-58.
1-Jun-1994	20	26.50	3.4500	29.2456	Plisnier P-D, Chitamwemba D, Mwape L, Tshibangu K, Langenberg V, Coenen E (1999) Limnological annual cycle inferred from physical-chemical fluctuations at three stations of Lake Tanganyika. Hydrobiologia 407: 45-58.
8-Jun-1994	20	26.40	3.4500	29.2456	Plisnier P-D, Chitamwemba D, Mwape L, Tshibangu K, Langenberg V, Coenen E (1999) Limnological annual cycle inferred from physical-chemical fluctuations at three stations of Lake Tanganyika. Hydrobiologia 407: 45-58.
16-Jun-1994	20	26.30	3.4500	29.2456	Plisnier P-D, Chitamwemba D, Mwape L, Tshibangu K, Langenberg V, Coenen E (1999) Limnological annual cycle inferred from physical-chemical fluctuations at three stations of Lake Tanganyika. Hydrobiologia 407: 45-58.
22-Jun-1994	20	26.10	3.4500	29.2456	Plisnier P-D, Chitamwemba D, Mwape L, Tshibangu K, Langenberg V, Coenen E (1999) Limnological annual cycle inferred from physical-chemical fluctuations at three stations of Lake Tanganyika. Hydrobiologia 407: 45-58.
3-Aug-1994	20	25.00	3.4500	29.2456	Plisnier P-D, Chitamwemba D, Mwape L, Tshibangu K, Langenberg V, Coenen E (1999) Limnological annual cycle inferred from physical-chemical fluctuations at three stations of Lake Tanganyika. Hydrobiologia 407: 45-58.
24-Aug-1994	20	25.70	3.4500	29.2456	Plisnier P-D, Chitamwemba D, Mwape L, Tshibangu K, Langenberg V, Coenen E (1999) Limnological annual cycle inferred from physical-chemical fluctuations at three stations of Lake Tanganyika. Hydrobiologia 407: 45-58.
7-Sep-1994	20	26.10	3.4500	29.2456	Plisnier P-D, Chitamwemba D, Mwape L, Tshibangu K, Langenberg V, Coenen E (1999) Limnological annual cycle inferred from physical-chemical fluctuations at three stations of Lake Tanganyika. Hydrobiologia 407: 45-58.
15-Sep-1994	20	26.00	3.4500	29.2456	Plisnier P-D, Chitamwemba D, Mwape L, Tshibangu K, Langenberg V, Coenen E (1999) Limnological annual cycle inferred from physical-chemical fluctuations at three stations of Lake Tanganyika. Hydrobiologia 407: 45-58.
6-Oct-1994	20	25.80	3.4500	29.2456	Plisnier P-D, Chitamwemba D, Mwape L, Tshibangu K, Langenberg V, Coenen E (1999) Limnological annual cycle inferred from physical-chemical fluctuations at three stations of Lake Tanganyika. Hydrobiologia 407: 45-58.
15-Oct-1994	20	25.70	3.4500	29.2456	Plisnier P-D, Chitamwemba D, Mwape L, Tshibangu K, Langenberg V, Coenen E (1999) Limnological annual cycle inferred from physical-chemical fluctuations at three stations of Lake Tanganyika. Hydrobiologia 407: 45-58.
3-Nov-1994	20	26.00	3.4500	29.2456	Plisnier P-D, Chitamwemba D, Mwape L, Tshibangu K, Langenberg V, Coenen E (1999) Limnological annual cycle inferred from physical-chemical fluctuations at three stations of Lake Tanganyika. Hydrobiologia 407: 45-58.
16-Nov-1994	20	25.70	3.4500	29.2456	Plisnier P-D, Chitamwemba D, Mwape L, Tshibangu K, Langenberg V, Coenen E (1999) Limnological annual cycle inferred from physical-chemical fluctuations at three stations of Lake Tanganyika. Hydrobiologia 407: 45-58.
30-Nov-1994	20	25.80	3.4500	29.2456	Plisnier P-D, Chitamwemba D, Mwape L, Tshibangu K, Langenberg V, Coenen E (1999) Limnological annual cycle inferred from physical-chemical fluctuations at three stations of Lake Tanganyika. Hydrobiologia 407: 45-58.
21-Dec-1994	20	26.30	3.4500	29.2456	Plisnier P-D, Chitamwemba D, Mwape L, Tshibangu K, Langenberg V, Coenen E (1999) Limnological annual cycle inferred from physical-chemical fluctuations at three stations of Lake Tanganyika. Hydrobiologia 407: 45-58.
4-Jan-1995	20	26.50	3.4500	29.2456	Plisnier P-D, Chitamwemba D, Mwape L, Tshibangu K, Langenberg V, Coenen E (1999) Limnological annual cycle inferred from physical-chemical fluctuations at three stations of Lake Tanganyika. Hydrobiologia 407: 45-58.
18-Jan-1995	20	26.40	3.4500	29.2456	Plisnier P-D, Chitamwemba D, Mwape L, Tshibangu K, Langenberg V, Coenen E (1999) Limnological annual cycle inferred from physical-chemical fluctuations at three stations of Lake Tanganyika. Hydrobiologia 407: 45-58.
1-Feb-1995	20	26.20	3.4500	29.2456	Plisnier P-D, Chitamwemba D, Mwape L, Tshibangu K, Langenberg V, Coenen E (1999) Limnological annual cycle inferred from physical-chemical fluctuations at three stations of Lake Tanganyika. Hydrobiologia 407: 45-58.
22-Feb-1995	20	26.40	3.4500	29.2456	Plisnier P-D, Chitamwemba D, Mwape L, Tshibangu K, Langenberg V, Coenen E (1999) Limnological annual cycle inferred from physical-chemical fluctuations at three stations of Lake Tanganyika. Hydrobiologia 407: 45-58.
8-Mar-1995	20	26.90	3.4500	29.2456	Plisnier P-D, Chitamwemba D, Mwape L, Tshibangu K, Langenberg V, Coenen E (1999) Limnological annual cycle inferred from physical-chemical fluctuations at three stations of Lake Tanganyika. Hydrobiologia 407: 45-58.
15-Mar-1995	20	26.80	3.4500	29.2456	Plisnier P-D, Chitamwemba D, Mwape L, Tshibangu K, Langenberg V, Coenen E (1999) Limnological annual cycle inferred from physical-chemical fluctuations at three stations of Lake Tanganyika. Hydrobiologia 407: 45-58.
29-Mar-1995	20	26.90	3.4500	29.2456	Plisnier P-D, Chitamwemba D, Mwape L, Tshibangu K, Langenberg V, Coenen E (1999) Limnological annual cycle inferred from physical-chemical fluctuations at three stations of Lake Tanganyika. Hydrobiologia 407: 45-58.
10-May-1995	20	26.80	3.4500	29.2456	Plisnier P-D, Chitamwemba D, Mwape L, Tshibangu K, Langenberg V, Coenen E (1999) Limnological annual cycle inferred from physical-chemical fluctuations at three stations of Lake Tanganyika. Hydrobiologia 407: 45-58.
17-May-1995	20	26.70	3.4500	29.2456	Plisnier P-D, Chitamwemba D, Mwape L, Tshibangu K, Langenberg V, Coenen E (1999) Limnological annual cycle inferred from physical-chemical fluctuations at three stations of Lake Tanganyika. Hydrobiologia 407: 45-58.
16-Jun-1995	20	26.20	3.4500	29.2456	Plisnier P-D, Chitamwemba D, Mwape L, Tshibangu K, Langenberg V, Coenen E (1999) Limnological annual cycle inferred from physical-chemical fluctuations at three stations of Lake Tanganyika. Hydrobiologia 407: 45-58.
29-Jun-1995	20	25.90	3.4500	29.2456	Plisnier P-D, Chitamwemba D, Mwape L, Tshibangu K, Langenberg V, Coenen E (1999) Limnological annual cycle inferred from physical-chemical fluctuations at three stations of Lake Tanganyika. Hydrobiologia 407: 45-58.
12-Jul-1995	20	25.80	3.4500	29.2456	Plisnier P-D, Chitamwemba D, Mwape L, Tshibangu K, Langenberg V, Coenen E (1999) Limnological annual cycle inferred from physical-chemical fluctuations at three stations of Lake Tanganyika. Hydrobiologia 407: 45-58.
19-Jul-1995	20	25.90	3.4500	29.2456	Plisnier P-D, Chitamwemba D, Mwape L, Tshibangu K, Langenberg V, Coenen E (1999) Limnological annual cycle inferred from physical-chemical fluctuations at three stations of Lake Tanganyika. Hydrobiologia 407: 45-58.
27-Jul-1995	20	25.90	3.4500	29.2456	Plisnier P-D, Chitamwemba D, Mwape L, Tshibangu K, Langenberg V, Coenen E (1999) Limnological annual cycle inferred from physical-chemical fluctuations at three stations of Lake Tanganyika. Hydrobiologia 407: 45-58.
2-Aug-1995	20	25.90	3.4500	29.2456	Plisnier P-D, Chitamwemba D, Mwape L, Tshibangu K, Langenberg V, Coenen E (1999) Limnological annual cycle inferred from physical-chemical fluctuations at three stations of Lake Tanganyika. Hydrobiologia 407: 45-58.
9-Aug-1995	20	26.20	3.4500	29.2456	Plisnier P-D, Chitamwemba D, Mwape L, Tshibangu K, Langenberg V, Coenen E (1999) Limnological annual cycle inferred from physical-chemical fluctuations at three stations of Lake Tanganyika. Hydrobiologia 407: 45-58.
17-Aug-1995	20	26.00	3.4500	29.2456	Plisnier P-D, Chitamwemba D, Mwape L, Tshibangu K, Langenberg V, Coenen E (1999) Limnological annual cycle inferred from physical-chemical fluctuations at three stations of Lake Tanganyika. Hydrobiologia 407: 45-58.
23-Aug-1995	20	25.90	3.4500	29.2456	Plisnier P-D, Chitamwemba D, Mwape L, Tshibangu K, Langenberg V, Coenen E (1999) Limnological annual cycle inferred from physical-chemical fluctuations at three stations of Lake Tanganyika. Hydrobiologia 407: 45-58.
30-Aug-1995	20	26.00	3.4500	29.2456	Plisnier P-D, Chitamwemba D, Mwape L, Tshibangu K, Langenberg V, Coenen E (1999) Limnological annual cycle inferred from physical-chemical fluctuations at three stations of Lake Tanganyika. Hydrobiologia 407: 45-58.
7-Sep-1995	20	26.00	3.4500	29.2456	Plisnier P-D, Chitamwemba D, Mwape L, Tshibangu K, Langenberg V, Coenen E (1999) Limnological annual cycle inferred from physical-chemical fluctuations at three stations of Lake Tanganyika. Hydrobiologia 407: 45-58.
13-Sep-1995	20	26.10	3.4500	29.2456	Plisnier P-D, Chitamwemba D, Mwape L, Tshibangu K, Langenberg V, Coenen E (1999) Limnological annual cycle inferred from physical-chemical fluctuations at three stations of Lake Tanganyika. Hydrobiologia 407: 45-58.
21-Sep-1995	20	26.20	3.4500	29.2456	Plisnier P-D, Chitamwemba D, Mwape L, Tshibangu K, Langenberg V, Coenen E (1999) Limnological annual cycle inferred from physical-chemical fluctuations at three stations of Lake Tanganyika. Hydrobiologia 407: 45-58.
7-Oct-1995	20	25.30	3.4500	29.2456	Plisnier P-D, Chitamwemba D, Mwape L, Tshibangu K, Langenberg V, Coenen E (1999) Limnological annual cycle inferred from physical-chemical fluctuations at three stations of Lake Tanganyika. Hydrobiologia 407: 45-58.
13-Oct-1995	20	25.60	3.4500	29.2456	Plisnier P-D, Chitamwemba D, Mwape L, Tshibangu K, Langenberg V, Coenen E (1999) Limnological annual cycle inferred from physical-chemical fluctuations at three stations of Lake Tanganyika. Hydrobiologia 407: 45-58.
18-Oct-1995	20	25.70	3.4500	29.2456	Plisnier P-D, Chitamwemba D, Mwape L, Tshibangu K, Langenberg V, Coenen E (1999) Limnological annual cycle inferred from physical-chemical fluctuations at three stations of Lake Tanganyika. Hydrobiologia 407: 45-58.
25-Oct-1995	20	25.70	3.4500	29.2456	Plisnier P-D, Chitamwemba D, Mwape L, Tshibangu K, Langenberg V, Coenen E (1999) Limnological annual cycle inferred from physical-chemical fluctuations at three stations of Lake Tanganyika. Hydrobiologia 407: 45-58.
1-Nov-1995	20	25.90	3.4500	29.2456	Plisnier P-D, Chitamwemba D, Mwape L, Tshibangu K, Langenberg V, Coenen E (1999) Limnological annual cycle inferred from physical-chemical fluctuations at three stations of Lake Tanganyika. Hydrobiologia 407: 45-58.
15-Nov-1995	20	26.00	3.4500	29.2456	Plisnier P-D, Chitamwemba D, Mwape L, Tshibangu K, Langenberg V, Coenen E (1999) Limnological annual cycle inferred from physical-chemical fluctuations at three stations of Lake Tanganyika. Hydrobiologia 407: 45-58.
22-Nov-1995	20	26.20	3.4500	29.2456	Plisnier P-D, Chitamwemba D, Mwape L, Tshibangu K, Langenberg V, Coenen E (1999) Limnological annual cycle inferred from physical-chemical fluctuations at three stations of Lake Tanganyika. Hydrobiologia 407: 45-58.
29-Nov-1995	20	26.40	3.4500	29.2456	Plisnier P-D, Chitamwemba D, Mwape L, Tshibangu K, Langenberg V, Coenen E (1999) Limnological annual cycle inferred from physical-chemical fluctuations at three stations of Lake Tanganyika. Hydrobiologia 407: 45-58.
7-Dec-1995	20	26.20	3.4500	29.2456	Plisnier P-D, Chitamwemba D, Mwape L, Tshibangu K, Langenberg V, Coenen E (1999) Limnological annual cycle inferred from physical-chemical fluctuations at three stations of Lake Tanganyika. Hydrobiologia 407: 45-58.
14-Dec-1995	20	26.40	3.4500	29.2456	Plisnier P-D, Chitamwemba D, Mwape L, Tshibangu K, Langenberg V, Coenen E (1999) Limnological annual cycle inferred from physical-chemical fluctuations at three stations of Lake Tanganyika. Hydrobiologia 407: 45-58.
20-Dec-1995	20	26.20	3.4500	29.2456	Plisnier P-D, Chitamwemba D, Mwape L, Tshibangu K, Langenberg V, Coenen E (1999) Limnological annual cycle inferred from physical-chemical fluctuations at three stations of Lake Tanganyika. Hydrobiologia 407: 45-58.
3-Jan-1996	20	26.20	3.4500	29.2456	Plisnier P-D, Chitamwemba D, Mwape L, Tshibangu K, Langenberg V, Coenen E (1999) Limnological annual cycle inferred from physical-chemical fluctuations at three stations of Lake Tanganyika. Hydrobiologia 407: 45-58.
10-Jan-1996	20	26.20	3.4500	29.2456	Plisnier P-D, Chitamwemba D, Mwape L, Tshibangu K, Langenberg V, Coenen E (1999) Limnological annual cycle inferred from physical-chemical fluctuations at three stations of Lake Tanganyika. Hydrobiologia 407: 45-58.
17-Jan-1996	20	26.10	3.4500	29.2456	Plisnier P-D, Chitamwemba D, Mwape L, Tshibangu K, Langenberg V, Coenen E (1999) Limnological annual cycle inferred from physical-chemical fluctuations at three stations of Lake Tanganyika. Hydrobiologia 407: 45-58.
24-Jan-1996	20	26.30	3.4500	29.2456	Plisnier P-D, Chitamwemba D, Mwape L, Tshibangu K, Langenberg V, Coenen E (1999) Limnological annual cycle inferred from physical-chemical fluctuations at three stations of Lake Tanganyika. Hydrobiologia 407: 45-58.
31-Jan-1996	20	26.00	3.4500	29.2456	Plisnier P-D, Chitamwemba D, Mwape L, Tshibangu K, Langenberg V, Coenen E (1999) Limnological annual cycle inferred from physical-chemical fluctuations at three stations of Lake Tanganyika. Hydrobiologia 407: 45-58.
7-Feb-1996	20	26.30	3.4500	29.2456	Plisnier P-D, Chitamwemba D, Mwape L, Tshibangu K, Langenberg V, Coenen E (1999) Limnological annual cycle inferred from physical-chemical fluctuations at three stations of Lake Tanganyika. Hydrobiologia 407: 45-58.
14-Feb-1996	20	26.40	3.4500	29.2456	Plisnier P-D, Chitamwemba D, Mwape L, Tshibangu K, Langenberg V, Coenen E (1999) Limnological annual cycle inferred from physical-chemical fluctuations at three stations of Lake Tanganyika. Hydrobiologia 407: 45-58.
21-Feb-1996	20	26.70	3.4500	29.2456	Plisnier P-D, Chitamwemba D, Mwape L, Tshibangu K, Langenberg V, Coenen E (1999) Limnological annual cycle inferred from physical-chemical fluctuations at three stations of Lake Tanganyika. Hydrobiologia 407: 45-58.
13-Mar-1996	20	26.60	3.4500	29.2456	Plisnier P-D, Chitamwemba D, Mwape L, Tshibangu K, Langenberg V, Coenen E (1999) Limnological annual cycle inferred from physical-chemical fluctuations at three stations of Lake Tanganyika. Hydrobiologia 407: 45-58.
20-Mar-1996	20	26.70	3.4500	29.2456	Plisnier P-D, Chitamwemba D, Mwape L, Tshibangu K, Langenberg V, Coenen E (1999) Limnological annual cycle inferred from physical-chemical fluctuations at three stations of Lake Tanganyika. Hydrobiologia 407: 45-58.
3-Apr-1996	20	26.90	3.4500	29.2456	Plisnier P-D, Chitamwemba D, Mwape L, Tshibangu K, Langenberg V, Coenen E (1999) Limnological annual cycle inferred from physical-chemical fluctuations at three stations of Lake Tanganyika. Hydrobiologia 407: 45-58.
10-Apr-1996	20	27.00	3.4500	29.2456	Plisnier P-D, Chitamwemba D, Mwape L, Tshibangu K, Langenberg V, Coenen E (1999) Limnological annual cycle inferred from physical-chemical fluctuations at three stations of Lake Tanganyika. Hydrobiologia 407: 45-58.
17-Apr-1996	20	27.10	3.4500	29.2456	Plisnier P-D, Chitamwemba D, Mwape L, Tshibangu K, Langenberg V, Coenen E (1999) Limnological annual cycle inferred from physical-chemical fluctuations at three stations of Lake Tanganyika. Hydrobiologia 407: 45-58.
25-Apr-1996	20	27.10	3.4500	29.2456	Plisnier P-D, Chitamwemba D, Mwape L, Tshibangu K, Langenberg V, Coenen E (1999) Limnological annual cycle inferred from physical-chemical fluctuations at three stations of Lake Tanganyika. Hydrobiologia 407: 45-58.
1-May-1996	20	27.00	3.4500	29.2456	Plisnier P-D, Chitamwemba D, Mwape L, Tshibangu K, Langenberg V, Coenen E (1999) Limnological annual cycle inferred from physical-chemical fluctuations at three stations of Lake Tanganyika. Hydrobiologia 407: 45-58.
8-May-1996	20	27.00	3.4500	29.2456	Plisnier P-D, Chitamwemba D, Mwape L, Tshibangu K, Langenberg V, Coenen E (1999) Limnological annual cycle inferred from physical-chemical fluctuations at three stations of Lake Tanganyika. Hydrobiologia 407: 45-58.
15-May-1996	20	26.90	3.4500	29.2456	Plisnier P-D, Chitamwemba D, Mwape L, Tshibangu K, Langenberg V, Coenen E (1999) Limnological annual cycle inferred from physical-chemical fluctuations at three stations of Lake Tanganyika. Hydrobiologia 407: 45-58.
22-May-1996	20	26.90	3.4500	29.2456	Plisnier P-D, Chitamwemba D, Mwape L, Tshibangu K, Langenberg V, Coenen E (1999) Limnological annual cycle inferred from physical-chemical fluctuations at three stations of Lake Tanganyika. Hydrobiologia 407: 45-58.
7-Jul-1993	30	25.90	3.4500	29.2456	Plisnier P-D, Chitamwemba D, Mwape L, Tshibangu K, Langenberg V, Coenen E (1999) Limnological annual cycle inferred from physical-chemical fluctuations at three stations of Lake Tanganyika. Hydrobiologia 407: 45-58.
28-Jul-1993	30	25.30	3.4500	29.2456	Plisnier P-D, Chitamwemba D, Mwape L, Tshibangu K, Langenberg V, Coenen E (1999) Limnological annual cycle inferred from physical-chemical fluctuations at three stations of Lake Tanganyika. Hydrobiologia 407: 45-58.
4-Aug-1993	30	25.90	3.4500	29.2456	Plisnier P-D, Chitamwemba D, Mwape L, Tshibangu K, Langenberg V, Coenen E (1999) Limnological annual cycle inferred from physical-chemical fluctuations at three stations of Lake Tanganyika. Hydrobiologia 407: 45-58.
11-Aug-1993	30	25.70	3.4500	29.2456	Plisnier P-D, Chitamwemba D, Mwape L, Tshibangu K, Langenberg V, Coenen E (1999) Limnological annual cycle inferred from physical-chemical fluctuations at three stations of Lake Tanganyika. Hydrobiologia 407: 45-58.
18-Aug-1993	30	25.50	3.4500	29.2456	Plisnier P-D, Chitamwemba D, Mwape L, Tshibangu K, Langenberg V, Coenen E (1999) Limnological annual cycle inferred from physical-chemical fluctuations at three stations of Lake Tanganyika. Hydrobiologia 407: 45-58.
8-Sep-1993	30	25.90	3.4500	29.2456	Plisnier P-D, Chitamwemba D, Mwape L, Tshibangu K, Langenberg V, Coenen E (1999) Limnological annual cycle inferred from physical-chemical fluctuations at three stations of Lake Tanganyika. Hydrobiologia 407: 45-58.
15-Sep-1993	30	26.10	3.4500	29.2456	Plisnier P-D, Chitamwemba D, Mwape L, Tshibangu K, Langenberg V, Coenen E (1999) Limnological annual cycle inferred from physical-chemical fluctuations at three stations of Lake Tanganyika. Hydrobiologia 407: 45-58.
29-Sep-1993	30	26.40	3.4500	29.2456	Plisnier P-D, Chitamwemba D, Mwape L, Tshibangu K, Langenberg V, Coenen E (1999) Limnological annual cycle inferred from physical-chemical fluctuations at three stations of Lake Tanganyika. Hydrobiologia 407: 45-58.
20-Oct-1993	30	26.20	3.4500	29.2456	Plisnier P-D, Chitamwemba D, Mwape L, Tshibangu K, Langenberg V, Coenen E (1999) Limnological annual cycle inferred from physical-chemical fluctuations at three stations of Lake Tanganyika. Hydrobiologia 407: 45-58.
3-Nov-1993	30	26.10	3.4500	29.2456	Plisnier P-D, Chitamwemba D, Mwape L, Tshibangu K, Langenberg V, Coenen E (1999) Limnological annual cycle inferred from physical-chemical fluctuations at three stations of Lake Tanganyika. Hydrobiologia 407: 45-58.
17-Nov-1993	30	25.20	3.4500	29.2456	Plisnier P-D, Chitamwemba D, Mwape L, Tshibangu K, Langenberg V, Coenen E (1999) Limnological annual cycle inferred from physical-chemical fluctuations at three stations of Lake Tanganyika. Hydrobiologia 407: 45-58.
1-Dec-1993	30	25.90	3.4500	29.2456	Plisnier P-D, Chitamwemba D, Mwape L, Tshibangu K, Langenberg V, Coenen E (1999) Limnological annual cycle inferred from physical-chemical fluctuations at three stations of Lake Tanganyika. Hydrobiologia 407: 45-58.
15-Dec-1993	30	26.20	3.4500	29.2456	Plisnier P-D, Chitamwemba D, Mwape L, Tshibangu K, Langenberg V, Coenen E (1999) Limnological annual cycle inferred from physical-chemical fluctuations at three stations of Lake Tanganyika. Hydrobiologia 407: 45-58.
22-Dec-1993	30	26.00	3.4500	29.2456	Plisnier P-D, Chitamwemba D, Mwape L, Tshibangu K, Langenberg V, Coenen E (1999) Limnological annual cycle inferred from physical-chemical fluctuations at three stations of Lake Tanganyika. Hydrobiologia 407: 45-58.
29-Dec-1993	30	26.00	3.4500	29.2456	Plisnier P-D, Chitamwemba D, Mwape L, Tshibangu K, Langenberg V, Coenen E (1999) Limnological annual cycle inferred from physical-chemical fluctuations at three stations of Lake Tanganyika. Hydrobiologia 407: 45-58.
19-Jan-1994	30	26.30	3.4500	29.2456	Plisnier P-D, Chitamwemba D, Mwape L, Tshibangu K, Langenberg V, Coenen E (1999) Limnological annual cycle inferred from physical-chemical fluctuations at three stations of Lake Tanganyika. Hydrobiologia 407: 45-58.
26-Jan-1994	30	26.10	3.4500	29.2456	Plisnier P-D, Chitamwemba D, Mwape L, Tshibangu K, Langenberg V, Coenen E (1999) Limnological annual cycle inferred from physical-chemical fluctuations at three stations of Lake Tanganyika. Hydrobiologia 407: 45-58.
2-Feb-1994	30	26.10	3.4500	29.2456	Plisnier P-D, Chitamwemba D, Mwape L, Tshibangu K, Langenberg V, Coenen E (1999) Limnological annual cycle inferred from physical-chemical fluctuations at three stations of Lake Tanganyika. Hydrobiologia 407: 45-58.
16-Feb-1994	30	26.30	3.4500	29.2456	Plisnier P-D, Chitamwemba D, Mwape L, Tshibangu K, Langenberg V, Coenen E (1999) Limnological annual cycle inferred from physical-chemical fluctuations at three stations of Lake Tanganyika. Hydrobiologia 407: 45-58.
9-Mar-1994	30	26.50	3.4500	29.2456	Plisnier P-D, Chitamwemba D, Mwape L, Tshibangu K, Langenberg V, Coenen E (1999) Limnological annual cycle inferred from physical-chemical fluctuations at three stations of Lake Tanganyika. Hydrobiologia 407: 45-58.
16-Mar-1994	30	26.70	3.4500	29.2456	Plisnier P-D, Chitamwemba D, Mwape L, Tshibangu K, Langenberg V, Coenen E (1999) Limnological annual cycle inferred from physical-chemical fluctuations at three stations of Lake Tanganyika. Hydrobiologia 407: 45-58.
23-Mar-1994	30	27.10	3.4500	29.2456	Plisnier P-D, Chitamwemba D, Mwape L, Tshibangu K, Langenberg V, Coenen E (1999) Limnological annual cycle inferred from physical-chemical fluctuations at three stations of Lake Tanganyika. Hydrobiologia 407: 45-58.
20-Apr-1994	30	27.00	3.4500	29.2456	Plisnier P-D, Chitamwemba D, Mwape L, Tshibangu K, Langenberg V, Coenen E (1999) Limnological annual cycle inferred from physical-chemical fluctuations at three stations of Lake Tanganyika. Hydrobiologia 407: 45-58.
4-May-1994	30	27.00	3.4500	29.2456	Plisnier P-D, Chitamwemba D, Mwape L, Tshibangu K, Langenberg V, Coenen E (1999) Limnological annual cycle inferred from physical-chemical fluctuations at three stations of Lake Tanganyika. Hydrobiologia 407: 45-58.
1-Jun-1994	30	26.50	3.4500	29.2456	Plisnier P-D, Chitamwemba D, Mwape L, Tshibangu K, Langenberg V, Coenen E (1999) Limnological annual cycle inferred from physical-chemical fluctuations at three stations of Lake Tanganyika. Hydrobiologia 407: 45-58.
8-Jun-1994	30	26.40	3.4500	29.2456	Plisnier P-D, Chitamwemba D, Mwape L, Tshibangu K, Langenberg V, Coenen E (1999) Limnological annual cycle inferred from physical-chemical fluctuations at three stations of Lake Tanganyika. Hydrobiologia 407: 45-58.
16-Jun-1994	30	26.30	3.4500	29.2456	Plisnier P-D, Chitamwemba D, Mwape L, Tshibangu K, Langenberg V, Coenen E (1999) Limnological annual cycle inferred from physical-chemical fluctuations at three stations of Lake Tanganyika. Hydrobiologia 407: 45-58.
22-Jun-1994	30	26.10	3.4500	29.2456	Plisnier P-D, Chitamwemba D, Mwape L, Tshibangu K, Langenberg V, Coenen E (1999) Limnological annual cycle inferred from physical-chemical fluctuations at three stations of Lake Tanganyika. Hydrobiologia 407: 45-58.
3-Aug-1994	30	25.00	3.4500	29.2456	Plisnier P-D, Chitamwemba D, Mwape L, Tshibangu K, Langenberg V, Coenen E (1999) Limnological annual cycle inferred from physical-chemical fluctuations at three stations of Lake Tanganyika. Hydrobiologia 407: 45-58.
24-Aug-1994	30	25.80	3.4500	29.2456	Plisnier P-D, Chitamwemba D, Mwape L, Tshibangu K, Langenberg V, Coenen E (1999) Limnological annual cycle inferred from physical-chemical fluctuations at three stations of Lake Tanganyika. Hydrobiologia 407: 45-58.
7-Sep-1994	30	26.10	3.4500	29.2456	Plisnier P-D, Chitamwemba D, Mwape L, Tshibangu K, Langenberg V, Coenen E (1999) Limnological annual cycle inferred from physical-chemical fluctuations at three stations of Lake Tanganyika. Hydrobiologia 407: 45-58.
15-Sep-1994	30	26.00	3.4500	29.2456	Plisnier P-D, Chitamwemba D, Mwape L, Tshibangu K, Langenberg V, Coenen E (1999) Limnological annual cycle inferred from physical-chemical fluctuations at three stations of Lake Tanganyika. Hydrobiologia 407: 45-58.
6-Oct-1994	30	25.70	3.4500	29.2456	Plisnier P-D, Chitamwemba D, Mwape L, Tshibangu K, Langenberg V, Coenen E (1999) Limnological annual cycle inferred from physical-chemical fluctuations at three stations of Lake Tanganyika. Hydrobiologia 407: 45-58.
15-Oct-1994	30	25.00	3.4500	29.2456	Plisnier P-D, Chitamwemba D, Mwape L, Tshibangu K, Langenberg V, Coenen E (1999) Limnological annual cycle inferred from physical-chemical fluctuations at three stations of Lake Tanganyika. Hydrobiologia 407: 45-58.
3-Nov-1994	30	25.30	3.4500	29.2456	Plisnier P-D, Chitamwemba D, Mwape L, Tshibangu K, Langenberg V, Coenen E (1999) Limnological annual cycle inferred from physical-chemical fluctuations at three stations of Lake Tanganyika. Hydrobiologia 407: 45-58.
16-Nov-1994	30	25.70	3.4500	29.2456	Plisnier P-D, Chitamwemba D, Mwape L, Tshibangu K, Langenberg V, Coenen E (1999) Limnological annual cycle inferred from physical-chemical fluctuations at three stations of Lake Tanganyika. Hydrobiologia 407: 45-58.
30-Nov-1994	30	25.80	3.4500	29.2456	Plisnier P-D, Chitamwemba D, Mwape L, Tshibangu K, Langenberg V, Coenen E (1999) Limnological annual cycle inferred from physical-chemical fluctuations at three stations of Lake Tanganyika. Hydrobiologia 407: 45-58.
21-Dec-1994	30	26.30	3.4500	29.2456	Plisnier P-D, Chitamwemba D, Mwape L, Tshibangu K, Langenberg V, Coenen E (1999) Limnological annual cycle inferred from physical-chemical fluctuations at three stations of Lake Tanganyika. Hydrobiologia 407: 45-58.
4-Jan-1995	30	26.50	3.4500	29.2456	Plisnier P-D, Chitamwemba D, Mwape L, Tshibangu K, Langenberg V, Coenen E (1999) Limnological annual cycle inferred from physical-chemical fluctuations at three stations of Lake Tanganyika. Hydrobiologia 407: 45-58.
18-Jan-1995	30	26.30	3.4500	29.2456	Plisnier P-D, Chitamwemba D, Mwape L, Tshibangu K, Langenberg V, Coenen E (1999) Limnological annual cycle inferred from physical-chemical fluctuations at three stations of Lake Tanganyika. Hydrobiologia 407: 45-58.
1-Feb-1995	30	26.10	3.4500	29.2456	Plisnier P-D, Chitamwemba D, Mwape L, Tshibangu K, Langenberg V, Coenen E (1999) Limnological annual cycle inferred from physical-chemical fluctuations at three stations of Lake Tanganyika. Hydrobiologia 407: 45-58.
22-Feb-1995	30	26.30	3.4500	29.2456	Plisnier P-D, Chitamwemba D, Mwape L, Tshibangu K, Langenberg V, Coenen E (1999) Limnological annual cycle inferred from physical-chemical fluctuations at three stations of Lake Tanganyika. Hydrobiologia 407: 45-58.
8-Mar-1995	30	26.90	3.4500	29.2456	Plisnier P-D, Chitamwemba D, Mwape L, Tshibangu K, Langenberg V, Coenen E (1999) Limnological annual cycle inferred from physical-chemical fluctuations at three stations of Lake Tanganyika. Hydrobiologia 407: 45-58.
15-Mar-1995	30	26.80	3.4500	29.2456	Plisnier P-D, Chitamwemba D, Mwape L, Tshibangu K, Langenberg V, Coenen E (1999) Limnological annual cycle inferred from physical-chemical fluctuations at three stations of Lake Tanganyika. Hydrobiologia 407: 45-58.
29-Mar-1995	30	26.90	3.4500	29.2456	Plisnier P-D, Chitamwemba D, Mwape L, Tshibangu K, Langenberg V, Coenen E (1999) Limnological annual cycle inferred from physical-chemical fluctuations at three stations of Lake Tanganyika. Hydrobiologia 407: 45-58.
10-May-1995	30	26.80	3.4500	29.2456	Plisnier P-D, Chitamwemba D, Mwape L, Tshibangu K, Langenberg V, Coenen E (1999) Limnological annual cycle inferred from physical-chemical fluctuations at three stations of Lake Tanganyika. Hydrobiologia 407: 45-58.
17-May-1995	30	26.70	3.4500	29.2456	Plisnier P-D, Chitamwemba D, Mwape L, Tshibangu K, Langenberg V, Coenen E (1999) Limnological annual cycle inferred from physical-chemical fluctuations at three stations of Lake Tanganyika. Hydrobiologia 407: 45-58.
16-Jun-1995	30	26.20	3.4500	29.2456	Plisnier P-D, Chitamwemba D, Mwape L, Tshibangu K, Langenberg V, Coenen E (1999) Limnological annual cycle inferred from physical-chemical fluctuations at three stations of Lake Tanganyika. Hydrobiologia 407: 45-58.
29-Jun-1995	30	25.90	3.4500	29.2456	Plisnier P-D, Chitamwemba D, Mwape L, Tshibangu K, Langenberg V, Coenen E (1999) Limnological annual cycle inferred from physical-chemical fluctuations at three stations of Lake Tanganyika. Hydrobiologia 407: 45-58.
12-Jul-1995	30	25.80	3.4500	29.2456	Plisnier P-D, Chitamwemba D, Mwape L, Tshibangu K, Langenberg V, Coenen E (1999) Limnological annual cycle inferred from physical-chemical fluctuations at three stations of Lake Tanganyika. Hydrobiologia 407: 45-58.
19-Jul-1995	30	25.90	3.4500	29.2456	Plisnier P-D, Chitamwemba D, Mwape L, Tshibangu K, Langenberg V, Coenen E (1999) Limnological annual cycle inferred from physical-chemical fluctuations at three stations of Lake Tanganyika. Hydrobiologia 407: 45-58.
27-Jul-1995	30	25.90	3.4500	29.2456	Plisnier P-D, Chitamwemba D, Mwape L, Tshibangu K, Langenberg V, Coenen E (1999) Limnological annual cycle inferred from physical-chemical fluctuations at three stations of Lake Tanganyika. Hydrobiologia 407: 45-58.
2-Aug-1995	30	25.90	3.4500	29.2456	Plisnier P-D, Chitamwemba D, Mwape L, Tshibangu K, Langenberg V, Coenen E (1999) Limnological annual cycle inferred from physical-chemical fluctuations at three stations of Lake Tanganyika. Hydrobiologia 407: 45-58.
9-Aug-1995	30	26.00	3.4500	29.2456	Plisnier P-D, Chitamwemba D, Mwape L, Tshibangu K, Langenberg V, Coenen E (1999) Limnological annual cycle inferred from physical-chemical fluctuations at three stations of Lake Tanganyika. Hydrobiologia 407: 45-58.
17-Aug-1995	30	26.00	3.4500	29.2456	Plisnier P-D, Chitamwemba D, Mwape L, Tshibangu K, Langenberg V, Coenen E (1999) Limnological annual cycle inferred from physical-chemical fluctuations at three stations of Lake Tanganyika. Hydrobiologia 407: 45-58.
23-Aug-1995	30	25.90	3.4500	29.2456	Plisnier P-D, Chitamwemba D, Mwape L, Tshibangu K, Langenberg V, Coenen E (1999) Limnological annual cycle inferred from physical-chemical fluctuations at three stations of Lake Tanganyika. Hydrobiologia 407: 45-58.
30-Aug-1995	30	25.90	3.4500	29.2456	Plisnier P-D, Chitamwemba D, Mwape L, Tshibangu K, Langenberg V, Coenen E (1999) Limnological annual cycle inferred from physical-chemical fluctuations at three stations of Lake Tanganyika. Hydrobiologia 407: 45-58.
7-Sep-1995	30	26.00	3.4500	29.2456	Plisnier P-D, Chitamwemba D, Mwape L, Tshibangu K, Langenberg V, Coenen E (1999) Limnological annual cycle inferred from physical-chemical fluctuations at three stations of Lake Tanganyika. Hydrobiologia 407: 45-58.
13-Sep-1995	30	26.10	3.4500	29.2456	Plisnier P-D, Chitamwemba D, Mwape L, Tshibangu K, Langenberg V, Coenen E (1999) Limnological annual cycle inferred from physical-chemical fluctuations at three stations of Lake Tanganyika. Hydrobiologia 407: 45-58.
21-Sep-1995	30	25.40	3.4500	29.2456	Plisnier P-D, Chitamwemba D, Mwape L, Tshibangu K, Langenberg V, Coenen E (1999) Limnological annual cycle inferred from physical-chemical fluctuations at three stations of Lake Tanganyika. Hydrobiologia 407: 45-58.
7-Oct-1995	30	25.30	3.4500	29.2456	Plisnier P-D, Chitamwemba D, Mwape L, Tshibangu K, Langenberg V, Coenen E (1999) Limnological annual cycle inferred from physical-chemical fluctuations at three stations of Lake Tanganyika. Hydrobiologia 407: 45-58.
13-Oct-1995	30	25.30	3.4500	29.2456	Plisnier P-D, Chitamwemba D, Mwape L, Tshibangu K, Langenberg V, Coenen E (1999) Limnological annual cycle inferred from physical-chemical fluctuations at three stations of Lake Tanganyika. Hydrobiologia 407: 45-58.
18-Oct-1995	30	25.70	3.4500	29.2456	Plisnier P-D, Chitamwemba D, Mwape L, Tshibangu K, Langenberg V, Coenen E (1999) Limnological annual cycle inferred from physical-chemical fluctuations at three stations of Lake Tanganyika. Hydrobiologia 407: 45-58.
25-Oct-1995	30	25.70	3.4500	29.2456	Plisnier P-D, Chitamwemba D, Mwape L, Tshibangu K, Langenberg V, Coenen E (1999) Limnological annual cycle inferred from physical-chemical fluctuations at three stations of Lake Tanganyika. Hydrobiologia 407: 45-58.
1-Nov-1995	30	25.80	3.4500	29.2456	Plisnier P-D, Chitamwemba D, Mwape L, Tshibangu K, Langenberg V, Coenen E (1999) Limnological annual cycle inferred from physical-chemical fluctuations at three stations of Lake Tanganyika. Hydrobiologia 407: 45-58.
15-Nov-1995	30	26.00	3.4500	29.2456	Plisnier P-D, Chitamwemba D, Mwape L, Tshibangu K, Langenberg V, Coenen E (1999) Limnological annual cycle inferred from physical-chemical fluctuations at three stations of Lake Tanganyika. Hydrobiologia 407: 45-58.
22-Nov-1995	30	26.20	3.4500	29.2456	Plisnier P-D, Chitamwemba D, Mwape L, Tshibangu K, Langenberg V, Coenen E (1999) Limnological annual cycle inferred from physical-chemical fluctuations at three stations of Lake Tanganyika. Hydrobiologia 407: 45-58.
29-Nov-1995	30	26.40	3.4500	29.2456	Plisnier P-D, Chitamwemba D, Mwape L, Tshibangu K, Langenberg V, Coenen E (1999) Limnological annual cycle inferred from physical-chemical fluctuations at three stations of Lake Tanganyika. Hydrobiologia 407: 45-58.
7-Dec-1995	30	26.10	3.4500	29.2456	Plisnier P-D, Chitamwemba D, Mwape L, Tshibangu K, Langenberg V, Coenen E (1999) Limnological annual cycle inferred from physical-chemical fluctuations at three stations of Lake Tanganyika. Hydrobiologia 407: 45-58.
14-Dec-1995	30	26.40	3.4500	29.2456	Plisnier P-D, Chitamwemba D, Mwape L, Tshibangu K, Langenberg V, Coenen E (1999) Limnological annual cycle inferred from physical-chemical fluctuations at three stations of Lake Tanganyika. Hydrobiologia 407: 45-58.
20-Dec-1995	30	26.20	3.4500	29.2456	Plisnier P-D, Chitamwemba D, Mwape L, Tshibangu K, Langenberg V, Coenen E (1999) Limnological annual cycle inferred from physical-chemical fluctuations at three stations of Lake Tanganyika. Hydrobiologia 407: 45-58.
3-Jan-1996	30	26.20	3.4500	29.2456	Plisnier P-D, Chitamwemba D, Mwape L, Tshibangu K, Langenberg V, Coenen E (1999) Limnological annual cycle inferred from physical-chemical fluctuations at three stations of Lake Tanganyika. Hydrobiologia 407: 45-58.
10-Jan-1996	30	26.20	3.4500	29.2456	Plisnier P-D, Chitamwemba D, Mwape L, Tshibangu K, Langenberg V, Coenen E (1999) Limnological annual cycle inferred from physical-chemical fluctuations at three stations of Lake Tanganyika. Hydrobiologia 407: 45-58.
17-Jan-1996	30	26.10	3.4500	29.2456	Plisnier P-D, Chitamwemba D, Mwape L, Tshibangu K, Langenberg V, Coenen E (1999) Limnological annual cycle inferred from physical-chemical fluctuations at three stations of Lake Tanganyika. Hydrobiologia 407: 45-58.
24-Jan-1996	30	26.30	3.4500	29.2456	Plisnier P-D, Chitamwemba D, Mwape L, Tshibangu K, Langenberg V, Coenen E (1999) Limnological annual cycle inferred from physical-chemical fluctuations at three stations of Lake Tanganyika. Hydrobiologia 407: 45-58.
31-Jan-1996	30	26.00	3.4500	29.2456	Plisnier P-D, Chitamwemba D, Mwape L, Tshibangu K, Langenberg V, Coenen E (1999) Limnological annual cycle inferred from physical-chemical fluctuations at three stations of Lake Tanganyika. Hydrobiologia 407: 45-58.
7-Feb-1996	30	26.30	3.4500	29.2456	Plisnier P-D, Chitamwemba D, Mwape L, Tshibangu K, Langenberg V, Coenen E (1999) Limnological annual cycle inferred from physical-chemical fluctuations at three stations of Lake Tanganyika. Hydrobiologia 407: 45-58.
14-Feb-1996	30	26.40	3.4500	29.2456	Plisnier P-D, Chitamwemba D, Mwape L, Tshibangu K, Langenberg V, Coenen E (1999) Limnological annual cycle inferred from physical-chemical fluctuations at three stations of Lake Tanganyika. Hydrobiologia 407: 45-58.
21-Feb-1996	30	26.70	3.4500	29.2456	Plisnier P-D, Chitamwemba D, Mwape L, Tshibangu K, Langenberg V, Coenen E (1999) Limnological annual cycle inferred from physical-chemical fluctuations at three stations of Lake Tanganyika. Hydrobiologia 407: 45-58.
13-Mar-1996	30	26.60	3.4500	29.2456	Plisnier P-D, Chitamwemba D, Mwape L, Tshibangu K, Langenberg V, Coenen E (1999) Limnological annual cycle inferred from physical-chemical fluctuations at three stations of Lake Tanganyika. Hydrobiologia 407: 45-58.
20-Mar-1996	30	26.70	3.4500	29.2456	Plisnier P-D, Chitamwemba D, Mwape L, Tshibangu K, Langenberg V, Coenen E (1999) Limnological annual cycle inferred from physical-chemical fluctuations at three stations of Lake Tanganyika. Hydrobiologia 407: 45-58.
3-Apr-1996	30	26.90	3.4500	29.2456	Plisnier P-D, Chitamwemba D, Mwape L, Tshibangu K, Langenberg V, Coenen E (1999) Limnological annual cycle inferred from physical-chemical fluctuations at three stations of Lake Tanganyika. Hydrobiologia 407: 45-58.
10-Apr-1996	30	27.00	3.4500	29.2456	Plisnier P-D, Chitamwemba D, Mwape L, Tshibangu K, Langenberg V, Coenen E (1999) Limnological annual cycle inferred from physical-chemical fluctuations at three stations of Lake Tanganyika. Hydrobiologia 407: 45-58.
17-Apr-1996	30	27.10	3.4500	29.2456	Plisnier P-D, Chitamwemba D, Mwape L, Tshibangu K, Langenberg V, Coenen E (1999) Limnological annual cycle inferred from physical-chemical fluctuations at three stations of Lake Tanganyika. Hydrobiologia 407: 45-58.
25-Apr-1996	30	27.10	3.4500	29.2456	Plisnier P-D, Chitamwemba D, Mwape L, Tshibangu K, Langenberg V, Coenen E (1999) Limnological annual cycle inferred from physical-chemical fluctuations at three stations of Lake Tanganyika. Hydrobiologia 407: 45-58.
1-May-1996	30	27.00	3.4500	29.2456	Plisnier P-D, Chitamwemba D, Mwape L, Tshibangu K, Langenberg V, Coenen E (1999) Limnological annual cycle inferred from physical-chemical fluctuations at three stations of Lake Tanganyika. Hydrobiologia 407: 45-58.
8-May-1996	30	27.00	3.4500	29.2456	Plisnier P-D, Chitamwemba D, Mwape L, Tshibangu K, Langenberg V, Coenen E (1999) Limnological annual cycle inferred from physical-chemical fluctuations at three stations of Lake Tanganyika. Hydrobiologia 407: 45-58.
15-May-1996	30	26.90	3.4500	29.2456	Plisnier P-D, Chitamwemba D, Mwape L, Tshibangu K, Langenberg V, Coenen E (1999) Limnological annual cycle inferred from physical-chemical fluctuations at three stations of Lake Tanganyika. Hydrobiologia 407: 45-58.
22-May-1996	30	26.80	3.4500	29.2456	Plisnier P-D, Chitamwemba D, Mwape L, Tshibangu K, Langenberg V, Coenen E (1999) Limnological annual cycle inferred from physical-chemical fluctuations at three stations of Lake Tanganyika. Hydrobiologia 407: 45-58.
7-Jul-1993	40	26.11	3.4500	29.2456	Plisnier P-D, Chitamwemba D, Mwape L, Tshibangu K, Langenberg V, Coenen E (1999) Limnological annual cycle inferred from physical-chemical fluctuations at three stations of Lake Tanganyika. Hydrobiologia 407: 45-58.
28-Jul-1993	40	25.31	3.4500	29.2456	Plisnier P-D, Chitamwemba D, Mwape L, Tshibangu K, Langenberg V, Coenen E (1999) Limnological annual cycle inferred from physical-chemical fluctuations at three stations of Lake Tanganyika. Hydrobiologia 407: 45-58.
4-Aug-1993	40	25.81	3.4500	29.2456	Plisnier P-D, Chitamwemba D, Mwape L, Tshibangu K, Langenberg V, Coenen E (1999) Limnological annual cycle inferred from physical-chemical fluctuations at three stations of Lake Tanganyika. Hydrobiologia 407: 45-58.
11-Aug-1993	40	25.71	3.4500	29.2456	Plisnier P-D, Chitamwemba D, Mwape L, Tshibangu K, Langenberg V, Coenen E (1999) Limnological annual cycle inferred from physical-chemical fluctuations at three stations of Lake Tanganyika. Hydrobiologia 407: 45-58.
18-Aug-1993	40	25.51	3.4500	29.2456	Plisnier P-D, Chitamwemba D, Mwape L, Tshibangu K, Langenberg V, Coenen E (1999) Limnological annual cycle inferred from physical-chemical fluctuations at three stations of Lake Tanganyika. Hydrobiologia 407: 45-58.
8-Sep-1993	40	25.81	3.4500	29.2456	Plisnier P-D, Chitamwemba D, Mwape L, Tshibangu K, Langenberg V, Coenen E (1999) Limnological annual cycle inferred from physical-chemical fluctuations at three stations of Lake Tanganyika. Hydrobiologia 407: 45-58.
15-Sep-1993	40	26.01	3.4500	29.2456	Plisnier P-D, Chitamwemba D, Mwape L, Tshibangu K, Langenberg V, Coenen E (1999) Limnological annual cycle inferred from physical-chemical fluctuations at three stations of Lake Tanganyika. Hydrobiologia 407: 45-58.
29-Sep-1993	40	24.71	3.4500	29.2456	Plisnier P-D, Chitamwemba D, Mwape L, Tshibangu K, Langenberg V, Coenen E (1999) Limnological annual cycle inferred from physical-chemical fluctuations at three stations of Lake Tanganyika. Hydrobiologia 407: 45-58.
20-Oct-1993	40	26.11	3.4500	29.2456	Plisnier P-D, Chitamwemba D, Mwape L, Tshibangu K, Langenberg V, Coenen E (1999) Limnological annual cycle inferred from physical-chemical fluctuations at three stations of Lake Tanganyika. Hydrobiologia 407: 45-58.
3-Nov-1993	40	25.71	3.4500	29.2456	Plisnier P-D, Chitamwemba D, Mwape L, Tshibangu K, Langenberg V, Coenen E (1999) Limnological annual cycle inferred from physical-chemical fluctuations at three stations of Lake Tanganyika. Hydrobiologia 407: 45-58.
17-Nov-1993	40	24.71	3.4500	29.2456	Plisnier P-D, Chitamwemba D, Mwape L, Tshibangu K, Langenberg V, Coenen E (1999) Limnological annual cycle inferred from physical-chemical fluctuations at three stations of Lake Tanganyika. Hydrobiologia 407: 45-58.
1-Dec-1993	40	25.91	3.4500	29.2456	Plisnier P-D, Chitamwemba D, Mwape L, Tshibangu K, Langenberg V, Coenen E (1999) Limnological annual cycle inferred from physical-chemical fluctuations at three stations of Lake Tanganyika. Hydrobiologia 407: 45-58.
15-Dec-1993	40	26.21	3.4500	29.2456	Plisnier P-D, Chitamwemba D, Mwape L, Tshibangu K, Langenberg V, Coenen E (1999) Limnological annual cycle inferred from physical-chemical fluctuations at three stations of Lake Tanganyika. Hydrobiologia 407: 45-58.
22-Dec-1993	40	25.61	3.4500	29.2456	Plisnier P-D, Chitamwemba D, Mwape L, Tshibangu K, Langenberg V, Coenen E (1999) Limnological annual cycle inferred from physical-chemical fluctuations at three stations of Lake Tanganyika. Hydrobiologia 407: 45-58.
29-Dec-1993	40	25.91	3.4500	29.2456	Plisnier P-D, Chitamwemba D, Mwape L, Tshibangu K, Langenberg V, Coenen E (1999) Limnological annual cycle inferred from physical-chemical fluctuations at three stations of Lake Tanganyika. Hydrobiologia 407: 45-58.
19-Jan-1994	40	26.21	3.4500	29.2456	Plisnier P-D, Chitamwemba D, Mwape L, Tshibangu K, Langenberg V, Coenen E (1999) Limnological annual cycle inferred from physical-chemical fluctuations at three stations of Lake Tanganyika. Hydrobiologia 407: 45-58.
26-Jan-1994	40	26.01	3.4500	29.2456	Plisnier P-D, Chitamwemba D, Mwape L, Tshibangu K, Langenberg V, Coenen E (1999) Limnological annual cycle inferred from physical-chemical fluctuations at three stations of Lake Tanganyika. Hydrobiologia 407: 45-58.
2-Feb-1994	40	26.11	3.4500	29.2456	Plisnier P-D, Chitamwemba D, Mwape L, Tshibangu K, Langenberg V, Coenen E (1999) Limnological annual cycle inferred from physical-chemical fluctuations at three stations of Lake Tanganyika. Hydrobiologia 407: 45-58.
16-Feb-1994	40	26.31	3.4500	29.2456	Plisnier P-D, Chitamwemba D, Mwape L, Tshibangu K, Langenberg V, Coenen E (1999) Limnological annual cycle inferred from physical-chemical fluctuations at three stations of Lake Tanganyika. Hydrobiologia 407: 45-58.
9-Mar-1994	40	26.21	3.4500	29.2456	Plisnier P-D, Chitamwemba D, Mwape L, Tshibangu K, Langenberg V, Coenen E (1999) Limnological annual cycle inferred from physical-chemical fluctuations at three stations of Lake Tanganyika. Hydrobiologia 407: 45-58.
16-Mar-1994	40	26.61	3.4500	29.2456	Plisnier P-D, Chitamwemba D, Mwape L, Tshibangu K, Langenberg V, Coenen E (1999) Limnological annual cycle inferred from physical-chemical fluctuations at three stations of Lake Tanganyika. Hydrobiologia 407: 45-58.
23-Mar-1994	40	27.01	3.4500	29.2456	Plisnier P-D, Chitamwemba D, Mwape L, Tshibangu K, Langenberg V, Coenen E (1999) Limnological annual cycle inferred from physical-chemical fluctuations at three stations of Lake Tanganyika. Hydrobiologia 407: 45-58.
20-Apr-1994	40	27.01	3.4500	29.2456	Plisnier P-D, Chitamwemba D, Mwape L, Tshibangu K, Langenberg V, Coenen E (1999) Limnological annual cycle inferred from physical-chemical fluctuations at three stations of Lake Tanganyika. Hydrobiologia 407: 45-58.
4-May-1994	40	26.91	3.4500	29.2456	Plisnier P-D, Chitamwemba D, Mwape L, Tshibangu K, Langenberg V, Coenen E (1999) Limnological annual cycle inferred from physical-chemical fluctuations at three stations of Lake Tanganyika. Hydrobiologia 407: 45-58.
1-Jun-1994	40	26.51	3.4500	29.2456	Plisnier P-D, Chitamwemba D, Mwape L, Tshibangu K, Langenberg V, Coenen E (1999) Limnological annual cycle inferred from physical-chemical fluctuations at three stations of Lake Tanganyika. Hydrobiologia 407: 45-58.
8-Jun-1994	40	26.41	3.4500	29.2456	Plisnier P-D, Chitamwemba D, Mwape L, Tshibangu K, Langenberg V, Coenen E (1999) Limnological annual cycle inferred from physical-chemical fluctuations at three stations of Lake Tanganyika. Hydrobiologia 407: 45-58.
16-Jun-1994	40	26.31	3.4500	29.2456	Plisnier P-D, Chitamwemba D, Mwape L, Tshibangu K, Langenberg V, Coenen E (1999) Limnological annual cycle inferred from physical-chemical fluctuations at three stations of Lake Tanganyika. Hydrobiologia 407: 45-58.
22-Jun-1994	40	26.11	3.4500	29.2456	Plisnier P-D, Chitamwemba D, Mwape L, Tshibangu K, Langenberg V, Coenen E (1999) Limnological annual cycle inferred from physical-chemical fluctuations at three stations of Lake Tanganyika. Hydrobiologia 407: 45-58.
3-Aug-1994	40	25.01	3.4500	29.2456	Plisnier P-D, Chitamwemba D, Mwape L, Tshibangu K, Langenberg V, Coenen E (1999) Limnological annual cycle inferred from physical-chemical fluctuations at three stations of Lake Tanganyika. Hydrobiologia 407: 45-58.
24-Aug-1994	40	25.71	3.4500	29.2456	Plisnier P-D, Chitamwemba D, Mwape L, Tshibangu K, Langenberg V, Coenen E (1999) Limnological annual cycle inferred from physical-chemical fluctuations at three stations of Lake Tanganyika. Hydrobiologia 407: 45-58.
7-Sep-1994	40	26.01	3.4500	29.2456	Plisnier P-D, Chitamwemba D, Mwape L, Tshibangu K, Langenberg V, Coenen E (1999) Limnological annual cycle inferred from physical-chemical fluctuations at three stations of Lake Tanganyika. Hydrobiologia 407: 45-58.
15-Sep-1994	40	25.41	3.4500	29.2456	Plisnier P-D, Chitamwemba D, Mwape L, Tshibangu K, Langenberg V, Coenen E (1999) Limnological annual cycle inferred from physical-chemical fluctuations at three stations of Lake Tanganyika. Hydrobiologia 407: 45-58.
6-Oct-1994	40	25.71	3.4500	29.2456	Plisnier P-D, Chitamwemba D, Mwape L, Tshibangu K, Langenberg V, Coenen E (1999) Limnological annual cycle inferred from physical-chemical fluctuations at three stations of Lake Tanganyika. Hydrobiologia 407: 45-58.
15-Oct-1994	40	24.81	3.4500	29.2456	Plisnier P-D, Chitamwemba D, Mwape L, Tshibangu K, Langenberg V, Coenen E (1999) Limnological annual cycle inferred from physical-chemical fluctuations at three stations of Lake Tanganyika. Hydrobiologia 407: 45-58.
3-Nov-1994	40	24.81	3.4500	29.2456	Plisnier P-D, Chitamwemba D, Mwape L, Tshibangu K, Langenberg V, Coenen E (1999) Limnological annual cycle inferred from physical-chemical fluctuations at three stations of Lake Tanganyika. Hydrobiologia 407: 45-58.
16-Nov-1994	40	25.71	3.4500	29.2456	Plisnier P-D, Chitamwemba D, Mwape L, Tshibangu K, Langenberg V, Coenen E (1999) Limnological annual cycle inferred from physical-chemical fluctuations at three stations of Lake Tanganyika. Hydrobiologia 407: 45-58.
30-Nov-1994	40	25.81	3.4500	29.2456	Plisnier P-D, Chitamwemba D, Mwape L, Tshibangu K, Langenberg V, Coenen E (1999) Limnological annual cycle inferred from physical-chemical fluctuations at three stations of Lake Tanganyika. Hydrobiologia 407: 45-58.
21-Dec-1994	40	25.91	3.4500	29.2456	Plisnier P-D, Chitamwemba D, Mwape L, Tshibangu K, Langenberg V, Coenen E (1999) Limnological annual cycle inferred from physical-chemical fluctuations at three stations of Lake Tanganyika. Hydrobiologia 407: 45-58.
4-Jan-1995	40	26.41	3.4500	29.2456	Plisnier P-D, Chitamwemba D, Mwape L, Tshibangu K, Langenberg V, Coenen E (1999) Limnological annual cycle inferred from physical-chemical fluctuations at three stations of Lake Tanganyika. Hydrobiologia 407: 45-58.
18-Jan-1995	40	26.21	3.4500	29.2456	Plisnier P-D, Chitamwemba D, Mwape L, Tshibangu K, Langenberg V, Coenen E (1999) Limnological annual cycle inferred from physical-chemical fluctuations at three stations of Lake Tanganyika. Hydrobiologia 407: 45-58.
1-Feb-1995	40	25.81	3.4500	29.2456	Plisnier P-D, Chitamwemba D, Mwape L, Tshibangu K, Langenberg V, Coenen E (1999) Limnological annual cycle inferred from physical-chemical fluctuations at three stations of Lake Tanganyika. Hydrobiologia 407: 45-58.
22-Feb-1995	40	26.21	3.4500	29.2456	Plisnier P-D, Chitamwemba D, Mwape L, Tshibangu K, Langenberg V, Coenen E (1999) Limnological annual cycle inferred from physical-chemical fluctuations at three stations of Lake Tanganyika. Hydrobiologia 407: 45-58.
8-Mar-1995	40	26.91	3.4500	29.2456	Plisnier P-D, Chitamwemba D, Mwape L, Tshibangu K, Langenberg V, Coenen E (1999) Limnological annual cycle inferred from physical-chemical fluctuations at three stations of Lake Tanganyika. Hydrobiologia 407: 45-58.
15-Mar-1995	40	26.81	3.4500	29.2456	Plisnier P-D, Chitamwemba D, Mwape L, Tshibangu K, Langenberg V, Coenen E (1999) Limnological annual cycle inferred from physical-chemical fluctuations at three stations of Lake Tanganyika. Hydrobiologia 407: 45-58.
29-Mar-1995	40	26.81	3.4500	29.2456	Plisnier P-D, Chitamwemba D, Mwape L, Tshibangu K, Langenberg V, Coenen E (1999) Limnological annual cycle inferred from physical-chemical fluctuations at three stations of Lake Tanganyika. Hydrobiologia 407: 45-58.
10-May-1995	40	26.81	3.4500	29.2456	Plisnier P-D, Chitamwemba D, Mwape L, Tshibangu K, Langenberg V, Coenen E (1999) Limnological annual cycle inferred from physical-chemical fluctuations at three stations of Lake Tanganyika. Hydrobiologia 407: 45-58.
17-May-1995	40	26.81	3.4500	29.2456	Plisnier P-D, Chitamwemba D, Mwape L, Tshibangu K, Langenberg V, Coenen E (1999) Limnological annual cycle inferred from physical-chemical fluctuations at three stations of Lake Tanganyika. Hydrobiologia 407: 45-58.
16-Jun-1995	40	26.21	3.4500	29.2456	Plisnier P-D, Chitamwemba D, Mwape L, Tshibangu K, Langenberg V, Coenen E (1999) Limnological annual cycle inferred from physical-chemical fluctuations at three stations of Lake Tanganyika. Hydrobiologia 407: 45-58.
29-Jun-1995	40	25.91	3.4500	29.2456	Plisnier P-D, Chitamwemba D, Mwape L, Tshibangu K, Langenberg V, Coenen E (1999) Limnological annual cycle inferred from physical-chemical fluctuations at three stations of Lake Tanganyika. Hydrobiologia 407: 45-58.
12-Jul-1995	40	25.81	3.4500	29.2456	Plisnier P-D, Chitamwemba D, Mwape L, Tshibangu K, Langenberg V, Coenen E (1999) Limnological annual cycle inferred from physical-chemical fluctuations at three stations of Lake Tanganyika. Hydrobiologia 407: 45-58.
19-Jul-1995	40	25.91	3.4500	29.2456	Plisnier P-D, Chitamwemba D, Mwape L, Tshibangu K, Langenberg V, Coenen E (1999) Limnological annual cycle inferred from physical-chemical fluctuations at three stations of Lake Tanganyika. Hydrobiologia 407: 45-58.
27-Jul-1995	40	25.91	3.4500	29.2456	Plisnier P-D, Chitamwemba D, Mwape L, Tshibangu K, Langenberg V, Coenen E (1999) Limnological annual cycle inferred from physical-chemical fluctuations at three stations of Lake Tanganyika. Hydrobiologia 407: 45-58.
2-Aug-1995	40	25.91	3.4500	29.2456	Plisnier P-D, Chitamwemba D, Mwape L, Tshibangu K, Langenberg V, Coenen E (1999) Limnological annual cycle inferred from physical-chemical fluctuations at three stations of Lake Tanganyika. Hydrobiologia 407: 45-58.
9-Aug-1995	40	26.01	3.4500	29.2456	Plisnier P-D, Chitamwemba D, Mwape L, Tshibangu K, Langenberg V, Coenen E (1999) Limnological annual cycle inferred from physical-chemical fluctuations at three stations of Lake Tanganyika. Hydrobiologia 407: 45-58.
17-Aug-1995	40	26.01	3.4500	29.2456	Plisnier P-D, Chitamwemba D, Mwape L, Tshibangu K, Langenberg V, Coenen E (1999) Limnological annual cycle inferred from physical-chemical fluctuations at three stations of Lake Tanganyika. Hydrobiologia 407: 45-58.
23-Aug-1995	40	25.91	3.4500	29.2456	Plisnier P-D, Chitamwemba D, Mwape L, Tshibangu K, Langenberg V, Coenen E (1999) Limnological annual cycle inferred from physical-chemical fluctuations at three stations of Lake Tanganyika. Hydrobiologia 407: 45-58.
30-Aug-1995	40	25.91	3.4500	29.2456	Plisnier P-D, Chitamwemba D, Mwape L, Tshibangu K, Langenberg V, Coenen E (1999) Limnological annual cycle inferred from physical-chemical fluctuations at three stations of Lake Tanganyika. Hydrobiologia 407: 45-58.
7-Sep-1995	40	26.01	3.4500	29.2456	Plisnier P-D, Chitamwemba D, Mwape L, Tshibangu K, Langenberg V, Coenen E (1999) Limnological annual cycle inferred from physical-chemical fluctuations at three stations of Lake Tanganyika. Hydrobiologia 407: 45-58.
13-Sep-1995	40	26.01	3.4500	29.2456	Plisnier P-D, Chitamwemba D, Mwape L, Tshibangu K, Langenberg V, Coenen E (1999) Limnological annual cycle inferred from physical-chemical fluctuations at three stations of Lake Tanganyika. Hydrobiologia 407: 45-58.
21-Sep-1995	40	25.01	3.4500	29.2456	Plisnier P-D, Chitamwemba D, Mwape L, Tshibangu K, Langenberg V, Coenen E (1999) Limnological annual cycle inferred from physical-chemical fluctuations at three stations of Lake Tanganyika. Hydrobiologia 407: 45-58.
7-Oct-1995	40	24.91	3.4500	29.2456	Plisnier P-D, Chitamwemba D, Mwape L, Tshibangu K, Langenberg V, Coenen E (1999) Limnological annual cycle inferred from physical-chemical fluctuations at three stations of Lake Tanganyika. Hydrobiologia 407: 45-58.
13-Oct-1995	40	25.01	3.4500	29.2456	Plisnier P-D, Chitamwemba D, Mwape L, Tshibangu K, Langenberg V, Coenen E (1999) Limnological annual cycle inferred from physical-chemical fluctuations at three stations of Lake Tanganyika. Hydrobiologia 407: 45-58.
18-Oct-1995	40	25.61	3.4500	29.2456	Plisnier P-D, Chitamwemba D, Mwape L, Tshibangu K, Langenberg V, Coenen E (1999) Limnological annual cycle inferred from physical-chemical fluctuations at three stations of Lake Tanganyika. Hydrobiologia 407: 45-58.
25-Oct-1995	40	25.71	3.4500	29.2456	Plisnier P-D, Chitamwemba D, Mwape L, Tshibangu K, Langenberg V, Coenen E (1999) Limnological annual cycle inferred from physical-chemical fluctuations at three stations of Lake Tanganyika. Hydrobiologia 407: 45-58.
1-Nov-1995	40	25.81	3.4500	29.2456	Plisnier P-D, Chitamwemba D, Mwape L, Tshibangu K, Langenberg V, Coenen E (1999) Limnological annual cycle inferred from physical-chemical fluctuations at three stations of Lake Tanganyika. Hydrobiologia 407: 45-58.
15-Nov-1995	40	26.01	3.4500	29.2456	Plisnier P-D, Chitamwemba D, Mwape L, Tshibangu K, Langenberg V, Coenen E (1999) Limnological annual cycle inferred from physical-chemical fluctuations at three stations of Lake Tanganyika. Hydrobiologia 407: 45-58.
22-Nov-1995	40	26.21	3.4500	29.2456	Plisnier P-D, Chitamwemba D, Mwape L, Tshibangu K, Langenberg V, Coenen E (1999) Limnological annual cycle inferred from physical-chemical fluctuations at three stations of Lake Tanganyika. Hydrobiologia 407: 45-58.
29-Nov-1995	40	26.41	3.4500	29.2456	Plisnier P-D, Chitamwemba D, Mwape L, Tshibangu K, Langenberg V, Coenen E (1999) Limnological annual cycle inferred from physical-chemical fluctuations at three stations of Lake Tanganyika. Hydrobiologia 407: 45-58.
7-Dec-1995	40	26.11	3.4500	29.2456	Plisnier P-D, Chitamwemba D, Mwape L, Tshibangu K, Langenberg V, Coenen E (1999) Limnological annual cycle inferred from physical-chemical fluctuations at three stations of Lake Tanganyika. Hydrobiologia 407: 45-58.
14-Dec-1995	40	26.41	3.4500	29.2456	Plisnier P-D, Chitamwemba D, Mwape L, Tshibangu K, Langenberg V, Coenen E (1999) Limnological annual cycle inferred from physical-chemical fluctuations at three stations of Lake Tanganyika. Hydrobiologia 407: 45-58.
20-Dec-1995	40	26.21	3.4500	29.2456	Plisnier P-D, Chitamwemba D, Mwape L, Tshibangu K, Langenberg V, Coenen E (1999) Limnological annual cycle inferred from physical-chemical fluctuations at three stations of Lake Tanganyika. Hydrobiologia 407: 45-58.
3-Jan-1996	40	26.21	3.4500	29.2456	Plisnier P-D, Chitamwemba D, Mwape L, Tshibangu K, Langenberg V, Coenen E (1999) Limnological annual cycle inferred from physical-chemical fluctuations at three stations of Lake Tanganyika. Hydrobiologia 407: 45-58.
10-Jan-1996	40	26.21	3.4500	29.2456	Plisnier P-D, Chitamwemba D, Mwape L, Tshibangu K, Langenberg V, Coenen E (1999) Limnological annual cycle inferred from physical-chemical fluctuations at three stations of Lake Tanganyika. Hydrobiologia 407: 45-58.
17-Jan-1996	40	26.11	3.4500	29.2456	Plisnier P-D, Chitamwemba D, Mwape L, Tshibangu K, Langenberg V, Coenen E (1999) Limnological annual cycle inferred from physical-chemical fluctuations at three stations of Lake Tanganyika. Hydrobiologia 407: 45-58.
24-Jan-1996	40	26.31	3.4500	29.2456	Plisnier P-D, Chitamwemba D, Mwape L, Tshibangu K, Langenberg V, Coenen E (1999) Limnological annual cycle inferred from physical-chemical fluctuations at three stations of Lake Tanganyika. Hydrobiologia 407: 45-58.
31-Jan-1996	40	26.01	3.4500	29.2456	Plisnier P-D, Chitamwemba D, Mwape L, Tshibangu K, Langenberg V, Coenen E (1999) Limnological annual cycle inferred from physical-chemical fluctuations at three stations of Lake Tanganyika. Hydrobiologia 407: 45-58.
7-Feb-1996	40	26.21	3.4500	29.2456	Plisnier P-D, Chitamwemba D, Mwape L, Tshibangu K, Langenberg V, Coenen E (1999) Limnological annual cycle inferred from physical-chemical fluctuations at three stations of Lake Tanganyika. Hydrobiologia 407: 45-58.
14-Feb-1996	40	26.41	3.4500	29.2456	Plisnier P-D, Chitamwemba D, Mwape L, Tshibangu K, Langenberg V, Coenen E (1999) Limnological annual cycle inferred from physical-chemical fluctuations at three stations of Lake Tanganyika. Hydrobiologia 407: 45-58.
21-Feb-1996	40	26.61	3.4500	29.2456	Plisnier P-D, Chitamwemba D, Mwape L, Tshibangu K, Langenberg V, Coenen E (1999) Limnological annual cycle inferred from physical-chemical fluctuations at three stations of Lake Tanganyika. Hydrobiologia 407: 45-58.
13-Mar-1996	40	26.61	3.4500	29.2456	Plisnier P-D, Chitamwemba D, Mwape L, Tshibangu K, Langenberg V, Coenen E (1999) Limnological annual cycle inferred from physical-chemical fluctuations at three stations of Lake Tanganyika. Hydrobiologia 407: 45-58.
20-Mar-1996	40	26.61	3.4500	29.2456	Plisnier P-D, Chitamwemba D, Mwape L, Tshibangu K, Langenberg V, Coenen E (1999) Limnological annual cycle inferred from physical-chemical fluctuations at three stations of Lake Tanganyika. Hydrobiologia 407: 45-58.
3-Apr-1996	40	26.91	3.4500	29.2456	Plisnier P-D, Chitamwemba D, Mwape L, Tshibangu K, Langenberg V, Coenen E (1999) Limnological annual cycle inferred from physical-chemical fluctuations at three stations of Lake Tanganyika. Hydrobiologia 407: 45-58.
10-Apr-1996	40	27.01	3.4500	29.2456	Plisnier P-D, Chitamwemba D, Mwape L, Tshibangu K, Langenberg V, Coenen E (1999) Limnological annual cycle inferred from physical-chemical fluctuations at three stations of Lake Tanganyika. Hydrobiologia 407: 45-58.
17-Apr-1996	40	27.01	3.4500	29.2456	Plisnier P-D, Chitamwemba D, Mwape L, Tshibangu K, Langenberg V, Coenen E (1999) Limnological annual cycle inferred from physical-chemical fluctuations at three stations of Lake Tanganyika. Hydrobiologia 407: 45-58.
25-Apr-1996	40	27.01	3.4500	29.2456	Plisnier P-D, Chitamwemba D, Mwape L, Tshibangu K, Langenberg V, Coenen E (1999) Limnological annual cycle inferred from physical-chemical fluctuations at three stations of Lake Tanganyika. Hydrobiologia 407: 45-58.
1-May-1996	40	27.01	3.4500	29.2456	Plisnier P-D, Chitamwemba D, Mwape L, Tshibangu K, Langenberg V, Coenen E (1999) Limnological annual cycle inferred from physical-chemical fluctuations at three stations of Lake Tanganyika. Hydrobiologia 407: 45-58.
8-May-1996	40	27.01	3.4500	29.2456	Plisnier P-D, Chitamwemba D, Mwape L, Tshibangu K, Langenberg V, Coenen E (1999) Limnological annual cycle inferred from physical-chemical fluctuations at three stations of Lake Tanganyika. Hydrobiologia 407: 45-58.
15-May-1996	40	26.91	3.4500	29.2456	Plisnier P-D, Chitamwemba D, Mwape L, Tshibangu K, Langenberg V, Coenen E (1999) Limnological annual cycle inferred from physical-chemical fluctuations at three stations of Lake Tanganyika. Hydrobiologia 407: 45-58.
22-May-1996	40	26.81	3.4500	29.2456	Plisnier P-D, Chitamwemba D, Mwape L, Tshibangu K, Langenberg V, Coenen E (1999) Limnological annual cycle inferred from physical-chemical fluctuations at three stations of Lake Tanganyika. Hydrobiologia 407: 45-58.
29-Sep-1993	50	24.61	3.4500	29.2456	Plisnier P-D, Chitamwemba D, Mwape L, Tshibangu K, Langenberg V, Coenen E (1999) Limnological annual cycle inferred from physical-chemical fluctuations at three stations of Lake Tanganyika. Hydrobiologia 407: 45-58.
20-Oct-1993	50	25.41	3.4500	29.2456	Plisnier P-D, Chitamwemba D, Mwape L, Tshibangu K, Langenberg V, Coenen E (1999) Limnological annual cycle inferred from physical-chemical fluctuations at three stations of Lake Tanganyika. Hydrobiologia 407: 45-58.
3-Nov-1993	50	24.91	3.4500	29.2456	Plisnier P-D, Chitamwemba D, Mwape L, Tshibangu K, Langenberg V, Coenen E (1999) Limnological annual cycle inferred from physical-chemical fluctuations at three stations of Lake Tanganyika. Hydrobiologia 407: 45-58.
17-Nov-1993	50	24.61	3.4500	29.2456	Plisnier P-D, Chitamwemba D, Mwape L, Tshibangu K, Langenberg V, Coenen E (1999) Limnological annual cycle inferred from physical-chemical fluctuations at three stations of Lake Tanganyika. Hydrobiologia 407: 45-58.
1-Dec-1993	50	25.91	3.4500	29.2456	Plisnier P-D, Chitamwemba D, Mwape L, Tshibangu K, Langenberg V, Coenen E (1999) Limnological annual cycle inferred from physical-chemical fluctuations at three stations of Lake Tanganyika. Hydrobiologia 407: 45-58.
15-Dec-1993	50	26.11	3.4500	29.2456	Plisnier P-D, Chitamwemba D, Mwape L, Tshibangu K, Langenberg V, Coenen E (1999) Limnological annual cycle inferred from physical-chemical fluctuations at three stations of Lake Tanganyika. Hydrobiologia 407: 45-58.
22-Dec-1993	50	24.61	3.4500	29.2456	Plisnier P-D, Chitamwemba D, Mwape L, Tshibangu K, Langenberg V, Coenen E (1999) Limnological annual cycle inferred from physical-chemical fluctuations at three stations of Lake Tanganyika. Hydrobiologia 407: 45-58.
29-Dec-1993	50	25.61	3.4500	29.2456	Plisnier P-D, Chitamwemba D, Mwape L, Tshibangu K, Langenberg V, Coenen E (1999) Limnological annual cycle inferred from physical-chemical fluctuations at three stations of Lake Tanganyika. Hydrobiologia 407: 45-58.
19-Jan-1994	50	25.51	3.4500	29.2456	Plisnier P-D, Chitamwemba D, Mwape L, Tshibangu K, Langenberg V, Coenen E (1999) Limnological annual cycle inferred from physical-chemical fluctuations at three stations of Lake Tanganyika. Hydrobiologia 407: 45-58.
26-Jan-1994	50	24.71	3.4500	29.2456	Plisnier P-D, Chitamwemba D, Mwape L, Tshibangu K, Langenberg V, Coenen E (1999) Limnological annual cycle inferred from physical-chemical fluctuations at three stations of Lake Tanganyika. Hydrobiologia 407: 45-58.
2-Feb-1994	50	25.91	3.4500	29.2456	Plisnier P-D, Chitamwemba D, Mwape L, Tshibangu K, Langenberg V, Coenen E (1999) Limnological annual cycle inferred from physical-chemical fluctuations at three stations of Lake Tanganyika. Hydrobiologia 407: 45-58.
16-Feb-1994	50	26.01	3.4500	29.2456	Plisnier P-D, Chitamwemba D, Mwape L, Tshibangu K, Langenberg V, Coenen E (1999) Limnological annual cycle inferred from physical-chemical fluctuations at three stations of Lake Tanganyika. Hydrobiologia 407: 45-58.
9-Mar-1994	50	25.41	3.4500	29.2456	Plisnier P-D, Chitamwemba D, Mwape L, Tshibangu K, Langenberg V, Coenen E (1999) Limnological annual cycle inferred from physical-chemical fluctuations at three stations of Lake Tanganyika. Hydrobiologia 407: 45-58.
16-Mar-1994	50	26.51	3.4500	29.2456	Plisnier P-D, Chitamwemba D, Mwape L, Tshibangu K, Langenberg V, Coenen E (1999) Limnological annual cycle inferred from physical-chemical fluctuations at three stations of Lake Tanganyika. Hydrobiologia 407: 45-58.
23-Mar-1994	50	26.61	3.4500	29.2456	Plisnier P-D, Chitamwemba D, Mwape L, Tshibangu K, Langenberg V, Coenen E (1999) Limnological annual cycle inferred from physical-chemical fluctuations at three stations of Lake Tanganyika. Hydrobiologia 407: 45-58.
20-Apr-1994	50	26.81	3.4500	29.2456	Plisnier P-D, Chitamwemba D, Mwape L, Tshibangu K, Langenberg V, Coenen E (1999) Limnological annual cycle inferred from physical-chemical fluctuations at three stations of Lake Tanganyika. Hydrobiologia 407: 45-58.
4-May-1994	50	27.01	3.4500	29.2456	Plisnier P-D, Chitamwemba D, Mwape L, Tshibangu K, Langenberg V, Coenen E (1999) Limnological annual cycle inferred from physical-chemical fluctuations at three stations of Lake Tanganyika. Hydrobiologia 407: 45-58.
1-Jun-1994	50	26.51	3.4500	29.2456	Plisnier P-D, Chitamwemba D, Mwape L, Tshibangu K, Langenberg V, Coenen E (1999) Limnological annual cycle inferred from physical-chemical fluctuations at three stations of Lake Tanganyika. Hydrobiologia 407: 45-58.
8-Jun-1994	50	26.41	3.4500	29.2456	Plisnier P-D, Chitamwemba D, Mwape L, Tshibangu K, Langenberg V, Coenen E (1999) Limnological annual cycle inferred from physical-chemical fluctuations at three stations of Lake Tanganyika. Hydrobiologia 407: 45-58.
16-Jun-1994	50	26.31	3.4500	29.2456	Plisnier P-D, Chitamwemba D, Mwape L, Tshibangu K, Langenberg V, Coenen E (1999) Limnological annual cycle inferred from physical-chemical fluctuations at three stations of Lake Tanganyika. Hydrobiologia 407: 45-58.
22-Jun-1994	50	26.11	3.4500	29.2456	Plisnier P-D, Chitamwemba D, Mwape L, Tshibangu K, Langenberg V, Coenen E (1999) Limnological annual cycle inferred from physical-chemical fluctuations at three stations of Lake Tanganyika. Hydrobiologia 407: 45-58.
3-Aug-1994	50	25.01	3.4500	29.2456	Plisnier P-D, Chitamwemba D, Mwape L, Tshibangu K, Langenberg V, Coenen E (1999) Limnological annual cycle inferred from physical-chemical fluctuations at three stations of Lake Tanganyika. Hydrobiologia 407: 45-58.
24-Aug-1994	50	25.71	3.4500	29.2456	Plisnier P-D, Chitamwemba D, Mwape L, Tshibangu K, Langenberg V, Coenen E (1999) Limnological annual cycle inferred from physical-chemical fluctuations at three stations of Lake Tanganyika. Hydrobiologia 407: 45-58.
7-Sep-1994	50	25.91	3.4500	29.2456	Plisnier P-D, Chitamwemba D, Mwape L, Tshibangu K, Langenberg V, Coenen E (1999) Limnological annual cycle inferred from physical-chemical fluctuations at three stations of Lake Tanganyika. Hydrobiologia 407: 45-58.
15-Sep-1994	50	24.71	3.4500	29.2456	Plisnier P-D, Chitamwemba D, Mwape L, Tshibangu K, Langenberg V, Coenen E (1999) Limnological annual cycle inferred from physical-chemical fluctuations at three stations of Lake Tanganyika. Hydrobiologia 407: 45-58.
6-Oct-1994	50	25.61	3.4500	29.2456	Plisnier P-D, Chitamwemba D, Mwape L, Tshibangu K, Langenberg V, Coenen E (1999) Limnological annual cycle inferred from physical-chemical fluctuations at three stations of Lake Tanganyika. Hydrobiologia 407: 45-58.
15-Oct-1994	50	24.61	3.4500	29.2456	Plisnier P-D, Chitamwemba D, Mwape L, Tshibangu K, Langenberg V, Coenen E (1999) Limnological annual cycle inferred from physical-chemical fluctuations at three stations of Lake Tanganyika. Hydrobiologia 407: 45-58.
3-Nov-1994	50	24.71	3.4500	29.2456	Plisnier P-D, Chitamwemba D, Mwape L, Tshibangu K, Langenberg V, Coenen E (1999) Limnological annual cycle inferred from physical-chemical fluctuations at three stations of Lake Tanganyika. Hydrobiologia 407: 45-58.
16-Nov-1994	50	25.71	3.4500	29.2456	Plisnier P-D, Chitamwemba D, Mwape L, Tshibangu K, Langenberg V, Coenen E (1999) Limnological annual cycle inferred from physical-chemical fluctuations at three stations of Lake Tanganyika. Hydrobiologia 407: 45-58.
30-Nov-1994	50	25.81	3.4500	29.2456	Plisnier P-D, Chitamwemba D, Mwape L, Tshibangu K, Langenberg V, Coenen E (1999) Limnological annual cycle inferred from physical-chemical fluctuations at three stations of Lake Tanganyika. Hydrobiologia 407: 45-58.
21-Dec-1994	50	25.81	3.4500	29.2456	Plisnier P-D, Chitamwemba D, Mwape L, Tshibangu K, Langenberg V, Coenen E (1999) Limnological annual cycle inferred from physical-chemical fluctuations at three stations of Lake Tanganyika. Hydrobiologia 407: 45-58.
4-Jan-1995	50	26.11	3.4500	29.2456	Plisnier P-D, Chitamwemba D, Mwape L, Tshibangu K, Langenberg V, Coenen E (1999) Limnological annual cycle inferred from physical-chemical fluctuations at three stations of Lake Tanganyika. Hydrobiologia 407: 45-58.
18-Jan-1995	50	25.51	3.4500	29.2456	Plisnier P-D, Chitamwemba D, Mwape L, Tshibangu K, Langenberg V, Coenen E (1999) Limnological annual cycle inferred from physical-chemical fluctuations at three stations of Lake Tanganyika. Hydrobiologia 407: 45-58.
1-Feb-1995	50	25.51	3.4500	29.2456	Plisnier P-D, Chitamwemba D, Mwape L, Tshibangu K, Langenberg V, Coenen E (1999) Limnological annual cycle inferred from physical-chemical fluctuations at three stations of Lake Tanganyika. Hydrobiologia 407: 45-58.
22-Feb-1995	50	26.21	3.4500	29.2456	Plisnier P-D, Chitamwemba D, Mwape L, Tshibangu K, Langenberg V, Coenen E (1999) Limnological annual cycle inferred from physical-chemical fluctuations at three stations of Lake Tanganyika. Hydrobiologia 407: 45-58.
8-Mar-1995	50	26.51	3.4500	29.2456	Plisnier P-D, Chitamwemba D, Mwape L, Tshibangu K, Langenberg V, Coenen E (1999) Limnological annual cycle inferred from physical-chemical fluctuations at three stations of Lake Tanganyika. Hydrobiologia 407: 45-58.
15-Mar-1995	50	26.81	3.4500	29.2456	Plisnier P-D, Chitamwemba D, Mwape L, Tshibangu K, Langenberg V, Coenen E (1999) Limnological annual cycle inferred from physical-chemical fluctuations at three stations of Lake Tanganyika. Hydrobiologia 407: 45-58.
29-Mar-1995	50	26.81	3.4500	29.2456	Plisnier P-D, Chitamwemba D, Mwape L, Tshibangu K, Langenberg V, Coenen E (1999) Limnological annual cycle inferred from physical-chemical fluctuations at three stations of Lake Tanganyika. Hydrobiologia 407: 45-58.
10-May-1995	50	26.81	3.4500	29.2456	Plisnier P-D, Chitamwemba D, Mwape L, Tshibangu K, Langenberg V, Coenen E (1999) Limnological annual cycle inferred from physical-chemical fluctuations at three stations of Lake Tanganyika. Hydrobiologia 407: 45-58.
17-May-1995	50	26.71	3.4500	29.2456	Plisnier P-D, Chitamwemba D, Mwape L, Tshibangu K, Langenberg V, Coenen E (1999) Limnological annual cycle inferred from physical-chemical fluctuations at three stations of Lake Tanganyika. Hydrobiologia 407: 45-58.
16-Jun-1995	50	26.21	3.4500	29.2456	Plisnier P-D, Chitamwemba D, Mwape L, Tshibangu K, Langenberg V, Coenen E (1999) Limnological annual cycle inferred from physical-chemical fluctuations at three stations of Lake Tanganyika. Hydrobiologia 407: 45-58.
29-Jun-1995	50	25.91	3.4500	29.2456	Plisnier P-D, Chitamwemba D, Mwape L, Tshibangu K, Langenberg V, Coenen E (1999) Limnological annual cycle inferred from physical-chemical fluctuations at three stations of Lake Tanganyika. Hydrobiologia 407: 45-58.
12-Jul-1995	50	25.81	3.4500	29.2456	Plisnier P-D, Chitamwemba D, Mwape L, Tshibangu K, Langenberg V, Coenen E (1999) Limnological annual cycle inferred from physical-chemical fluctuations at three stations of Lake Tanganyika. Hydrobiologia 407: 45-58.
19-Jul-1995	50	25.81	3.4500	29.2456	Plisnier P-D, Chitamwemba D, Mwape L, Tshibangu K, Langenberg V, Coenen E (1999) Limnological annual cycle inferred from physical-chemical fluctuations at three stations of Lake Tanganyika. Hydrobiologia 407: 45-58.
27-Jul-1995	50	25.91	3.4500	29.2456	Plisnier P-D, Chitamwemba D, Mwape L, Tshibangu K, Langenberg V, Coenen E (1999) Limnological annual cycle inferred from physical-chemical fluctuations at three stations of Lake Tanganyika. Hydrobiologia 407: 45-58.
2-Aug-1995	50	25.81	3.4500	29.2456	Plisnier P-D, Chitamwemba D, Mwape L, Tshibangu K, Langenberg V, Coenen E (1999) Limnological annual cycle inferred from physical-chemical fluctuations at three stations of Lake Tanganyika. Hydrobiologia 407: 45-58.
9-Aug-1995	50	26.01	3.4500	29.2456	Plisnier P-D, Chitamwemba D, Mwape L, Tshibangu K, Langenberg V, Coenen E (1999) Limnological annual cycle inferred from physical-chemical fluctuations at three stations of Lake Tanganyika. Hydrobiologia 407: 45-58.
17-Aug-1995	50	26.01	3.4500	29.2456	Plisnier P-D, Chitamwemba D, Mwape L, Tshibangu K, Langenberg V, Coenen E (1999) Limnological annual cycle inferred from physical-chemical fluctuations at three stations of Lake Tanganyika. Hydrobiologia 407: 45-58.
23-Aug-1995	50	25.91	3.4500	29.2456	Plisnier P-D, Chitamwemba D, Mwape L, Tshibangu K, Langenberg V, Coenen E (1999) Limnological annual cycle inferred from physical-chemical fluctuations at three stations of Lake Tanganyika. Hydrobiologia 407: 45-58.
30-Aug-1995	50	25.91	3.4500	29.2456	Plisnier P-D, Chitamwemba D, Mwape L, Tshibangu K, Langenberg V, Coenen E (1999) Limnological annual cycle inferred from physical-chemical fluctuations at three stations of Lake Tanganyika. Hydrobiologia 407: 45-58.
7-Sep-1995	50	26.01	3.4500	29.2456	Plisnier P-D, Chitamwemba D, Mwape L, Tshibangu K, Langenberg V, Coenen E (1999) Limnological annual cycle inferred from physical-chemical fluctuations at three stations of Lake Tanganyika. Hydrobiologia 407: 45-58.
13-Sep-1995	50	26.01	3.4500	29.2456	Plisnier P-D, Chitamwemba D, Mwape L, Tshibangu K, Langenberg V, Coenen E (1999) Limnological annual cycle inferred from physical-chemical fluctuations at three stations of Lake Tanganyika. Hydrobiologia 407: 45-58.
21-Sep-1995	50	24.81	3.4500	29.2456	Plisnier P-D, Chitamwemba D, Mwape L, Tshibangu K, Langenberg V, Coenen E (1999) Limnological annual cycle inferred from physical-chemical fluctuations at three stations of Lake Tanganyika. Hydrobiologia 407: 45-58.
7-Oct-1995	50	24.71	3.4500	29.2456	Plisnier P-D, Chitamwemba D, Mwape L, Tshibangu K, Langenberg V, Coenen E (1999) Limnological annual cycle inferred from physical-chemical fluctuations at three stations of Lake Tanganyika. Hydrobiologia 407: 45-58.
13-Oct-1995	50	24.51	3.4500	29.2456	Plisnier P-D, Chitamwemba D, Mwape L, Tshibangu K, Langenberg V, Coenen E (1999) Limnological annual cycle inferred from physical-chemical fluctuations at three stations of Lake Tanganyika. Hydrobiologia 407: 45-58.
18-Oct-1995	50	24.91	3.4500	29.2456	Plisnier P-D, Chitamwemba D, Mwape L, Tshibangu K, Langenberg V, Coenen E (1999) Limnological annual cycle inferred from physical-chemical fluctuations at three stations of Lake Tanganyika. Hydrobiologia 407: 45-58.
25-Oct-1995	50	25.41	3.4500	29.2456	Plisnier P-D, Chitamwemba D, Mwape L, Tshibangu K, Langenberg V, Coenen E (1999) Limnological annual cycle inferred from physical-chemical fluctuations at three stations of Lake Tanganyika. Hydrobiologia 407: 45-58.
1-Nov-1995	50	25.81	3.4500	29.2456	Plisnier P-D, Chitamwemba D, Mwape L, Tshibangu K, Langenberg V, Coenen E (1999) Limnological annual cycle inferred from physical-chemical fluctuations at three stations of Lake Tanganyika. Hydrobiologia 407: 45-58.
15-Nov-1995	50	26.01	3.4500	29.2456	Plisnier P-D, Chitamwemba D, Mwape L, Tshibangu K, Langenberg V, Coenen E (1999) Limnological annual cycle inferred from physical-chemical fluctuations at three stations of Lake Tanganyika. Hydrobiologia 407: 45-58.
22-Nov-1995	50	26.21	3.4500	29.2456	Plisnier P-D, Chitamwemba D, Mwape L, Tshibangu K, Langenberg V, Coenen E (1999) Limnological annual cycle inferred from physical-chemical fluctuations at three stations of Lake Tanganyika. Hydrobiologia 407: 45-58.
29-Nov-1995	50	26.41	3.4500	29.2456	Plisnier P-D, Chitamwemba D, Mwape L, Tshibangu K, Langenberg V, Coenen E (1999) Limnological annual cycle inferred from physical-chemical fluctuations at three stations of Lake Tanganyika. Hydrobiologia 407: 45-58.
7-Dec-1995	50	24.81	3.4500	29.2456	Plisnier P-D, Chitamwemba D, Mwape L, Tshibangu K, Langenberg V, Coenen E (1999) Limnological annual cycle inferred from physical-chemical fluctuations at three stations of Lake Tanganyika. Hydrobiologia 407: 45-58.
14-Dec-1995	50	26.41	3.4500	29.2456	Plisnier P-D, Chitamwemba D, Mwape L, Tshibangu K, Langenberg V, Coenen E (1999) Limnological annual cycle inferred from physical-chemical fluctuations at three stations of Lake Tanganyika. Hydrobiologia 407: 45-58.
20-Dec-1995	50	26.21	3.4500	29.2456	Plisnier P-D, Chitamwemba D, Mwape L, Tshibangu K, Langenberg V, Coenen E (1999) Limnological annual cycle inferred from physical-chemical fluctuations at three stations of Lake Tanganyika. Hydrobiologia 407: 45-58.
3-Jan-1996	50	26.21	3.4500	29.2456	Plisnier P-D, Chitamwemba D, Mwape L, Tshibangu K, Langenberg V, Coenen E (1999) Limnological annual cycle inferred from physical-chemical fluctuations at three stations of Lake Tanganyika. Hydrobiologia 407: 45-58.
10-Jan-1996	50	26.21	3.4500	29.2456	Plisnier P-D, Chitamwemba D, Mwape L, Tshibangu K, Langenberg V, Coenen E (1999) Limnological annual cycle inferred from physical-chemical fluctuations at three stations of Lake Tanganyika. Hydrobiologia 407: 45-58.
17-Jan-1996	50	25.81	3.4500	29.2456	Plisnier P-D, Chitamwemba D, Mwape L, Tshibangu K, Langenberg V, Coenen E (1999) Limnological annual cycle inferred from physical-chemical fluctuations at three stations of Lake Tanganyika. Hydrobiologia 407: 45-58.
24-Jan-1996	50	26.21	3.4500	29.2456	Plisnier P-D, Chitamwemba D, Mwape L, Tshibangu K, Langenberg V, Coenen E (1999) Limnological annual cycle inferred from physical-chemical fluctuations at three stations of Lake Tanganyika. Hydrobiologia 407: 45-58.
31-Jan-1996	50	25.61	3.4500	29.2456	Plisnier P-D, Chitamwemba D, Mwape L, Tshibangu K, Langenberg V, Coenen E (1999) Limnological annual cycle inferred from physical-chemical fluctuations at three stations of Lake Tanganyika. Hydrobiologia 407: 45-58.
7-Feb-1996	50	26.11	3.4500	29.2456	Plisnier P-D, Chitamwemba D, Mwape L, Tshibangu K, Langenberg V, Coenen E (1999) Limnological annual cycle inferred from physical-chemical fluctuations at three stations of Lake Tanganyika. Hydrobiologia 407: 45-58.
14-Feb-1996	50	26.11	3.4500	29.2456	Plisnier P-D, Chitamwemba D, Mwape L, Tshibangu K, Langenberg V, Coenen E (1999) Limnological annual cycle inferred from physical-chemical fluctuations at three stations of Lake Tanganyika. Hydrobiologia 407: 45-58.
21-Feb-1996	50	26.61	3.4500	29.2456	Plisnier P-D, Chitamwemba D, Mwape L, Tshibangu K, Langenberg V, Coenen E (1999) Limnological annual cycle inferred from physical-chemical fluctuations at three stations of Lake Tanganyika. Hydrobiologia 407: 45-58.
13-Mar-1996	50	26.31	3.4500	29.2456	Plisnier P-D, Chitamwemba D, Mwape L, Tshibangu K, Langenberg V, Coenen E (1999) Limnological annual cycle inferred from physical-chemical fluctuations at three stations of Lake Tanganyika. Hydrobiologia 407: 45-58.
20-Mar-1996	50	26.61	3.4500	29.2456	Plisnier P-D, Chitamwemba D, Mwape L, Tshibangu K, Langenberg V, Coenen E (1999) Limnological annual cycle inferred from physical-chemical fluctuations at three stations of Lake Tanganyika. Hydrobiologia 407: 45-58.
3-Apr-1996	50	26.91	3.4500	29.2456	Plisnier P-D, Chitamwemba D, Mwape L, Tshibangu K, Langenberg V, Coenen E (1999) Limnological annual cycle inferred from physical-chemical fluctuations at three stations of Lake Tanganyika. Hydrobiologia 407: 45-58.
10-Apr-1996	50	27.01	3.4500	29.2456	Plisnier P-D, Chitamwemba D, Mwape L, Tshibangu K, Langenberg V, Coenen E (1999) Limnological annual cycle inferred from physical-chemical fluctuations at three stations of Lake Tanganyika. Hydrobiologia 407: 45-58.
17-Apr-1996	50	27.01	3.4500	29.2456	Plisnier P-D, Chitamwemba D, Mwape L, Tshibangu K, Langenberg V, Coenen E (1999) Limnological annual cycle inferred from physical-chemical fluctuations at three stations of Lake Tanganyika. Hydrobiologia 407: 45-58.
25-Apr-1996	50	26.91	3.4500	29.2456	Plisnier P-D, Chitamwemba D, Mwape L, Tshibangu K, Langenberg V, Coenen E (1999) Limnological annual cycle inferred from physical-chemical fluctuations at three stations of Lake Tanganyika. Hydrobiologia 407: 45-58.
1-May-1996	50	27.01	3.4500	29.2456	Plisnier P-D, Chitamwemba D, Mwape L, Tshibangu K, Langenberg V, Coenen E (1999) Limnological annual cycle inferred from physical-chemical fluctuations at three stations of Lake Tanganyika. Hydrobiologia 407: 45-58.
8-May-1996	50	27.01	3.4500	29.2456	Plisnier P-D, Chitamwemba D, Mwape L, Tshibangu K, Langenberg V, Coenen E (1999) Limnological annual cycle inferred from physical-chemical fluctuations at three stations of Lake Tanganyika. Hydrobiologia 407: 45-58.
15-May-1996	50	26.91	3.4500	29.2456	Plisnier P-D, Chitamwemba D, Mwape L, Tshibangu K, Langenberg V, Coenen E (1999) Limnological annual cycle inferred from physical-chemical fluctuations at three stations of Lake Tanganyika. Hydrobiologia 407: 45-58.
22-May-1996	50	26.81	3.4500	29.2456	Plisnier P-D, Chitamwemba D, Mwape L, Tshibangu K, Langenberg V, Coenen E (1999) Limnological annual cycle inferred from physical-chemical fluctuations at three stations of Lake Tanganyika. Hydrobiologia 407: 45-58.
7-Jul-1993	60	26.21	3.4500	29.2456	Plisnier P-D, Chitamwemba D, Mwape L, Tshibangu K, Langenberg V, Coenen E (1999) Limnological annual cycle inferred from physical-chemical fluctuations at three stations of Lake Tanganyika. Hydrobiologia 407: 45-58.
28-Jul-1993	60	25.21	3.4500	29.2456	Plisnier P-D, Chitamwemba D, Mwape L, Tshibangu K, Langenberg V, Coenen E (1999) Limnological annual cycle inferred from physical-chemical fluctuations at three stations of Lake Tanganyika. Hydrobiologia 407: 45-58.
4-Aug-1993	60	25.61	3.4500	29.2456	Plisnier P-D, Chitamwemba D, Mwape L, Tshibangu K, Langenberg V, Coenen E (1999) Limnological annual cycle inferred from physical-chemical fluctuations at three stations of Lake Tanganyika. Hydrobiologia 407: 45-58.
11-Aug-1993	60	25.21	3.4500	29.2456	Plisnier P-D, Chitamwemba D, Mwape L, Tshibangu K, Langenberg V, Coenen E (1999) Limnological annual cycle inferred from physical-chemical fluctuations at three stations of Lake Tanganyika. Hydrobiologia 407: 45-58.
18-Aug-1993	60	25.51	3.4500	29.2456	Plisnier P-D, Chitamwemba D, Mwape L, Tshibangu K, Langenberg V, Coenen E (1999) Limnological annual cycle inferred from physical-chemical fluctuations at three stations of Lake Tanganyika. Hydrobiologia 407: 45-58.
8-Sep-1993	60	24.71	3.4500	29.2456	Plisnier P-D, Chitamwemba D, Mwape L, Tshibangu K, Langenberg V, Coenen E (1999) Limnological annual cycle inferred from physical-chemical fluctuations at three stations of Lake Tanganyika. Hydrobiologia 407: 45-58.
15-Sep-1993	60	24.71	3.4500	29.2456	Plisnier P-D, Chitamwemba D, Mwape L, Tshibangu K, Langenberg V, Coenen E (1999) Limnological annual cycle inferred from physical-chemical fluctuations at three stations of Lake Tanganyika. Hydrobiologia 407: 45-58.
29-Sep-1993	60	24.51	3.4500	29.2456	Plisnier P-D, Chitamwemba D, Mwape L, Tshibangu K, Langenberg V, Coenen E (1999) Limnological annual cycle inferred from physical-chemical fluctuations at three stations of Lake Tanganyika. Hydrobiologia 407: 45-58.
20-Oct-1993	60	24.71	3.4500	29.2456	Plisnier P-D, Chitamwemba D, Mwape L, Tshibangu K, Langenberg V, Coenen E (1999) Limnological annual cycle inferred from physical-chemical fluctuations at three stations of Lake Tanganyika. Hydrobiologia 407: 45-58.
3-Nov-1993	60	24.71	3.4500	29.2456	Plisnier P-D, Chitamwemba D, Mwape L, Tshibangu K, Langenberg V, Coenen E (1999) Limnological annual cycle inferred from physical-chemical fluctuations at three stations of Lake Tanganyika. Hydrobiologia 407: 45-58.
17-Nov-1993	60	24.61	3.4500	29.2456	Plisnier P-D, Chitamwemba D, Mwape L, Tshibangu K, Langenberg V, Coenen E (1999) Limnological annual cycle inferred from physical-chemical fluctuations at three stations of Lake Tanganyika. Hydrobiologia 407: 45-58.
1-Dec-1993	60	25.01	3.4500	29.2456	Plisnier P-D, Chitamwemba D, Mwape L, Tshibangu K, Langenberg V, Coenen E (1999) Limnological annual cycle inferred from physical-chemical fluctuations at three stations of Lake Tanganyika. Hydrobiologia 407: 45-58.
15-Dec-1993	60	24.31	3.4500	29.2456	Plisnier P-D, Chitamwemba D, Mwape L, Tshibangu K, Langenberg V, Coenen E (1999) Limnological annual cycle inferred from physical-chemical fluctuations at three stations of Lake Tanganyika. Hydrobiologia 407: 45-58.
22-Dec-1993	60	24.41	3.4500	29.2456	Plisnier P-D, Chitamwemba D, Mwape L, Tshibangu K, Langenberg V, Coenen E (1999) Limnological annual cycle inferred from physical-chemical fluctuations at three stations of Lake Tanganyika. Hydrobiologia 407: 45-58.
29-Dec-1993	60	24.71	3.4500	29.2456	Plisnier P-D, Chitamwemba D, Mwape L, Tshibangu K, Langenberg V, Coenen E (1999) Limnological annual cycle inferred from physical-chemical fluctuations at three stations of Lake Tanganyika. Hydrobiologia 407: 45-58.
19-Jan-1994	60	24.71	3.4500	29.2456	Plisnier P-D, Chitamwemba D, Mwape L, Tshibangu K, Langenberg V, Coenen E (1999) Limnological annual cycle inferred from physical-chemical fluctuations at three stations of Lake Tanganyika. Hydrobiologia 407: 45-58.
26-Jan-1994	60	24.51	3.4500	29.2456	Plisnier P-D, Chitamwemba D, Mwape L, Tshibangu K, Langenberg V, Coenen E (1999) Limnological annual cycle inferred from physical-chemical fluctuations at three stations of Lake Tanganyika. Hydrobiologia 407: 45-58.
2-Feb-1994	60	24.91	3.4500	29.2456	Plisnier P-D, Chitamwemba D, Mwape L, Tshibangu K, Langenberg V, Coenen E (1999) Limnological annual cycle inferred from physical-chemical fluctuations at three stations of Lake Tanganyika. Hydrobiologia 407: 45-58.
16-Feb-1994	60	25.11	3.4500	29.2456	Plisnier P-D, Chitamwemba D, Mwape L, Tshibangu K, Langenberg V, Coenen E (1999) Limnological annual cycle inferred from physical-chemical fluctuations at three stations of Lake Tanganyika. Hydrobiologia 407: 45-58.
9-Mar-1994	60	24.71	3.4500	29.2456	Plisnier P-D, Chitamwemba D, Mwape L, Tshibangu K, Langenberg V, Coenen E (1999) Limnological annual cycle inferred from physical-chemical fluctuations at three stations of Lake Tanganyika. Hydrobiologia 407: 45-58.
16-Mar-1994	60	24.71	3.4500	29.2456	Plisnier P-D, Chitamwemba D, Mwape L, Tshibangu K, Langenberg V, Coenen E (1999) Limnological annual cycle inferred from physical-chemical fluctuations at three stations of Lake Tanganyika. Hydrobiologia 407: 45-58.
23-Mar-1994	60	25.51	3.4500	29.2456	Plisnier P-D, Chitamwemba D, Mwape L, Tshibangu K, Langenberg V, Coenen E (1999) Limnological annual cycle inferred from physical-chemical fluctuations at three stations of Lake Tanganyika. Hydrobiologia 407: 45-58.
20-Apr-1994	60	26.11	3.4500	29.2456	Plisnier P-D, Chitamwemba D, Mwape L, Tshibangu K, Langenberg V, Coenen E (1999) Limnological annual cycle inferred from physical-chemical fluctuations at three stations of Lake Tanganyika. Hydrobiologia 407: 45-58.
4-May-1994	60	27.01	3.4500	29.2456	Plisnier P-D, Chitamwemba D, Mwape L, Tshibangu K, Langenberg V, Coenen E (1999) Limnological annual cycle inferred from physical-chemical fluctuations at three stations of Lake Tanganyika. Hydrobiologia 407: 45-58.
1-Jun-1994	60	26.51	3.4500	29.2456	Plisnier P-D, Chitamwemba D, Mwape L, Tshibangu K, Langenberg V, Coenen E (1999) Limnological annual cycle inferred from physical-chemical fluctuations at three stations of Lake Tanganyika. Hydrobiologia 407: 45-58.
8-Jun-1994	60	26.41	3.4500	29.2456	Plisnier P-D, Chitamwemba D, Mwape L, Tshibangu K, Langenberg V, Coenen E (1999) Limnological annual cycle inferred from physical-chemical fluctuations at three stations of Lake Tanganyika. Hydrobiologia 407: 45-58.
16-Jun-1994	60	26.21	3.4500	29.2456	Plisnier P-D, Chitamwemba D, Mwape L, Tshibangu K, Langenberg V, Coenen E (1999) Limnological annual cycle inferred from physical-chemical fluctuations at three stations of Lake Tanganyika. Hydrobiologia 407: 45-58.
22-Jun-1994	60	26.11	3.4500	29.2456	Plisnier P-D, Chitamwemba D, Mwape L, Tshibangu K, Langenberg V, Coenen E (1999) Limnological annual cycle inferred from physical-chemical fluctuations at three stations of Lake Tanganyika. Hydrobiologia 407: 45-58.
3-Aug-1994	60	24.81	3.4500	29.2456	Plisnier P-D, Chitamwemba D, Mwape L, Tshibangu K, Langenberg V, Coenen E (1999) Limnological annual cycle inferred from physical-chemical fluctuations at three stations of Lake Tanganyika. Hydrobiologia 407: 45-58.
24-Aug-1994	60	25.21	3.4500	29.2456	Plisnier P-D, Chitamwemba D, Mwape L, Tshibangu K, Langenberg V, Coenen E (1999) Limnological annual cycle inferred from physical-chemical fluctuations at three stations of Lake Tanganyika. Hydrobiologia 407: 45-58.
7-Sep-1994	60	25.81	3.4500	29.2456	Plisnier P-D, Chitamwemba D, Mwape L, Tshibangu K, Langenberg V, Coenen E (1999) Limnological annual cycle inferred from physical-chemical fluctuations at three stations of Lake Tanganyika. Hydrobiologia 407: 45-58.
15-Sep-1994	60	24.61	3.4500	29.2456	Plisnier P-D, Chitamwemba D, Mwape L, Tshibangu K, Langenberg V, Coenen E (1999) Limnological annual cycle inferred from physical-chemical fluctuations at three stations of Lake Tanganyika. Hydrobiologia 407: 45-58.
6-Oct-1994	60	25.51	3.4500	29.2456	Plisnier P-D, Chitamwemba D, Mwape L, Tshibangu K, Langenberg V, Coenen E (1999) Limnological annual cycle inferred from physical-chemical fluctuations at three stations of Lake Tanganyika. Hydrobiologia 407: 45-58.
15-Oct-1994	60	24.41	3.4500	29.2456	Plisnier P-D, Chitamwemba D, Mwape L, Tshibangu K, Langenberg V, Coenen E (1999) Limnological annual cycle inferred from physical-chemical fluctuations at three stations of Lake Tanganyika. Hydrobiologia 407: 45-58.
3-Nov-1994	60	24.61	3.4500	29.2456	Plisnier P-D, Chitamwemba D, Mwape L, Tshibangu K, Langenberg V, Coenen E (1999) Limnological annual cycle inferred from physical-chemical fluctuations at three stations of Lake Tanganyika. Hydrobiologia 407: 45-58.
16-Nov-1994	60	25.71	3.4500	29.2456	Plisnier P-D, Chitamwemba D, Mwape L, Tshibangu K, Langenberg V, Coenen E (1999) Limnological annual cycle inferred from physical-chemical fluctuations at three stations of Lake Tanganyika. Hydrobiologia 407: 45-58.
30-Nov-1994	60	25.81	3.4500	29.2456	Plisnier P-D, Chitamwemba D, Mwape L, Tshibangu K, Langenberg V, Coenen E (1999) Limnological annual cycle inferred from physical-chemical fluctuations at three stations of Lake Tanganyika. Hydrobiologia 407: 45-58.
21-Dec-1994	60	24.71	3.4500	29.2456	Plisnier P-D, Chitamwemba D, Mwape L, Tshibangu K, Langenberg V, Coenen E (1999) Limnological annual cycle inferred from physical-chemical fluctuations at three stations of Lake Tanganyika. Hydrobiologia 407: 45-58.
4-Jan-1995	60	25.71	3.4500	29.2456	Plisnier P-D, Chitamwemba D, Mwape L, Tshibangu K, Langenberg V, Coenen E (1999) Limnological annual cycle inferred from physical-chemical fluctuations at three stations of Lake Tanganyika. Hydrobiologia 407: 45-58.
18-Jan-1995	60	24.61	3.4500	29.2456	Plisnier P-D, Chitamwemba D, Mwape L, Tshibangu K, Langenberg V, Coenen E (1999) Limnological annual cycle inferred from physical-chemical fluctuations at three stations of Lake Tanganyika. Hydrobiologia 407: 45-58.
1-Feb-1995	60	24.71	3.4500	29.2456	Plisnier P-D, Chitamwemba D, Mwape L, Tshibangu K, Langenberg V, Coenen E (1999) Limnological annual cycle inferred from physical-chemical fluctuations at three stations of Lake Tanganyika. Hydrobiologia 407: 45-58.
22-Feb-1995	60	24.81	3.4500	29.2456	Plisnier P-D, Chitamwemba D, Mwape L, Tshibangu K, Langenberg V, Coenen E (1999) Limnological annual cycle inferred from physical-chemical fluctuations at three stations of Lake Tanganyika. Hydrobiologia 407: 45-58.
8-Mar-1995	60	25.61	3.4500	29.2456	Plisnier P-D, Chitamwemba D, Mwape L, Tshibangu K, Langenberg V, Coenen E (1999) Limnological annual cycle inferred from physical-chemical fluctuations at three stations of Lake Tanganyika. Hydrobiologia 407: 45-58.
15-Mar-1995	60	25.41	3.4500	29.2456	Plisnier P-D, Chitamwemba D, Mwape L, Tshibangu K, Langenberg V, Coenen E (1999) Limnological annual cycle inferred from physical-chemical fluctuations at three stations of Lake Tanganyika. Hydrobiologia 407: 45-58.
29-Mar-1995	60	25.81	3.4500	29.2456	Plisnier P-D, Chitamwemba D, Mwape L, Tshibangu K, Langenberg V, Coenen E (1999) Limnological annual cycle inferred from physical-chemical fluctuations at three stations of Lake Tanganyika. Hydrobiologia 407: 45-58.
10-May-1995	60	26.81	3.4500	29.2456	Plisnier P-D, Chitamwemba D, Mwape L, Tshibangu K, Langenberg V, Coenen E (1999) Limnological annual cycle inferred from physical-chemical fluctuations at three stations of Lake Tanganyika. Hydrobiologia 407: 45-58.
17-May-1995	60	26.71	3.4500	29.2456	Plisnier P-D, Chitamwemba D, Mwape L, Tshibangu K, Langenberg V, Coenen E (1999) Limnological annual cycle inferred from physical-chemical fluctuations at three stations of Lake Tanganyika. Hydrobiologia 407: 45-58.
16-Jun-1995	60	26.21	3.4500	29.2456	Plisnier P-D, Chitamwemba D, Mwape L, Tshibangu K, Langenberg V, Coenen E (1999) Limnological annual cycle inferred from physical-chemical fluctuations at three stations of Lake Tanganyika. Hydrobiologia 407: 45-58.
29-Jun-1995	60	25.91	3.4500	29.2456	Plisnier P-D, Chitamwemba D, Mwape L, Tshibangu K, Langenberg V, Coenen E (1999) Limnological annual cycle inferred from physical-chemical fluctuations at three stations of Lake Tanganyika. Hydrobiologia 407: 45-58.
12-Jul-1995	60	25.81	3.4500	29.2456	Plisnier P-D, Chitamwemba D, Mwape L, Tshibangu K, Langenberg V, Coenen E (1999) Limnological annual cycle inferred from physical-chemical fluctuations at three stations of Lake Tanganyika. Hydrobiologia 407: 45-58.
19-Jul-1995	60	25.81	3.4500	29.2456	Plisnier P-D, Chitamwemba D, Mwape L, Tshibangu K, Langenberg V, Coenen E (1999) Limnological annual cycle inferred from physical-chemical fluctuations at three stations of Lake Tanganyika. Hydrobiologia 407: 45-58.
27-Jul-1995	60	25.91	3.4500	29.2456	Plisnier P-D, Chitamwemba D, Mwape L, Tshibangu K, Langenberg V, Coenen E (1999) Limnological annual cycle inferred from physical-chemical fluctuations at three stations of Lake Tanganyika. Hydrobiologia 407: 45-58.
2-Aug-1995	60	25.81	3.4500	29.2456	Plisnier P-D, Chitamwemba D, Mwape L, Tshibangu K, Langenberg V, Coenen E (1999) Limnological annual cycle inferred from physical-chemical fluctuations at three stations of Lake Tanganyika. Hydrobiologia 407: 45-58.
17-Aug-1995	60	26.01	3.4500	29.2456	Plisnier P-D, Chitamwemba D, Mwape L, Tshibangu K, Langenberg V, Coenen E (1999) Limnological annual cycle inferred from physical-chemical fluctuations at three stations of Lake Tanganyika. Hydrobiologia 407: 45-58.
23-Aug-1995	60	25.81	3.4500	29.2456	Plisnier P-D, Chitamwemba D, Mwape L, Tshibangu K, Langenberg V, Coenen E (1999) Limnological annual cycle inferred from physical-chemical fluctuations at three stations of Lake Tanganyika. Hydrobiologia 407: 45-58.
30-Aug-1995	60	25.81	3.4500	29.2456	Plisnier P-D, Chitamwemba D, Mwape L, Tshibangu K, Langenberg V, Coenen E (1999) Limnological annual cycle inferred from physical-chemical fluctuations at three stations of Lake Tanganyika. Hydrobiologia 407: 45-58.
7-Sep-1995	60	25.91	3.4500	29.2456	Plisnier P-D, Chitamwemba D, Mwape L, Tshibangu K, Langenberg V, Coenen E (1999) Limnological annual cycle inferred from physical-chemical fluctuations at three stations of Lake Tanganyika. Hydrobiologia 407: 45-58.
13-Sep-1995	60	25.01	3.4500	29.2456	Plisnier P-D, Chitamwemba D, Mwape L, Tshibangu K, Langenberg V, Coenen E (1999) Limnological annual cycle inferred from physical-chemical fluctuations at three stations of Lake Tanganyika. Hydrobiologia 407: 45-58.
21-Sep-1995	60	24.81	3.4500	29.2456	Plisnier P-D, Chitamwemba D, Mwape L, Tshibangu K, Langenberg V, Coenen E (1999) Limnological annual cycle inferred from physical-chemical fluctuations at three stations of Lake Tanganyika. Hydrobiologia 407: 45-58.
7-Oct-1995	60	24.61	3.4500	29.2456	Plisnier P-D, Chitamwemba D, Mwape L, Tshibangu K, Langenberg V, Coenen E (1999) Limnological annual cycle inferred from physical-chemical fluctuations at three stations of Lake Tanganyika. Hydrobiologia 407: 45-58.
13-Oct-1995	60	24.61	3.4500	29.2456	Plisnier P-D, Chitamwemba D, Mwape L, Tshibangu K, Langenberg V, Coenen E (1999) Limnological annual cycle inferred from physical-chemical fluctuations at three stations of Lake Tanganyika. Hydrobiologia 407: 45-58.
18-Oct-1995	60	24.71	3.4500	29.2456	Plisnier P-D, Chitamwemba D, Mwape L, Tshibangu K, Langenberg V, Coenen E (1999) Limnological annual cycle inferred from physical-chemical fluctuations at three stations of Lake Tanganyika. Hydrobiologia 407: 45-58.
25-Oct-1995	60	25.01	3.4500	29.2456	Plisnier P-D, Chitamwemba D, Mwape L, Tshibangu K, Langenberg V, Coenen E (1999) Limnological annual cycle inferred from physical-chemical fluctuations at three stations of Lake Tanganyika. Hydrobiologia 407: 45-58.
1-Nov-1995	60	25.61	3.4500	29.2456	Plisnier P-D, Chitamwemba D, Mwape L, Tshibangu K, Langenberg V, Coenen E (1999) Limnological annual cycle inferred from physical-chemical fluctuations at three stations of Lake Tanganyika. Hydrobiologia 407: 45-58.
15-Nov-1995	60	26.01	3.4500	29.2456	Plisnier P-D, Chitamwemba D, Mwape L, Tshibangu K, Langenberg V, Coenen E (1999) Limnological annual cycle inferred from physical-chemical fluctuations at three stations of Lake Tanganyika. Hydrobiologia 407: 45-58.
22-Nov-1995	60	26.11	3.4500	29.2456	Plisnier P-D, Chitamwemba D, Mwape L, Tshibangu K, Langenberg V, Coenen E (1999) Limnological annual cycle inferred from physical-chemical fluctuations at three stations of Lake Tanganyika. Hydrobiologia 407: 45-58.
29-Nov-1995	60	26.31	3.4500	29.2456	Plisnier P-D, Chitamwemba D, Mwape L, Tshibangu K, Langenberg V, Coenen E (1999) Limnological annual cycle inferred from physical-chemical fluctuations at three stations of Lake Tanganyika. Hydrobiologia 407: 45-58.
7-Dec-1995	60	24.51	3.4500	29.2456	Plisnier P-D, Chitamwemba D, Mwape L, Tshibangu K, Langenberg V, Coenen E (1999) Limnological annual cycle inferred from physical-chemical fluctuations at three stations of Lake Tanganyika. Hydrobiologia 407: 45-58.
14-Dec-1995	60	26.31	3.4500	29.2456	Plisnier P-D, Chitamwemba D, Mwape L, Tshibangu K, Langenberg V, Coenen E (1999) Limnological annual cycle inferred from physical-chemical fluctuations at three stations of Lake Tanganyika. Hydrobiologia 407: 45-58.
20-Dec-1995	60	26.11	3.4500	29.2456	Plisnier P-D, Chitamwemba D, Mwape L, Tshibangu K, Langenberg V, Coenen E (1999) Limnological annual cycle inferred from physical-chemical fluctuations at three stations of Lake Tanganyika. Hydrobiologia 407: 45-58.
3-Jan-1996	60	26.01	3.4500	29.2456	Plisnier P-D, Chitamwemba D, Mwape L, Tshibangu K, Langenberg V, Coenen E (1999) Limnological annual cycle inferred from physical-chemical fluctuations at three stations of Lake Tanganyika. Hydrobiologia 407: 45-58.
10-Jan-1996	60	25.51	3.4500	29.2456	Plisnier P-D, Chitamwemba D, Mwape L, Tshibangu K, Langenberg V, Coenen E (1999) Limnological annual cycle inferred from physical-chemical fluctuations at three stations of Lake Tanganyika. Hydrobiologia 407: 45-58.
17-Jan-1996	60	25.11	3.4500	29.2456	Plisnier P-D, Chitamwemba D, Mwape L, Tshibangu K, Langenberg V, Coenen E (1999) Limnological annual cycle inferred from physical-chemical fluctuations at three stations of Lake Tanganyika. Hydrobiologia 407: 45-58.
24-Jan-1996	60	26.11	3.4500	29.2456	Plisnier P-D, Chitamwemba D, Mwape L, Tshibangu K, Langenberg V, Coenen E (1999) Limnological annual cycle inferred from physical-chemical fluctuations at three stations of Lake Tanganyika. Hydrobiologia 407: 45-58.
31-Jan-1996	60	25.11	3.4500	29.2456	Plisnier P-D, Chitamwemba D, Mwape L, Tshibangu K, Langenberg V, Coenen E (1999) Limnological annual cycle inferred from physical-chemical fluctuations at three stations of Lake Tanganyika. Hydrobiologia 407: 45-58.
7-Feb-1996	60	26.01	3.4500	29.2456	Plisnier P-D, Chitamwemba D, Mwape L, Tshibangu K, Langenberg V, Coenen E (1999) Limnological annual cycle inferred from physical-chemical fluctuations at three stations of Lake Tanganyika. Hydrobiologia 407: 45-58.
14-Feb-1996	60	25.11	3.4500	29.2456	Plisnier P-D, Chitamwemba D, Mwape L, Tshibangu K, Langenberg V, Coenen E (1999) Limnological annual cycle inferred from physical-chemical fluctuations at three stations of Lake Tanganyika. Hydrobiologia 407: 45-58.
21-Feb-1996	60	26.31	3.4500	29.2456	Plisnier P-D, Chitamwemba D, Mwape L, Tshibangu K, Langenberg V, Coenen E (1999) Limnological annual cycle inferred from physical-chemical fluctuations at three stations of Lake Tanganyika. Hydrobiologia 407: 45-58.
13-Mar-1996	60	25.81	3.4500	29.2456	Plisnier P-D, Chitamwemba D, Mwape L, Tshibangu K, Langenberg V, Coenen E (1999) Limnological annual cycle inferred from physical-chemical fluctuations at three stations of Lake Tanganyika. Hydrobiologia 407: 45-58.
20-Mar-1996	60	26.51	3.4500	29.2456	Plisnier P-D, Chitamwemba D, Mwape L, Tshibangu K, Langenberg V, Coenen E (1999) Limnological annual cycle inferred from physical-chemical fluctuations at three stations of Lake Tanganyika. Hydrobiologia 407: 45-58.
3-Apr-1996	60	26.71	3.4500	29.2456	Plisnier P-D, Chitamwemba D, Mwape L, Tshibangu K, Langenberg V, Coenen E (1999) Limnological annual cycle inferred from physical-chemical fluctuations at three stations of Lake Tanganyika. Hydrobiologia 407: 45-58.
10-Apr-1996	60	26.71	3.4500	29.2456	Plisnier P-D, Chitamwemba D, Mwape L, Tshibangu K, Langenberg V, Coenen E (1999) Limnological annual cycle inferred from physical-chemical fluctuations at three stations of Lake Tanganyika. Hydrobiologia 407: 45-58.
17-Apr-1996	60	27.01	3.4500	29.2456	Plisnier P-D, Chitamwemba D, Mwape L, Tshibangu K, Langenberg V, Coenen E (1999) Limnological annual cycle inferred from physical-chemical fluctuations at three stations of Lake Tanganyika. Hydrobiologia 407: 45-58.
25-Apr-1996	60	26.31	3.4500	29.2456	Plisnier P-D, Chitamwemba D, Mwape L, Tshibangu K, Langenberg V, Coenen E (1999) Limnological annual cycle inferred from physical-chemical fluctuations at three stations of Lake Tanganyika. Hydrobiologia 407: 45-58.
1-May-1996	60	27.01	3.4500	29.2456	Plisnier P-D, Chitamwemba D, Mwape L, Tshibangu K, Langenberg V, Coenen E (1999) Limnological annual cycle inferred from physical-chemical fluctuations at three stations of Lake Tanganyika. Hydrobiologia 407: 45-58.
8-May-1996	60	26.61	3.4500	29.2456	Plisnier P-D, Chitamwemba D, Mwape L, Tshibangu K, Langenberg V, Coenen E (1999) Limnological annual cycle inferred from physical-chemical fluctuations at three stations of Lake Tanganyika. Hydrobiologia 407: 45-58.
15-May-1996	60	26.81	3.4500	29.2456	Plisnier P-D, Chitamwemba D, Mwape L, Tshibangu K, Langenberg V, Coenen E (1999) Limnological annual cycle inferred from physical-chemical fluctuations at three stations of Lake Tanganyika. Hydrobiologia 407: 45-58.
22-May-1996	60	26.71	3.4500	29.2456	Plisnier P-D, Chitamwemba D, Mwape L, Tshibangu K, Langenberg V, Coenen E (1999) Limnological annual cycle inferred from physical-chemical fluctuations at three stations of Lake Tanganyika. Hydrobiologia 407: 45-58.
29-Sep-1993	70	24.51	3.4500	29.2456	Plisnier P-D, Chitamwemba D, Mwape L, Tshibangu K, Langenberg V, Coenen E (1999) Limnological annual cycle inferred from physical-chemical fluctuations at three stations of Lake Tanganyika. Hydrobiologia 407: 45-58.
20-Oct-1993	70	24.51	3.4500	29.2456	Plisnier P-D, Chitamwemba D, Mwape L, Tshibangu K, Langenberg V, Coenen E (1999) Limnological annual cycle inferred from physical-chemical fluctuations at three stations of Lake Tanganyika. Hydrobiologia 407: 45-58.
3-Nov-1993	70	24.71	3.4500	29.2456	Plisnier P-D, Chitamwemba D, Mwape L, Tshibangu K, Langenberg V, Coenen E (1999) Limnological annual cycle inferred from physical-chemical fluctuations at three stations of Lake Tanganyika. Hydrobiologia 407: 45-58.
17-Nov-1993	70	24.51	3.4500	29.2456	Plisnier P-D, Chitamwemba D, Mwape L, Tshibangu K, Langenberg V, Coenen E (1999) Limnological annual cycle inferred from physical-chemical fluctuations at three stations of Lake Tanganyika. Hydrobiologia 407: 45-58.
1-Dec-1993	70	24.61	3.4500	29.2456	Plisnier P-D, Chitamwemba D, Mwape L, Tshibangu K, Langenberg V, Coenen E (1999) Limnological annual cycle inferred from physical-chemical fluctuations at three stations of Lake Tanganyika. Hydrobiologia 407: 45-58.
15-Dec-1993	70	24.11	3.4500	29.2456	Plisnier P-D, Chitamwemba D, Mwape L, Tshibangu K, Langenberg V, Coenen E (1999) Limnological annual cycle inferred from physical-chemical fluctuations at three stations of Lake Tanganyika. Hydrobiologia 407: 45-58.
22-Dec-1993	70	24.31	3.4500	29.2456	Plisnier P-D, Chitamwemba D, Mwape L, Tshibangu K, Langenberg V, Coenen E (1999) Limnological annual cycle inferred from physical-chemical fluctuations at three stations of Lake Tanganyika. Hydrobiologia 407: 45-58.
29-Dec-1993	70	24.71	3.4500	29.2456	Plisnier P-D, Chitamwemba D, Mwape L, Tshibangu K, Langenberg V, Coenen E (1999) Limnological annual cycle inferred from physical-chemical fluctuations at three stations of Lake Tanganyika. Hydrobiologia 407: 45-58.
19-Jan-1994	70	24.61	3.4500	29.2456	Plisnier P-D, Chitamwemba D, Mwape L, Tshibangu K, Langenberg V, Coenen E (1999) Limnological annual cycle inferred from physical-chemical fluctuations at three stations of Lake Tanganyika. Hydrobiologia 407: 45-58.
26-Jan-1994	70	24.41	3.4500	29.2456	Plisnier P-D, Chitamwemba D, Mwape L, Tshibangu K, Langenberg V, Coenen E (1999) Limnological annual cycle inferred from physical-chemical fluctuations at three stations of Lake Tanganyika. Hydrobiologia 407: 45-58.
2-Feb-1994	70	24.61	3.4500	29.2456	Plisnier P-D, Chitamwemba D, Mwape L, Tshibangu K, Langenberg V, Coenen E (1999) Limnological annual cycle inferred from physical-chemical fluctuations at three stations of Lake Tanganyika. Hydrobiologia 407: 45-58.
16-Feb-1994	70	24.81	3.4500	29.2456	Plisnier P-D, Chitamwemba D, Mwape L, Tshibangu K, Langenberg V, Coenen E (1999) Limnological annual cycle inferred from physical-chemical fluctuations at three stations of Lake Tanganyika. Hydrobiologia 407: 45-58.
9-Mar-1994	70	24.51	3.4500	29.2456	Plisnier P-D, Chitamwemba D, Mwape L, Tshibangu K, Langenberg V, Coenen E (1999) Limnological annual cycle inferred from physical-chemical fluctuations at three stations of Lake Tanganyika. Hydrobiologia 407: 45-58.
16-Mar-1994	70	24.31	3.4500	29.2456	Plisnier P-D, Chitamwemba D, Mwape L, Tshibangu K, Langenberg V, Coenen E (1999) Limnological annual cycle inferred from physical-chemical fluctuations at three stations of Lake Tanganyika. Hydrobiologia 407: 45-58.
23-Mar-1994	70	24.71	3.4500	29.2456	Plisnier P-D, Chitamwemba D, Mwape L, Tshibangu K, Langenberg V, Coenen E (1999) Limnological annual cycle inferred from physical-chemical fluctuations at three stations of Lake Tanganyika. Hydrobiologia 407: 45-58.
20-Apr-1994	70	25.31	3.4500	29.2456	Plisnier P-D, Chitamwemba D, Mwape L, Tshibangu K, Langenberg V, Coenen E (1999) Limnological annual cycle inferred from physical-chemical fluctuations at three stations of Lake Tanganyika. Hydrobiologia 407: 45-58.
4-May-1994	70	26.41	3.4500	29.2456	Plisnier P-D, Chitamwemba D, Mwape L, Tshibangu K, Langenberg V, Coenen E (1999) Limnological annual cycle inferred from physical-chemical fluctuations at three stations of Lake Tanganyika. Hydrobiologia 407: 45-58.
1-Jun-1994	70	26.51	3.4500	29.2456	Plisnier P-D, Chitamwemba D, Mwape L, Tshibangu K, Langenberg V, Coenen E (1999) Limnological annual cycle inferred from physical-chemical fluctuations at three stations of Lake Tanganyika. Hydrobiologia 407: 45-58.
8-Jun-1994	70	24.61	3.4500	29.2456	Plisnier P-D, Chitamwemba D, Mwape L, Tshibangu K, Langenberg V, Coenen E (1999) Limnological annual cycle inferred from physical-chemical fluctuations at three stations of Lake Tanganyika. Hydrobiologia 407: 45-58.
16-Jun-1994	70	24.61	3.4500	29.2456	Plisnier P-D, Chitamwemba D, Mwape L, Tshibangu K, Langenberg V, Coenen E (1999) Limnological annual cycle inferred from physical-chemical fluctuations at three stations of Lake Tanganyika. Hydrobiologia 407: 45-58.
22-Jun-1994	70	26.11	3.4500	29.2456	Plisnier P-D, Chitamwemba D, Mwape L, Tshibangu K, Langenberg V, Coenen E (1999) Limnological annual cycle inferred from physical-chemical fluctuations at three stations of Lake Tanganyika. Hydrobiologia 407: 45-58.
3-Aug-1994	70	24.71	3.4500	29.2456	Plisnier P-D, Chitamwemba D, Mwape L, Tshibangu K, Langenberg V, Coenen E (1999) Limnological annual cycle inferred from physical-chemical fluctuations at three stations of Lake Tanganyika. Hydrobiologia 407: 45-58.
24-Aug-1994	70	24.71	3.4500	29.2456	Plisnier P-D, Chitamwemba D, Mwape L, Tshibangu K, Langenberg V, Coenen E (1999) Limnological annual cycle inferred from physical-chemical fluctuations at three stations of Lake Tanganyika. Hydrobiologia 407: 45-58.
7-Sep-1994	70	24.61	3.4500	29.2456	Plisnier P-D, Chitamwemba D, Mwape L, Tshibangu K, Langenberg V, Coenen E (1999) Limnological annual cycle inferred from physical-chemical fluctuations at three stations of Lake Tanganyika. Hydrobiologia 407: 45-58.
15-Sep-1994	70	24.51	3.4500	29.2456	Plisnier P-D, Chitamwemba D, Mwape L, Tshibangu K, Langenberg V, Coenen E (1999) Limnological annual cycle inferred from physical-chemical fluctuations at three stations of Lake Tanganyika. Hydrobiologia 407: 45-58.
6-Oct-1994	70	24.51	3.4500	29.2456	Plisnier P-D, Chitamwemba D, Mwape L, Tshibangu K, Langenberg V, Coenen E (1999) Limnological annual cycle inferred from physical-chemical fluctuations at three stations of Lake Tanganyika. Hydrobiologia 407: 45-58.
15-Oct-1994	70	24.31	3.4500	29.2456	Plisnier P-D, Chitamwemba D, Mwape L, Tshibangu K, Langenberg V, Coenen E (1999) Limnological annual cycle inferred from physical-chemical fluctuations at three stations of Lake Tanganyika. Hydrobiologia 407: 45-58.
3-Nov-1994	70	24.51	3.4500	29.2456	Plisnier P-D, Chitamwemba D, Mwape L, Tshibangu K, Langenberg V, Coenen E (1999) Limnological annual cycle inferred from physical-chemical fluctuations at three stations of Lake Tanganyika. Hydrobiologia 407: 45-58.
16-Nov-1994	70	25.71	3.4500	29.2456	Plisnier P-D, Chitamwemba D, Mwape L, Tshibangu K, Langenberg V, Coenen E (1999) Limnological annual cycle inferred from physical-chemical fluctuations at three stations of Lake Tanganyika. Hydrobiologia 407: 45-58.
30-Nov-1994	70	25.61	3.4500	29.2456	Plisnier P-D, Chitamwemba D, Mwape L, Tshibangu K, Langenberg V, Coenen E (1999) Limnological annual cycle inferred from physical-chemical fluctuations at three stations of Lake Tanganyika. Hydrobiologia 407: 45-58.
21-Dec-1994	70	24.41	3.4500	29.2456	Plisnier P-D, Chitamwemba D, Mwape L, Tshibangu K, Langenberg V, Coenen E (1999) Limnological annual cycle inferred from physical-chemical fluctuations at three stations of Lake Tanganyika. Hydrobiologia 407: 45-58.
[truncated: 51,722 more rows]
