# Supplementary material for: Century-Long Warming Trends in the Upper Water Column of Lake Tanganyika
Source: PLoS One. 2015 Jul 6;10(7):e0132490. doi: 10.1371/journal.pone.0132490 (PMC4492510; doi:10.1371/journal.pone.0132490)
Supplement: S2 Dataset — (TXT) [file pone.0132490.s002.txt]

Date	Depth	Latitude	Longitude	Temperature	Source
05-Jan-1985	0	6.792	30.072	25.13	Schneider P, Hook SJ. Space observations of inland water bodies show rapid surface warming since 1985. Geophysical Research Letters. 2010;37.
21-Jan-1985	0	6.792	30.072	26.93	Schneider P, Hook SJ. Space observations of inland water bodies show rapid surface warming since 1985. Geophysical Research Letters. 2010;37.
08-Mar-1985	0	6.792	30.072	27.23	Schneider P, Hook SJ. Space observations of inland water bodies show rapid surface warming since 1985. Geophysical Research Letters. 2010;37.
09-Mar-1985	0	6.792	30.072	27.23	Schneider P, Hook SJ. Space observations of inland water bodies show rapid surface warming since 1985. Geophysical Research Letters. 2010;37.
10-Mar-1985	0	6.792	30.072	26.78	Schneider P, Hook SJ. Space observations of inland water bodies show rapid surface warming since 1985. Geophysical Research Letters. 2010;37.
11-Mar-1985	0	6.792	30.072	27.08	Schneider P, Hook SJ. Space observations of inland water bodies show rapid surface warming since 1985. Geophysical Research Letters. 2010;37.
17-Mar-1985	0	6.792	30.072	26.25	Schneider P, Hook SJ. Space observations of inland water bodies show rapid surface warming since 1985. Geophysical Research Letters. 2010;37.
18-Mar-1985	0	6.792	30.072	27.45	Schneider P, Hook SJ. Space observations of inland water bodies show rapid surface warming since 1985. Geophysical Research Letters. 2010;37.
14-Apr-1985	0	6.792	30.072	26.55	Schneider P, Hook SJ. Space observations of inland water bodies show rapid surface warming since 1985. Geophysical Research Letters. 2010;37.
16-Apr-1985	0	6.792	30.072	26.33	Schneider P, Hook SJ. Space observations of inland water bodies show rapid surface warming since 1985. Geophysical Research Letters. 2010;37.
24-Apr-1985	0	6.792	30.072	27.15	Schneider P, Hook SJ. Space observations of inland water bodies show rapid surface warming since 1985. Geophysical Research Letters. 2010;37.
03-May-1985	0	6.792	30.072	26.78	Schneider P, Hook SJ. Space observations of inland water bodies show rapid surface warming since 1985. Geophysical Research Letters. 2010;37.
04-May-1985	0	6.792	30.072	25.73	Schneider P, Hook SJ. Space observations of inland water bodies show rapid surface warming since 1985. Geophysical Research Letters. 2010;37.
13-May-1985	0	6.792	30.072	25.95	Schneider P, Hook SJ. Space observations of inland water bodies show rapid surface warming since 1985. Geophysical Research Letters. 2010;37.
14-May-1985	0	6.792	30.072	26.63	Schneider P, Hook SJ. Space observations of inland water bodies show rapid surface warming since 1985. Geophysical Research Letters. 2010;37.
16-May-1985	0	6.792	30.072	25.58	Schneider P, Hook SJ. Space observations of inland water bodies show rapid surface warming since 1985. Geophysical Research Letters. 2010;37.
23-May-1985	0	6.792	30.072	26.48	Schneider P, Hook SJ. Space observations of inland water bodies show rapid surface warming since 1985. Geophysical Research Letters. 2010;37.
01-Jun-1985	0	6.792	30.072	26.48	Schneider P, Hook SJ. Space observations of inland water bodies show rapid surface warming since 1985. Geophysical Research Letters. 2010;37.
02-Jun-1985	0	6.792	30.072	26.03	Schneider P, Hook SJ. Space observations of inland water bodies show rapid surface warming since 1985. Geophysical Research Letters. 2010;37.
03-Jun-1985	0	6.792	30.072	25.95	Schneider P, Hook SJ. Space observations of inland water bodies show rapid surface warming since 1985. Geophysical Research Letters. 2010;37.
10-Jun-1985	0	6.792	30.072	25.65	Schneider P, Hook SJ. Space observations of inland water bodies show rapid surface warming since 1985. Geophysical Research Letters. 2010;37.
11-Jun-1985	0	6.792	30.072	26.10	Schneider P, Hook SJ. Space observations of inland water bodies show rapid surface warming since 1985. Geophysical Research Letters. 2010;37.
12-Jun-1985	0	6.792	30.072	25.58	Schneider P, Hook SJ. Space observations of inland water bodies show rapid surface warming since 1985. Geophysical Research Letters. 2010;37.
13-Jun-1985	0	6.792	30.072	25.58	Schneider P, Hook SJ. Space observations of inland water bodies show rapid surface warming since 1985. Geophysical Research Letters. 2010;37.
14-Jun-1985	0	6.792	30.072	26.03	Schneider P, Hook SJ. Space observations of inland water bodies show rapid surface warming since 1985. Geophysical Research Letters. 2010;37.
19-Jun-1985	0	6.792	30.072	26.48	Schneider P, Hook SJ. Space observations of inland water bodies show rapid surface warming since 1985. Geophysical Research Letters. 2010;37.
20-Jun-1985	0	6.792	30.072	25.65	Schneider P, Hook SJ. Space observations of inland water bodies show rapid surface warming since 1985. Geophysical Research Letters. 2010;37.
02-Jul-1985	0	6.792	30.072	24.98	Schneider P, Hook SJ. Space observations of inland water bodies show rapid surface warming since 1985. Geophysical Research Letters. 2010;37.
03-Jul-1985	0	6.792	30.072	24.68	Schneider P, Hook SJ. Space observations of inland water bodies show rapid surface warming since 1985. Geophysical Research Letters. 2010;37.
08-Jul-1985	0	6.792	30.072	25.43	Schneider P, Hook SJ. Space observations of inland water bodies show rapid surface warming since 1985. Geophysical Research Letters. 2010;37.
09-Jul-1985	0	6.792	30.072	25.20	Schneider P, Hook SJ. Space observations of inland water bodies show rapid surface warming since 1985. Geophysical Research Letters. 2010;37.
10-Jul-1985	0	6.792	30.072	25.13	Schneider P, Hook SJ. Space observations of inland water bodies show rapid surface warming since 1985. Geophysical Research Letters. 2010;37.
11-Jul-1985	0	6.792	30.072	25.05	Schneider P, Hook SJ. Space observations of inland water bodies show rapid surface warming since 1985. Geophysical Research Letters. 2010;37.
12-Jul-1985	0	6.792	30.072	24.98	Schneider P, Hook SJ. Space observations of inland water bodies show rapid surface warming since 1985. Geophysical Research Letters. 2010;37.
18-Jul-1985	0	6.792	30.072	24.90	Schneider P, Hook SJ. Space observations of inland water bodies show rapid surface warming since 1985. Geophysical Research Letters. 2010;37.
19-Jul-1985	0	6.792	30.072	24.68	Schneider P, Hook SJ. Space observations of inland water bodies show rapid surface warming since 1985. Geophysical Research Letters. 2010;37.
20-Jul-1985	0	6.792	30.072	24.53	Schneider P, Hook SJ. Space observations of inland water bodies show rapid surface warming since 1985. Geophysical Research Letters. 2010;37.
21-Jul-1985	0	6.792	30.072	24.45	Schneider P, Hook SJ. Space observations of inland water bodies show rapid surface warming since 1985. Geophysical Research Letters. 2010;37.
27-Jul-1985	0	6.792	30.072	24.75	Schneider P, Hook SJ. Space observations of inland water bodies show rapid surface warming since 1985. Geophysical Research Letters. 2010;37.
28-Jul-1985	0	6.792	30.072	24.98	Schneider P, Hook SJ. Space observations of inland water bodies show rapid surface warming since 1985. Geophysical Research Letters. 2010;37.
30-Jul-1985	0	6.792	30.072	24.68	Schneider P, Hook SJ. Space observations of inland water bodies show rapid surface warming since 1985. Geophysical Research Letters. 2010;37.
06-Aug-1985	0	6.792	30.072	24.68	Schneider P, Hook SJ. Space observations of inland water bodies show rapid surface warming since 1985. Geophysical Research Letters. 2010;37.
07-Aug-1985	0	6.792	30.072	24.90	Schneider P, Hook SJ. Space observations of inland water bodies show rapid surface warming since 1985. Geophysical Research Letters. 2010;37.
08-Aug-1985	0	6.792	30.072	24.45	Schneider P, Hook SJ. Space observations of inland water bodies show rapid surface warming since 1985. Geophysical Research Letters. 2010;37.
09-Aug-1985	0	6.792	30.072	24.08	Schneider P, Hook SJ. Space observations of inland water bodies show rapid surface warming since 1985. Geophysical Research Letters. 2010;37.
15-Aug-1985	0	6.792	30.072	24.45	Schneider P, Hook SJ. Space observations of inland water bodies show rapid surface warming since 1985. Geophysical Research Letters. 2010;37.
16-Aug-1985	0	6.792	30.072	24.83	Schneider P, Hook SJ. Space observations of inland water bodies show rapid surface warming since 1985. Geophysical Research Letters. 2010;37.
17-Aug-1985	0	6.792	30.072	24.53	Schneider P, Hook SJ. Space observations of inland water bodies show rapid surface warming since 1985. Geophysical Research Letters. 2010;37.
18-Aug-1985	0	6.792	30.072	24.45	Schneider P, Hook SJ. Space observations of inland water bodies show rapid surface warming since 1985. Geophysical Research Letters. 2010;37.
19-Aug-1985	0	6.792	30.072	24.30	Schneider P, Hook SJ. Space observations of inland water bodies show rapid surface warming since 1985. Geophysical Research Letters. 2010;37.
26-Aug-1985	0	6.792	30.072	24.30	Schneider P, Hook SJ. Space observations of inland water bodies show rapid surface warming since 1985. Geophysical Research Letters. 2010;37.
16-Sep-1985	0	6.792	30.072	25.28	Schneider P, Hook SJ. Space observations of inland water bodies show rapid surface warming since 1985. Geophysical Research Letters. 2010;37.
22-Sep-1985	0	6.792	30.072	25.80	Schneider P, Hook SJ. Space observations of inland water bodies show rapid surface warming since 1985. Geophysical Research Letters. 2010;37.
05-Oct-1985	0	6.792	30.072	26.18	Schneider P, Hook SJ. Space observations of inland water bodies show rapid surface warming since 1985. Geophysical Research Letters. 2010;37.
11-Oct-1985	0	6.792	30.072	25.50	Schneider P, Hook SJ. Space observations of inland water bodies show rapid surface warming since 1985. Geophysical Research Letters. 2010;37.
19-Oct-1985	0	6.792	30.072	26.03	Schneider P, Hook SJ. Space observations of inland water bodies show rapid surface warming since 1985. Geophysical Research Letters. 2010;37.
01-Nov-1985	0	6.792	30.072	25.43	Schneider P, Hook SJ. Space observations of inland water bodies show rapid surface warming since 1985. Geophysical Research Letters. 2010;37.
17-Nov-1985	0	6.792	30.072	25.88	Schneider P, Hook SJ. Space observations of inland water bodies show rapid surface warming since 1985. Geophysical Research Letters. 2010;37.
25-Dec-1985	0	6.792	30.072	27.23	Schneider P, Hook SJ. Space observations of inland water bodies show rapid surface warming since 1985. Geophysical Research Letters. 2010;37.
07-Apr-1986	0	6.792	30.072	27.45	Schneider P, Hook SJ. Space observations of inland water bodies show rapid surface warming since 1985. Geophysical Research Letters. 2010;37.
19-Apr-1986	0	6.792	30.072	27.68	Schneider P, Hook SJ. Space observations of inland water bodies show rapid surface warming since 1985. Geophysical Research Letters. 2010;37.
08-May-1986	0	6.792	30.072	27.45	Schneider P, Hook SJ. Space observations of inland water bodies show rapid surface warming since 1985. Geophysical Research Letters. 2010;37.
13-May-1986	0	6.792	30.072	25.95	Schneider P, Hook SJ. Space observations of inland water bodies show rapid surface warming since 1985. Geophysical Research Letters. 2010;37.
23-May-1986	0	6.792	30.072	26.93	Schneider P, Hook SJ. Space observations of inland water bodies show rapid surface warming since 1985. Geophysical Research Letters. 2010;37.
26-May-1986	0	6.792	30.072	27.00	Schneider P, Hook SJ. Space observations of inland water bodies show rapid surface warming since 1985. Geophysical Research Letters. 2010;37.
01-Jun-1986	0	6.792	30.072	26.40	Schneider P, Hook SJ. Space observations of inland water bodies show rapid surface warming since 1985. Geophysical Research Letters. 2010;37.
02-Jun-1986	0	6.792	30.072	26.18	Schneider P, Hook SJ. Space observations of inland water bodies show rapid surface warming since 1985. Geophysical Research Letters. 2010;37.
03-Jun-1986	0	6.792	30.072	26.10	Schneider P, Hook SJ. Space observations of inland water bodies show rapid surface warming since 1985. Geophysical Research Letters. 2010;37.
04-Jun-1986	0	6.792	30.072	26.70	Schneider P, Hook SJ. Space observations of inland water bodies show rapid surface warming since 1985. Geophysical Research Letters. 2010;37.
05-Jun-1986	0	6.792	30.072	26.78	Schneider P, Hook SJ. Space observations of inland water bodies show rapid surface warming since 1985. Geophysical Research Letters. 2010;37.
11-Jun-1986	0	6.792	30.072	26.03	Schneider P, Hook SJ. Space observations of inland water bodies show rapid surface warming since 1985. Geophysical Research Letters. 2010;37.
12-Jun-1986	0	6.792	30.072	25.65	Schneider P, Hook SJ. Space observations of inland water bodies show rapid surface warming since 1985. Geophysical Research Letters. 2010;37.
13-Jun-1986	0	6.792	30.072	25.80	Schneider P, Hook SJ. Space observations of inland water bodies show rapid surface warming since 1985. Geophysical Research Letters. 2010;37.
20-Jun-1986	0	6.792	30.072	25.28	Schneider P, Hook SJ. Space observations of inland water bodies show rapid surface warming since 1985. Geophysical Research Letters. 2010;37.
21-Jun-1986	0	6.792	30.072	25.05	Schneider P, Hook SJ. Space observations of inland water bodies show rapid surface warming since 1985. Geophysical Research Letters. 2010;37.
23-Jun-1986	0	6.792	30.072	25.35	Schneider P, Hook SJ. Space observations of inland water bodies show rapid surface warming since 1985. Geophysical Research Letters. 2010;37.
24-Jun-1986	0	6.792	30.072	25.20	Schneider P, Hook SJ. Space observations of inland water bodies show rapid surface warming since 1985. Geophysical Research Letters. 2010;37.
02-Jul-1986	0	6.792	30.072	24.60	Schneider P, Hook SJ. Space observations of inland water bodies show rapid surface warming since 1985. Geophysical Research Letters. 2010;37.
08-Jul-1986	0	6.792	30.072	24.53	Schneider P, Hook SJ. Space observations of inland water bodies show rapid surface warming since 1985. Geophysical Research Letters. 2010;37.
09-Jul-1986	0	6.792	30.072	24.38	Schneider P, Hook SJ. Space observations of inland water bodies show rapid surface warming since 1985. Geophysical Research Letters. 2010;37.
10-Jul-1986	0	6.792	30.072	24.68	Schneider P, Hook SJ. Space observations of inland water bodies show rapid surface warming since 1985. Geophysical Research Letters. 2010;37.
11-Jul-1986	0	6.792	30.072	25.13	Schneider P, Hook SJ. Space observations of inland water bodies show rapid surface warming since 1985. Geophysical Research Letters. 2010;37.
12-Jul-1986	0	6.792	30.072	24.75	Schneider P, Hook SJ. Space observations of inland water bodies show rapid surface warming since 1985. Geophysical Research Letters. 2010;37.
18-Jul-1986	0	6.792	30.072	25.13	Schneider P, Hook SJ. Space observations of inland water bodies show rapid surface warming since 1985. Geophysical Research Letters. 2010;37.
19-Jul-1986	0	6.792	30.072	25.05	Schneider P, Hook SJ. Space observations of inland water bodies show rapid surface warming since 1985. Geophysical Research Letters. 2010;37.
20-Jul-1986	0	6.792	30.072	24.60	Schneider P, Hook SJ. Space observations of inland water bodies show rapid surface warming since 1985. Geophysical Research Letters. 2010;37.
22-Jul-1986	0	6.792	30.072	24.83	Schneider P, Hook SJ. Space observations of inland water bodies show rapid surface warming since 1985. Geophysical Research Letters. 2010;37.
27-Jul-1986	0	6.792	30.072	24.38	Schneider P, Hook SJ. Space observations of inland water bodies show rapid surface warming since 1985. Geophysical Research Letters. 2010;37.
28-Jul-1986	0	6.792	30.072	24.23	Schneider P, Hook SJ. Space observations of inland water bodies show rapid surface warming since 1985. Geophysical Research Letters. 2010;37.
29-Jul-1986	0	6.792	30.072	24.15	Schneider P, Hook SJ. Space observations of inland water bodies show rapid surface warming since 1985. Geophysical Research Letters. 2010;37.
30-Jul-1986	0	6.792	30.072	24.15	Schneider P, Hook SJ. Space observations of inland water bodies show rapid surface warming since 1985. Geophysical Research Letters. 2010;37.
31-Jul-1986	0	6.792	30.072	24.53	Schneider P, Hook SJ. Space observations of inland water bodies show rapid surface warming since 1985. Geophysical Research Letters. 2010;37.
05-Aug-1986	0	6.792	30.072	24.00	Schneider P, Hook SJ. Space observations of inland water bodies show rapid surface warming since 1985. Geophysical Research Letters. 2010;37.
09-Aug-1986	0	6.792	30.072	24.08	Schneider P, Hook SJ. Space observations of inland water bodies show rapid surface warming since 1985. Geophysical Research Letters. 2010;37.
15-Aug-1986	0	6.792	30.072	24.60	Schneider P, Hook SJ. Space observations of inland water bodies show rapid surface warming since 1985. Geophysical Research Letters. 2010;37.
16-Aug-1986	0	6.792	30.072	24.53	Schneider P, Hook SJ. Space observations of inland water bodies show rapid surface warming since 1985. Geophysical Research Letters. 2010;37.
17-Aug-1986	0	6.792	30.072	24.53	Schneider P, Hook SJ. Space observations of inland water bodies show rapid surface warming since 1985. Geophysical Research Letters. 2010;37.
18-Aug-1986	0	6.792	30.072	24.45	Schneider P, Hook SJ. Space observations of inland water bodies show rapid surface warming since 1985. Geophysical Research Letters. 2010;37.
25-Aug-1986	0	6.792	30.072	23.55	Schneider P, Hook SJ. Space observations of inland water bodies show rapid surface warming since 1985. Geophysical Research Letters. 2010;37.
27-Aug-1986	0	6.792	30.072	24.08	Schneider P, Hook SJ. Space observations of inland water bodies show rapid surface warming since 1985. Geophysical Research Letters. 2010;37.
05-Sep-1986	0	6.792	30.072	24.75	Schneider P, Hook SJ. Space observations of inland water bodies show rapid surface warming since 1985. Geophysical Research Letters. 2010;37.
06-Sep-1986	0	6.792	30.072	24.90	Schneider P, Hook SJ. Space observations of inland water bodies show rapid surface warming since 1985. Geophysical Research Letters. 2010;37.
12-Sep-1986	0	6.792	30.072	24.90	Schneider P, Hook SJ. Space observations of inland water bodies show rapid surface warming since 1985. Geophysical Research Letters. 2010;37.
13-Sep-1986	0	6.792	30.072	25.65	Schneider P, Hook SJ. Space observations of inland water bodies show rapid surface warming since 1985. Geophysical Research Letters. 2010;37.
14-Sep-1986	0	6.792	30.072	24.83	Schneider P, Hook SJ. Space observations of inland water bodies show rapid surface warming since 1985. Geophysical Research Letters. 2010;37.
15-Sep-1986	0	6.792	30.072	24.83	Schneider P, Hook SJ. Space observations of inland water bodies show rapid surface warming since 1985. Geophysical Research Letters. 2010;37.
22-Sep-1986	0	6.792	30.072	25.13	Schneider P, Hook SJ. Space observations of inland water bodies show rapid surface warming since 1985. Geophysical Research Letters. 2010;37.
30-Sep-1986	0	6.792	30.072	25.65	Schneider P, Hook SJ. Space observations of inland water bodies show rapid surface warming since 1985. Geophysical Research Letters. 2010;37.
11-Oct-1986	0	6.792	30.072	25.05	Schneider P, Hook SJ. Space observations of inland water bodies show rapid surface warming since 1985. Geophysical Research Letters. 2010;37.
21-Oct-1986	0	6.792	30.072	26.03	Schneider P, Hook SJ. Space observations of inland water bodies show rapid surface warming since 1985. Geophysical Research Letters. 2010;37.
22-Oct-1986	0	6.792	30.072	25.20	Schneider P, Hook SJ. Space observations of inland water bodies show rapid surface warming since 1985. Geophysical Research Letters. 2010;37.
09-Nov-1986	0	6.792	30.072	25.95	Schneider P, Hook SJ. Space observations of inland water bodies show rapid surface warming since 1985. Geophysical Research Letters. 2010;37.
10-Nov-1986	0	6.792	30.072	26.18	Schneider P, Hook SJ. Space observations of inland water bodies show rapid surface warming since 1985. Geophysical Research Letters. 2010;37.
17-Nov-1986	0	6.792	30.072	25.88	Schneider P, Hook SJ. Space observations of inland water bodies show rapid surface warming since 1985. Geophysical Research Letters. 2010;37.
26-Feb-1987	0	6.792	30.072	26.63	Schneider P, Hook SJ. Space observations of inland water bodies show rapid surface warming since 1985. Geophysical Research Letters. 2010;37.
27-Feb-1987	0	6.792	30.072	27.38	Schneider P, Hook SJ. Space observations of inland water bodies show rapid surface warming since 1985. Geophysical Research Letters. 2010;37.
28-Feb-1987	0	6.792	30.072	27.15	Schneider P, Hook SJ. Space observations of inland water bodies show rapid surface warming since 1985. Geophysical Research Letters. 2010;37.
27-Mar-1987	0	6.792	30.072	27.45	Schneider P, Hook SJ. Space observations of inland water bodies show rapid surface warming since 1985. Geophysical Research Letters. 2010;37.
16-Apr-1987	0	6.792	30.072	26.78	Schneider P, Hook SJ. Space observations of inland water bodies show rapid surface warming since 1985. Geophysical Research Letters. 2010;37.
17-Apr-1987	0	6.792	30.072	28.28	Schneider P, Hook SJ. Space observations of inland water bodies show rapid surface warming since 1985. Geophysical Research Letters. 2010;37.
11-May-1987	0	6.792	30.072	27.98	Schneider P, Hook SJ. Space observations of inland water bodies show rapid surface warming since 1985. Geophysical Research Letters. 2010;37.
12-May-1987	0	6.792	30.072	26.85	Schneider P, Hook SJ. Space observations of inland water bodies show rapid surface warming since 1985. Geophysical Research Letters. 2010;37.
14-May-1987	0	6.792	30.072	27.60	Schneider P, Hook SJ. Space observations of inland water bodies show rapid surface warming since 1985. Geophysical Research Letters. 2010;37.
20-May-1987	0	6.792	30.072	27.53	Schneider P, Hook SJ. Space observations of inland water bodies show rapid surface warming since 1985. Geophysical Research Letters. 2010;37.
02-Jun-1987	0	6.792	30.072	27.08	Schneider P, Hook SJ. Space observations of inland water bodies show rapid surface warming since 1985. Geophysical Research Letters. 2010;37.
03-Jun-1987	0	6.792	30.072	26.78	Schneider P, Hook SJ. Space observations of inland water bodies show rapid surface warming since 1985. Geophysical Research Letters. 2010;37.
08-Jun-1987	0	6.792	30.072	26.18	Schneider P, Hook SJ. Space observations of inland water bodies show rapid surface warming since 1985. Geophysical Research Letters. 2010;37.
11-Jun-1987	0	6.792	30.072	26.25	Schneider P, Hook SJ. Space observations of inland water bodies show rapid surface warming since 1985. Geophysical Research Letters. 2010;37.
12-Jun-1987	0	6.792	30.072	26.78	Schneider P, Hook SJ. Space observations of inland water bodies show rapid surface warming since 1985. Geophysical Research Letters. 2010;37.
17-Jun-1987	0	6.792	30.072	25.95	Schneider P, Hook SJ. Space observations of inland water bodies show rapid surface warming since 1985. Geophysical Research Letters. 2010;37.
18-Jun-1987	0	6.792	30.072	26.03	Schneider P, Hook SJ. Space observations of inland water bodies show rapid surface warming since 1985. Geophysical Research Letters. 2010;37.
20-Jun-1987	0	6.792	30.072	26.18	Schneider P, Hook SJ. Space observations of inland water bodies show rapid surface warming since 1985. Geophysical Research Letters. 2010;37.
26-Jun-1987	0	6.792	30.072	25.35	Schneider P, Hook SJ. Space observations of inland water bodies show rapid surface warming since 1985. Geophysical Research Letters. 2010;37.
27-Jun-1987	0	6.792	30.072	25.65	Schneider P, Hook SJ. Space observations of inland water bodies show rapid surface warming since 1985. Geophysical Research Letters. 2010;37.
28-Jun-1987	0	6.792	30.072	25.65	Schneider P, Hook SJ. Space observations of inland water bodies show rapid surface warming since 1985. Geophysical Research Letters. 2010;37.
29-Jun-1987	0	6.792	30.072	25.80	Schneider P, Hook SJ. Space observations of inland water bodies show rapid surface warming since 1985. Geophysical Research Letters. 2010;37.
06-Jul-1987	0	6.792	30.072	25.20	Schneider P, Hook SJ. Space observations of inland water bodies show rapid surface warming since 1985. Geophysical Research Letters. 2010;37.
07-Jul-1987	0	6.792	30.072	25.13	Schneider P, Hook SJ. Space observations of inland water bodies show rapid surface warming since 1985. Geophysical Research Letters. 2010;37.
08-Jul-1987	0	6.792	30.072	25.20	Schneider P, Hook SJ. Space observations of inland water bodies show rapid surface warming since 1985. Geophysical Research Letters. 2010;37.
09-Jul-1987	0	6.792	30.072	24.53	Schneider P, Hook SJ. Space observations of inland water bodies show rapid surface warming since 1985. Geophysical Research Letters. 2010;37.
10-Jul-1987	0	6.792	30.072	24.90	Schneider P, Hook SJ. Space observations of inland water bodies show rapid surface warming since 1985. Geophysical Research Letters. 2010;37.
15-Jul-1987	0	6.792	30.072	24.90	Schneider P, Hook SJ. Space observations of inland water bodies show rapid surface warming since 1985. Geophysical Research Letters. 2010;37.
17-Jul-1987	0	6.792	30.072	24.98	Schneider P, Hook SJ. Space observations of inland water bodies show rapid surface warming since 1985. Geophysical Research Letters. 2010;37.
18-Jul-1987	0	6.792	30.072	25.05	Schneider P, Hook SJ. Space observations of inland water bodies show rapid surface warming since 1985. Geophysical Research Letters. 2010;37.
19-Jul-1987	0	6.792	30.072	24.68	Schneider P, Hook SJ. Space observations of inland water bodies show rapid surface warming since 1985. Geophysical Research Letters. 2010;37.
24-Jul-1987	0	6.792	30.072	25.05	Schneider P, Hook SJ. Space observations of inland water bodies show rapid surface warming since 1985. Geophysical Research Letters. 2010;37.
25-Jul-1987	0	6.792	30.072	24.83	Schneider P, Hook SJ. Space observations of inland water bodies show rapid surface warming since 1985. Geophysical Research Letters. 2010;37.
26-Jul-1987	0	6.792	30.072	25.05	Schneider P, Hook SJ. Space observations of inland water bodies show rapid surface warming since 1985. Geophysical Research Letters. 2010;37.
28-Jul-1987	0	6.792	30.072	25.20	Schneider P, Hook SJ. Space observations of inland water bodies show rapid surface warming since 1985. Geophysical Research Letters. 2010;37.
02-Aug-1987	0	6.792	30.072	25.20	Schneider P, Hook SJ. Space observations of inland water bodies show rapid surface warming since 1985. Geophysical Research Letters. 2010;37.
03-Aug-1987	0	6.792	30.072	24.53	Schneider P, Hook SJ. Space observations of inland water bodies show rapid surface warming since 1985. Geophysical Research Letters. 2010;37.
04-Aug-1987	0	6.792	30.072	25.20	Schneider P, Hook SJ. Space observations of inland water bodies show rapid surface warming since 1985. Geophysical Research Letters. 2010;37.
05-Aug-1987	0	6.792	30.072	24.83	Schneider P, Hook SJ. Space observations of inland water bodies show rapid surface warming since 1985. Geophysical Research Letters. 2010;37.
13-Aug-1987	0	6.792	30.072	24.98	Schneider P, Hook SJ. Space observations of inland water bodies show rapid surface warming since 1985. Geophysical Research Letters. 2010;37.
14-Aug-1987	0	6.792	30.072	25.28	Schneider P, Hook SJ. Space observations of inland water bodies show rapid surface warming since 1985. Geophysical Research Letters. 2010;37.
22-Aug-1987	0	6.792	30.072	25.05	Schneider P, Hook SJ. Space observations of inland water bodies show rapid surface warming since 1985. Geophysical Research Letters. 2010;37.
23-Aug-1987	0	6.792	30.072	24.90	Schneider P, Hook SJ. Space observations of inland water bodies show rapid surface warming since 1985. Geophysical Research Letters. 2010;37.
25-Aug-1987	0	6.792	30.072	23.55	Schneider P, Hook SJ. Space observations of inland water bodies show rapid surface warming since 1985. Geophysical Research Letters. 2010;37.
31-Aug-1987	0	6.792	30.072	25.50	Schneider P, Hook SJ. Space observations of inland water bodies show rapid surface warming since 1985. Geophysical Research Letters. 2010;37.
01-Sep-1987	0	6.792	30.072	24.98	Schneider P, Hook SJ. Space observations of inland water bodies show rapid surface warming since 1985. Geophysical Research Letters. 2010;37.
02-Sep-1987	0	6.792	30.072	25.13	Schneider P, Hook SJ. Space observations of inland water bodies show rapid surface warming since 1985. Geophysical Research Letters. 2010;37.
03-Sep-1987	0	6.792	30.072	25.28	Schneider P, Hook SJ. Space observations of inland water bodies show rapid surface warming since 1985. Geophysical Research Letters. 2010;37.
08-Sep-1987	0	6.792	30.072	25.35	Schneider P, Hook SJ. Space observations of inland water bodies show rapid surface warming since 1985. Geophysical Research Letters. 2010;37.
09-Sep-1987	0	6.792	30.072	25.95	Schneider P, Hook SJ. Space observations of inland water bodies show rapid surface warming since 1985. Geophysical Research Letters. 2010;37.
10-Sep-1987	0	6.792	30.072	25.80	Schneider P, Hook SJ. Space observations of inland water bodies show rapid surface warming since 1985. Geophysical Research Letters. 2010;37.
20-Sep-1987	0	6.792	30.072	25.50	Schneider P, Hook SJ. Space observations of inland water bodies show rapid surface warming since 1985. Geophysical Research Letters. 2010;37.
21-Sep-1987	0	6.792	30.072	25.88	Schneider P, Hook SJ. Space observations of inland water bodies show rapid surface warming since 1985. Geophysical Research Letters. 2010;37.
28-Sep-1987	0	6.792	30.072	25.50	Schneider P, Hook SJ. Space observations of inland water bodies show rapid surface warming since 1985. Geophysical Research Letters. 2010;37.
29-Sep-1987	0	6.792	30.072	25.88	Schneider P, Hook SJ. Space observations of inland water bodies show rapid surface warming since 1985. Geophysical Research Letters. 2010;37.
06-Oct-1987	0	6.792	30.072	26.25	Schneider P, Hook SJ. Space observations of inland water bodies show rapid surface warming since 1985. Geophysical Research Letters. 2010;37.
08-Oct-1987	0	6.792	30.072	26.18	Schneider P, Hook SJ. Space observations of inland water bodies show rapid surface warming since 1985. Geophysical Research Letters. 2010;37.
09-Oct-1987	0	6.792	30.072	25.43	Schneider P, Hook SJ. Space observations of inland water bodies show rapid surface warming since 1985. Geophysical Research Letters. 2010;37.
27-Oct-1987	0	6.792	30.072	26.03	Schneider P, Hook SJ. Space observations of inland water bodies show rapid surface warming since 1985. Geophysical Research Letters. 2010;37.
03-Nov-1987	0	6.792	30.072	27.30	Schneider P, Hook SJ. Space observations of inland water bodies show rapid surface warming since 1985. Geophysical Research Letters. 2010;37.
07-Nov-1987	0	6.792	30.072	26.55	Schneider P, Hook SJ. Space observations of inland water bodies show rapid surface warming since 1985. Geophysical Research Letters. 2010;37.
14-Nov-1987	0	6.792	30.072	25.35	Schneider P, Hook SJ. Space observations of inland water bodies show rapid surface warming since 1985. Geophysical Research Letters. 2010;37.
15-Nov-1987	0	6.792	30.072	26.93	Schneider P, Hook SJ. Space observations of inland water bodies show rapid surface warming since 1985. Geophysical Research Letters. 2010;37.
21-Nov-1987	0	6.792	30.072	26.48	Schneider P, Hook SJ. Space observations of inland water bodies show rapid surface warming since 1985. Geophysical Research Letters. 2010;37.
24-Nov-1987	0	6.792	30.072	25.50	Schneider P, Hook SJ. Space observations of inland water bodies show rapid surface warming since 1985. Geophysical Research Letters. 2010;37.
13-Dec-1987	0	6.792	30.072	25.65	Schneider P, Hook SJ. Space observations of inland water bodies show rapid surface warming since 1985. Geophysical Research Letters. 2010;37.
20-Dec-1987	0	6.792	30.072	27.30	Schneider P, Hook SJ. Space observations of inland water bodies show rapid surface warming since 1985. Geophysical Research Letters. 2010;37.
22-Dec-1987	0	6.792	30.072	27.23	Schneider P, Hook SJ. Space observations of inland water bodies show rapid surface warming since 1985. Geophysical Research Letters. 2010;37.
29-Dec-1987	0	6.792	30.072	26.33	Schneider P, Hook SJ. Space observations of inland water bodies show rapid surface warming since 1985. Geophysical Research Letters. 2010;37.
01-Mar-1988	0	6.792	30.072	27.98	Schneider P, Hook SJ. Space observations of inland water bodies show rapid surface warming since 1985. Geophysical Research Letters. 2010;37.
14-Mar-1988	0	6.792	30.072	27.45	Schneider P, Hook SJ. Space observations of inland water bodies show rapid surface warming since 1985. Geophysical Research Letters. 2010;37.
07-Apr-1988	0	6.792	30.072	27.68	Schneider P, Hook SJ. Space observations of inland water bodies show rapid surface warming since 1985. Geophysical Research Letters. 2010;37.
08-Apr-1988	0	6.792	30.072	27.68	Schneider P, Hook SJ. Space observations of inland water bodies show rapid surface warming since 1985. Geophysical Research Letters. 2010;37.
19-Apr-1988	0	6.792	30.072	27.30	Schneider P, Hook SJ. Space observations of inland water bodies show rapid surface warming since 1985. Geophysical Research Letters. 2010;37.
25-Apr-1988	0	6.792	30.072	27.75	Schneider P, Hook SJ. Space observations of inland water bodies show rapid surface warming since 1985. Geophysical Research Letters. 2010;37.
05-May-1988	0	6.792	30.072	27.30	Schneider P, Hook SJ. Space observations of inland water bodies show rapid surface warming since 1985. Geophysical Research Letters. 2010;37.
08-May-1988	0	6.792	30.072	25.50	Schneider P, Hook SJ. Space observations of inland water bodies show rapid surface warming since 1985. Geophysical Research Letters. 2010;37.
09-May-1988	0	6.792	30.072	27.08	Schneider P, Hook SJ. Space observations of inland water bodies show rapid surface warming since 1985. Geophysical Research Letters. 2010;37.
14-May-1988	0	6.792	30.072	27.53	Schneider P, Hook SJ. Space observations of inland water bodies show rapid surface warming since 1985. Geophysical Research Letters. 2010;37.
15-May-1988	0	6.792	30.072	26.85	Schneider P, Hook SJ. Space observations of inland water bodies show rapid surface warming since 1985. Geophysical Research Letters. 2010;37.
16-May-1988	0	6.792	30.072	26.48	Schneider P, Hook SJ. Space observations of inland water bodies show rapid surface warming since 1985. Geophysical Research Letters. 2010;37.
17-May-1988	0	6.792	30.072	26.63	Schneider P, Hook SJ. Space observations of inland water bodies show rapid surface warming since 1985. Geophysical Research Letters. 2010;37.
23-May-1988	0	6.792	30.072	27.23	Schneider P, Hook SJ. Space observations of inland water bodies show rapid surface warming since 1985. Geophysical Research Letters. 2010;37.
24-May-1988	0	6.792	30.072	26.93	Schneider P, Hook SJ. Space observations of inland water bodies show rapid surface warming since 1985. Geophysical Research Letters. 2010;37.
26-May-1988	0	6.792	30.072	26.55	Schneider P, Hook SJ. Space observations of inland water bodies show rapid surface warming since 1985. Geophysical Research Letters. 2010;37.
01-Jun-1988	0	6.792	30.072	24.68	Schneider P, Hook SJ. Space observations of inland water bodies show rapid surface warming since 1985. Geophysical Research Letters. 2010;37.
03-Jun-1988	0	6.792	30.072	26.25	Schneider P, Hook SJ. Space observations of inland water bodies show rapid surface warming since 1985. Geophysical Research Letters. 2010;37.
04-Jun-1988	0	6.792	30.072	26.78	Schneider P, Hook SJ. Space observations of inland water bodies show rapid surface warming since 1985. Geophysical Research Letters. 2010;37.
05-Jun-1988	0	6.792	30.072	26.78	Schneider P, Hook SJ. Space observations of inland water bodies show rapid surface warming since 1985. Geophysical Research Letters. 2010;37.
10-Jun-1988	0	6.792	30.072	27.00	Schneider P, Hook SJ. Space observations of inland water bodies show rapid surface warming since 1985. Geophysical Research Letters. 2010;37.
13-Jun-1988	0	6.792	30.072	26.18	Schneider P, Hook SJ. Space observations of inland water bodies show rapid surface warming since 1985. Geophysical Research Letters. 2010;37.
14-Jun-1988	0	6.792	30.072	26.33	Schneider P, Hook SJ. Space observations of inland water bodies show rapid surface warming since 1985. Geophysical Research Letters. 2010;37.
19-Jun-1988	0	6.792	30.072	26.25	Schneider P, Hook SJ. Space observations of inland water bodies show rapid surface warming since 1985. Geophysical Research Letters. 2010;37.
21-Jun-1988	0	6.792	30.072	25.88	Schneider P, Hook SJ. Space observations of inland water bodies show rapid surface warming since 1985. Geophysical Research Letters. 2010;37.
22-Jun-1988	0	6.792	30.072	25.58	Schneider P, Hook SJ. Space observations of inland water bodies show rapid surface warming since 1985. Geophysical Research Letters. 2010;37.
23-Jun-1988	0	6.792	30.072	26.10	Schneider P, Hook SJ. Space observations of inland water bodies show rapid surface warming since 1985. Geophysical Research Letters. 2010;37.
08-Jul-1988	0	6.792	30.072	25.73	Schneider P, Hook SJ. Space observations of inland water bodies show rapid surface warming since 1985. Geophysical Research Letters. 2010;37.
09-Jul-1988	0	6.792	30.072	25.58	Schneider P, Hook SJ. Space observations of inland water bodies show rapid surface warming since 1985. Geophysical Research Letters. 2010;37.
10-Jul-1988	0	6.792	30.072	25.43	Schneider P, Hook SJ. Space observations of inland water bodies show rapid surface warming since 1985. Geophysical Research Letters. 2010;37.
11-Jul-1988	0	6.792	30.072	25.20	Schneider P, Hook SJ. Space observations of inland water bodies show rapid surface warming since 1985. Geophysical Research Letters. 2010;37.
20-Jul-1988	0	6.792	30.072	25.50	Schneider P, Hook SJ. Space observations of inland water bodies show rapid surface warming since 1985. Geophysical Research Letters. 2010;37.
26-Jul-1988	0	6.792	30.072	25.35	Schneider P, Hook SJ. Space observations of inland water bodies show rapid surface warming since 1985. Geophysical Research Letters. 2010;37.
27-Jul-1988	0	6.792	30.072	25.35	Schneider P, Hook SJ. Space observations of inland water bodies show rapid surface warming since 1985. Geophysical Research Letters. 2010;37.
05-Aug-1988	0	6.792	30.072	25.13	Schneider P, Hook SJ. Space observations of inland water bodies show rapid surface warming since 1985. Geophysical Research Letters. 2010;37.
06-Aug-1988	0	6.792	30.072	24.98	Schneider P, Hook SJ. Space observations of inland water bodies show rapid surface warming since 1985. Geophysical Research Letters. 2010;37.
07-Aug-1988	0	6.792	30.072	24.90	Schneider P, Hook SJ. Space observations of inland water bodies show rapid surface warming since 1985. Geophysical Research Letters. 2010;37.
08-Aug-1988	0	6.792	30.072	25.13	Schneider P, Hook SJ. Space observations of inland water bodies show rapid surface warming since 1985. Geophysical Research Letters. 2010;37.
13-Aug-1988	0	6.792	30.072	24.98	Schneider P, Hook SJ. Space observations of inland water bodies show rapid surface warming since 1985. Geophysical Research Letters. 2010;37.
14-Aug-1988	0	6.792	30.072	25.35	Schneider P, Hook SJ. Space observations of inland water bodies show rapid surface warming since 1985. Geophysical Research Letters. 2010;37.
15-Aug-1988	0	6.792	30.072	25.05	Schneider P, Hook SJ. Space observations of inland water bodies show rapid surface warming since 1985. Geophysical Research Letters. 2010;37.
17-Aug-1988	0	6.792	30.072	25.05	Schneider P, Hook SJ. Space observations of inland water bodies show rapid surface warming since 1985. Geophysical Research Letters. 2010;37.
01-Sep-1988	0	6.792	30.072	25.50	Schneider P, Hook SJ. Space observations of inland water bodies show rapid surface warming since 1985. Geophysical Research Letters. 2010;37.
02-Sep-1988	0	6.792	30.072	25.80	Schneider P, Hook SJ. Space observations of inland water bodies show rapid surface warming since 1985. Geophysical Research Letters. 2010;37.
03-Sep-1988	0	6.792	30.072	25.58	Schneider P, Hook SJ. Space observations of inland water bodies show rapid surface warming since 1985. Geophysical Research Letters. 2010;37.
04-Sep-1988	0	6.792	30.072	25.80	Schneider P, Hook SJ. Space observations of inland water bodies show rapid surface warming since 1985. Geophysical Research Letters. 2010;37.
10-Sep-1988	0	6.792	30.072	25.13	Schneider P, Hook SJ. Space observations of inland water bodies show rapid surface warming since 1985. Geophysical Research Letters. 2010;37.
21-Sep-1988	0	6.792	30.072	25.73	Schneider P, Hook SJ. Space observations of inland water bodies show rapid surface warming since 1985. Geophysical Research Letters. 2010;37.
22-Sep-1988	0	6.792	30.072	26.10	Schneider P, Hook SJ. Space observations of inland water bodies show rapid surface warming since 1985. Geophysical Research Letters. 2010;37.
23-Sep-1988	0	6.792	30.072	25.88	Schneider P, Hook SJ. Space observations of inland water bodies show rapid surface warming since 1985. Geophysical Research Letters. 2010;37.
30-Sep-1988	0	6.792	30.072	24.68	Schneider P, Hook SJ. Space observations of inland water bodies show rapid surface warming since 1985. Geophysical Research Letters. 2010;37.
11-Oct-1988	0	6.792	30.072	25.13	Schneider P, Hook SJ. Space observations of inland water bodies show rapid surface warming since 1985. Geophysical Research Letters. 2010;37.
19-Oct-1988	0	6.792	30.072	26.48	Schneider P, Hook SJ. Space observations of inland water bodies show rapid surface warming since 1985. Geophysical Research Letters. 2010;37.
29-Oct-1988	0	6.792	30.072	25.43	Schneider P, Hook SJ. Space observations of inland water bodies show rapid surface warming since 1985. Geophysical Research Letters. 2010;37.
29-Nov-1988	0	6.792	30.072	27.08	Schneider P, Hook SJ. Space observations of inland water bodies show rapid surface warming since 1985. Geophysical Research Letters. 2010;37.
08-Jan-1989	0	6.792	30.072	26.40	Schneider P, Hook SJ. Space observations of inland water bodies show rapid surface warming since 1985. Geophysical Research Letters. 2010;37.
26-Mar-1989	0	6.792	30.072	26.78	Schneider P, Hook SJ. Space observations of inland water bodies show rapid surface warming since 1985. Geophysical Research Letters. 2010;37.
14-Apr-1989	0	6.792	30.072	26.33	Schneider P, Hook SJ. Space observations of inland water bodies show rapid surface warming since 1985. Geophysical Research Letters. 2010;37.
16-Apr-1989	0	6.792	30.072	26.55	Schneider P, Hook SJ. Space observations of inland water bodies show rapid surface warming since 1985. Geophysical Research Letters. 2010;37.
25-Apr-1989	0	6.792	30.072	26.78	Schneider P, Hook SJ. Space observations of inland water bodies show rapid surface warming since 1985. Geophysical Research Letters. 2010;37.
26-Apr-1989	0	6.792	30.072	26.85	Schneider P, Hook SJ. Space observations of inland water bodies show rapid surface warming since 1985. Geophysical Research Letters. 2010;37.
02-May-1989	0	6.792	30.072	27.38	Schneider P, Hook SJ. Space observations of inland water bodies show rapid surface warming since 1985. Geophysical Research Letters. 2010;37.
22-May-1989	0	6.792	30.072	26.18	Schneider P, Hook SJ. Space observations of inland water bodies show rapid surface warming since 1985. Geophysical Research Letters. 2010;37.
23-May-1989	0	6.792	30.072	26.63	Schneider P, Hook SJ. Space observations of inland water bodies show rapid surface warming since 1985. Geophysical Research Letters. 2010;37.
24-May-1989	0	6.792	30.072	26.70	Schneider P, Hook SJ. Space observations of inland water bodies show rapid surface warming since 1985. Geophysical Research Letters. 2010;37.
25-May-1989	0	6.792	30.072	26.40	Schneider P, Hook SJ. Space observations of inland water bodies show rapid surface warming since 1985. Geophysical Research Letters. 2010;37.
26-May-1989	0	6.792	30.072	26.18	Schneider P, Hook SJ. Space observations of inland water bodies show rapid surface warming since 1985. Geophysical Research Letters. 2010;37.
03-Jun-1989	0	6.792	30.072	26.10	Schneider P, Hook SJ. Space observations of inland water bodies show rapid surface warming since 1985. Geophysical Research Letters. 2010;37.
04-Jun-1989	0	6.792	30.072	26.03	Schneider P, Hook SJ. Space observations of inland water bodies show rapid surface warming since 1985. Geophysical Research Letters. 2010;37.
05-Jun-1989	0	6.792	30.072	25.88	Schneider P, Hook SJ. Space observations of inland water bodies show rapid surface warming since 1985. Geophysical Research Letters. 2010;37.
12-Jun-1989	0	6.792	30.072	25.88	Schneider P, Hook SJ. Space observations of inland water bodies show rapid surface warming since 1985. Geophysical Research Letters. 2010;37.
13-Jun-1989	0	6.792	30.072	25.58	Schneider P, Hook SJ. Space observations of inland water bodies show rapid surface warming since 1985. Geophysical Research Letters. 2010;37.
14-Jun-1989	0	6.792	30.072	25.73	Schneider P, Hook SJ. Space observations of inland water bodies show rapid surface warming since 1985. Geophysical Research Letters. 2010;37.
15-Jun-1989	0	6.792	30.072	25.50	Schneider P, Hook SJ. Space observations of inland water bodies show rapid surface warming since 1985. Geophysical Research Letters. 2010;37.
21-Jun-1989	0	6.792	30.072	25.50	Schneider P, Hook SJ. Space observations of inland water bodies show rapid surface warming since 1985. Geophysical Research Letters. 2010;37.
22-Jun-1989	0	6.792	30.072	25.20	Schneider P, Hook SJ. Space observations of inland water bodies show rapid surface warming since 1985. Geophysical Research Letters. 2010;37.
24-Jun-1989	0	6.792	30.072	25.50	Schneider P, Hook SJ. Space observations of inland water bodies show rapid surface warming since 1985. Geophysical Research Letters. 2010;37.
30-Jun-1989	0	6.792	30.072	24.90	Schneider P, Hook SJ. Space observations of inland water bodies show rapid surface warming since 1985. Geophysical Research Letters. 2010;37.
02-Jul-1989	0	6.792	30.072	25.58	Schneider P, Hook SJ. Space observations of inland water bodies show rapid surface warming since 1985. Geophysical Research Letters. 2010;37.
03-Jul-1989	0	6.792	30.072	25.43	Schneider P, Hook SJ. Space observations of inland water bodies show rapid surface warming since 1985. Geophysical Research Letters. 2010;37.
04-Jul-1989	0	6.792	30.072	25.43	Schneider P, Hook SJ. Space observations of inland water bodies show rapid surface warming since 1985. Geophysical Research Letters. 2010;37.
10-Jul-1989	0	6.792	30.072	24.98	Schneider P, Hook SJ. Space observations of inland water bodies show rapid surface warming since 1985. Geophysical Research Letters. 2010;37.
14-Jul-1989	0	6.792	30.072	24.98	Schneider P, Hook SJ. Space observations of inland water bodies show rapid surface warming since 1985. Geophysical Research Letters. 2010;37.
19-Jul-1989	0	6.792	30.072	24.83	Schneider P, Hook SJ. Space observations of inland water bodies show rapid surface warming since 1985. Geophysical Research Letters. 2010;37.
20-Jul-1989	0	6.792	30.072	24.98	Schneider P, Hook SJ. Space observations of inland water bodies show rapid surface warming since 1985. Geophysical Research Letters. 2010;37.
21-Jul-1989	0	6.792	30.072	25.35	Schneider P, Hook SJ. Space observations of inland water bodies show rapid surface warming since 1985. Geophysical Research Letters. 2010;37.
01-Aug-1989	0	6.792	30.072	24.23	Schneider P, Hook SJ. Space observations of inland water bodies show rapid surface warming since 1985. Geophysical Research Letters. 2010;37.
02-Aug-1989	0	6.792	30.072	24.75	Schneider P, Hook SJ. Space observations of inland water bodies show rapid surface warming since 1985. Geophysical Research Letters. 2010;37.
10-Aug-1989	0	6.792	30.072	24.83	Schneider P, Hook SJ. Space observations of inland water bodies show rapid surface warming since 1985. Geophysical Research Letters. 2010;37.
18-Aug-1989	0	6.792	30.072	24.98	Schneider P, Hook SJ. Space observations of inland water bodies show rapid surface warming since 1985. Geophysical Research Letters. 2010;37.
19-Aug-1989	0	6.792	30.072	24.83	Schneider P, Hook SJ. Space observations of inland water bodies show rapid surface warming since 1985. Geophysical Research Letters. 2010;37.
20-Aug-1989	0	6.792	30.072	24.75	Schneider P, Hook SJ. Space observations of inland water bodies show rapid surface warming since 1985. Geophysical Research Letters. 2010;37.
27-Aug-1989	0	6.792	30.072	25.35	Schneider P, Hook SJ. Space observations of inland water bodies show rapid surface warming since 1985. Geophysical Research Letters. 2010;37.
29-Aug-1989	0	6.792	30.072	25.05	Schneider P, Hook SJ. Space observations of inland water bodies show rapid surface warming since 1985. Geophysical Research Letters. 2010;37.
31-Aug-1989	0	6.792	30.072	25.73	Schneider P, Hook SJ. Space observations of inland water bodies show rapid surface warming since 1985. Geophysical Research Letters. 2010;37.
08-Sep-1989	0	6.792	30.072	24.53	Schneider P, Hook SJ. Space observations of inland water bodies show rapid surface warming since 1985. Geophysical Research Letters. 2010;37.
10-Sep-1989	0	6.792	30.072	25.05	Schneider P, Hook SJ. Space observations of inland water bodies show rapid surface warming since 1985. Geophysical Research Letters. 2010;37.
15-Sep-1989	0	6.792	30.072	25.73	Schneider P, Hook SJ. Space observations of inland water bodies show rapid surface warming since 1985. Geophysical Research Letters. 2010;37.
16-Sep-1989	0	6.792	30.072	25.13	Schneider P, Hook SJ. Space observations of inland water bodies show rapid surface warming since 1985. Geophysical Research Letters. 2010;37.
19-Sep-1989	0	6.792	30.072	25.05	Schneider P, Hook SJ. Space observations of inland water bodies show rapid surface warming since 1985. Geophysical Research Letters. 2010;37.
25-Sep-1989	0	6.792	30.072	26.40	Schneider P, Hook SJ. Space observations of inland water bodies show rapid surface warming since 1985. Geophysical Research Letters. 2010;37.
07-Oct-1989	0	6.792	30.072	26.33	Schneider P, Hook SJ. Space observations of inland water bodies show rapid surface warming since 1985. Geophysical Research Letters. 2010;37.
26-Oct-1989	0	6.792	30.072	25.13	Schneider P, Hook SJ. Space observations of inland water bodies show rapid surface warming since 1985. Geophysical Research Letters. 2010;37.
27-Oct-1989	0	6.792	30.072	25.65	Schneider P, Hook SJ. Space observations of inland water bodies show rapid surface warming since 1985. Geophysical Research Letters. 2010;37.
06-Nov-1989	0	6.792	30.072	26.63	Schneider P, Hook SJ. Space observations of inland water bodies show rapid surface warming since 1985. Geophysical Research Letters. 2010;37.
29-Dec-1989	0	6.792	30.072	25.05	Schneider P, Hook SJ. Space observations of inland water bodies show rapid surface warming since 1985. Geophysical Research Letters. 2010;37.
11-Jan-1990	0	6.792	30.072	26.33	Schneider P, Hook SJ. Space observations of inland water bodies show rapid surface warming since 1985. Geophysical Research Letters. 2010;37.
28-Jan-1990	0	6.792	30.072	25.50	Schneider P, Hook SJ. Space observations of inland water bodies show rapid surface warming since 1985. Geophysical Research Letters. 2010;37.
06-Feb-1990	0	6.792	30.072	25.58	Schneider P, Hook SJ. Space observations of inland water bodies show rapid surface warming since 1985. Geophysical Research Letters. 2010;37.
17-Feb-1990	0	6.792	30.072	25.43	Schneider P, Hook SJ. Space observations of inland water bodies show rapid surface warming since 1985. Geophysical Research Letters. 2010;37.
12-Apr-1990	0	6.792	30.072	26.85	Schneider P, Hook SJ. Space observations of inland water bodies show rapid surface warming since 1985. Geophysical Research Letters. 2010;37.
13-Apr-1990	0	6.792	30.072	27.23	Schneider P, Hook SJ. Space observations of inland water bodies show rapid surface warming since 1985. Geophysical Research Letters. 2010;37.
21-Apr-1990	0	6.792	30.072	27.15	Schneider P, Hook SJ. Space observations of inland water bodies show rapid surface warming since 1985. Geophysical Research Letters. 2010;37.
23-Apr-1990	0	6.792	30.072	27.08	Schneider P, Hook SJ. Space observations of inland water bodies show rapid surface warming since 1985. Geophysical Research Letters. 2010;37.
01-May-1990	0	6.792	30.072	27.68	Schneider P, Hook SJ. Space observations of inland water bodies show rapid surface warming since 1985. Geophysical Research Letters. 2010;37.
17-May-1990	0	6.792	30.072	27.08	Schneider P, Hook SJ. Space observations of inland water bodies show rapid surface warming since 1985. Geophysical Research Letters. 2010;37.
19-May-1990	0	6.792	30.072	27.08	Schneider P, Hook SJ. Space observations of inland water bodies show rapid surface warming since 1985. Geophysical Research Letters. 2010;37.
21-May-1990	0	6.792	30.072	27.08	Schneider P, Hook SJ. Space observations of inland water bodies show rapid surface warming since 1985. Geophysical Research Letters. 2010;37.
26-May-1990	0	6.792	30.072	26.70	Schneider P, Hook SJ. Space observations of inland water bodies show rapid surface warming since 1985. Geophysical Research Letters. 2010;37.
27-May-1990	0	6.792	30.072	26.63	Schneider P, Hook SJ. Space observations of inland water bodies show rapid surface warming since 1985. Geophysical Research Letters. 2010;37.
28-May-1990	0	6.792	30.072	25.95	Schneider P, Hook SJ. Space observations of inland water bodies show rapid surface warming since 1985. Geophysical Research Letters. 2010;37.
29-May-1990	0	6.792	30.072	26.03	Schneider P, Hook SJ. Space observations of inland water bodies show rapid surface warming since 1985. Geophysical Research Letters. 2010;37.
30-May-1990	0	6.792	30.072	26.48	Schneider P, Hook SJ. Space observations of inland water bodies show rapid surface warming since 1985. Geophysical Research Letters. 2010;37.
05-Jun-1990	0	6.792	30.072	26.48	Schneider P, Hook SJ. Space observations of inland water bodies show rapid surface warming since 1985. Geophysical Research Letters. 2010;37.
06-Jun-1990	0	6.792	30.072	26.33	Schneider P, Hook SJ. Space observations of inland water bodies show rapid surface warming since 1985. Geophysical Research Letters. 2010;37.
07-Jun-1990	0	6.792	30.072	26.18	Schneider P, Hook SJ. Space observations of inland water bodies show rapid surface warming since 1985. Geophysical Research Letters. 2010;37.
08-Jun-1990	0	6.792	30.072	26.33	Schneider P, Hook SJ. Space observations of inland water bodies show rapid surface warming since 1985. Geophysical Research Letters. 2010;37.
09-Jun-1990	0	6.792	30.072	26.48	Schneider P, Hook SJ. Space observations of inland water bodies show rapid surface warming since 1985. Geophysical Research Letters. 2010;37.
17-Jun-1990	0	6.792	30.072	26.03	Schneider P, Hook SJ. Space observations of inland water bodies show rapid surface warming since 1985. Geophysical Research Letters. 2010;37.
18-Jun-1990	0	6.792	30.072	25.73	Schneider P, Hook SJ. Space observations of inland water bodies show rapid surface warming since 1985. Geophysical Research Letters. 2010;37.
23-Jun-1990	0	6.792	30.072	25.35	Schneider P, Hook SJ. Space observations of inland water bodies show rapid surface warming since 1985. Geophysical Research Letters. 2010;37.
24-Jun-1990	0	6.792	30.072	25.50	Schneider P, Hook SJ. Space observations of inland water bodies show rapid surface warming since 1985. Geophysical Research Letters. 2010;37.
25-Jun-1990	0	6.792	30.072	25.73	Schneider P, Hook SJ. Space observations of inland water bodies show rapid surface warming since 1985. Geophysical Research Letters. 2010;37.
27-Jun-1990	0	6.792	30.072	25.58	Schneider P, Hook SJ. Space observations of inland water bodies show rapid surface warming since 1985. Geophysical Research Letters. 2010;37.
03-Jul-1990	0	6.792	30.072	25.50	Schneider P, Hook SJ. Space observations of inland water bodies show rapid surface warming since 1985. Geophysical Research Letters. 2010;37.
04-Jul-1990	0	6.792	30.072	24.23	Schneider P, Hook SJ. Space observations of inland water bodies show rapid surface warming since 1985. Geophysical Research Letters. 2010;37.
05-Jul-1990	0	6.792	30.072	25.65	Schneider P, Hook SJ. Space observations of inland water bodies show rapid surface warming since 1985. Geophysical Research Letters. 2010;37.
06-Jul-1990	0	6.792	30.072	24.83	Schneider P, Hook SJ. Space observations of inland water bodies show rapid surface warming since 1985. Geophysical Research Letters. 2010;37.
11-Jul-1990	0	6.792	30.072	25.28	Schneider P, Hook SJ. Space observations of inland water bodies show rapid surface warming since 1985. Geophysical Research Letters. 2010;37.
12-Jul-1990	0	6.792	30.072	25.13	Schneider P, Hook SJ. Space observations of inland water bodies show rapid surface warming since 1985. Geophysical Research Letters. 2010;37.
13-Jul-1990	0	6.792	30.072	25.13	Schneider P, Hook SJ. Space observations of inland water bodies show rapid surface warming since 1985. Geophysical Research Letters. 2010;37.
14-Jul-1990	0	6.792	30.072	25.05	Schneider P, Hook SJ. Space observations of inland water bodies show rapid surface warming since 1985. Geophysical Research Letters. 2010;37.
15-Jul-1990	0	6.792	30.072	25.20	Schneider P, Hook SJ. Space observations of inland water bodies show rapid surface warming since 1985. Geophysical Research Letters. 2010;37.
22-Jul-1990	0	6.792	30.072	25.20	Schneider P, Hook SJ. Space observations of inland water bodies show rapid surface warming since 1985. Geophysical Research Letters. 2010;37.
23-Jul-1990	0	6.792	30.072	25.20	Schneider P, Hook SJ. Space observations of inland water bodies show rapid surface warming since 1985. Geophysical Research Letters. 2010;37.
24-Jul-1990	0	6.792	30.072	25.05	Schneider P, Hook SJ. Space observations of inland water bodies show rapid surface warming since 1985. Geophysical Research Letters. 2010;37.
30-Jul-1990	0	6.792	30.072	24.98	Schneider P, Hook SJ. Space observations of inland water bodies show rapid surface warming since 1985. Geophysical Research Letters. 2010;37.
31-Jul-1990	0	6.792	30.072	24.98	Schneider P, Hook SJ. Space observations of inland water bodies show rapid surface warming since 1985. Geophysical Research Letters. 2010;37.
01-Aug-1990	0	6.792	30.072	24.68	Schneider P, Hook SJ. Space observations of inland water bodies show rapid surface warming since 1985. Geophysical Research Letters. 2010;37.
02-Aug-1990	0	6.792	30.072	25.05	Schneider P, Hook SJ. Space observations of inland water bodies show rapid surface warming since 1985. Geophysical Research Letters. 2010;37.
08-Aug-1990	0	6.792	30.072	24.98	Schneider P, Hook SJ. Space observations of inland water bodies show rapid surface warming since 1985. Geophysical Research Letters. 2010;37.
17-Aug-1990	0	6.792	30.072	24.45	Schneider P, Hook SJ. Space observations of inland water bodies show rapid surface warming since 1985. Geophysical Research Letters. 2010;37.
18-Aug-1990	0	6.792	30.072	24.08	Schneider P, Hook SJ. Space observations of inland water bodies show rapid surface warming since 1985. Geophysical Research Letters. 2010;37.
20-Aug-1990	0	6.792	30.072	24.75	Schneider P, Hook SJ. Space observations of inland water bodies show rapid surface warming since 1985. Geophysical Research Letters. 2010;37.
21-Aug-1990	0	6.792	30.072	24.83	Schneider P, Hook SJ. Space observations of inland water bodies show rapid surface warming since 1985. Geophysical Research Letters. 2010;37.
27-Aug-1990	0	6.792	30.072	24.75	Schneider P, Hook SJ. Space observations of inland water bodies show rapid surface warming since 1985. Geophysical Research Letters. 2010;37.
04-Sep-1990	0	6.792	30.072	25.28	Schneider P, Hook SJ. Space observations of inland water bodies show rapid surface warming since 1985. Geophysical Research Letters. 2010;37.
05-Sep-1990	0	6.792	30.072	25.20	Schneider P, Hook SJ. Space observations of inland water bodies show rapid surface warming since 1985. Geophysical Research Letters. 2010;37.
06-Sep-1990	0	6.792	30.072	24.90	Schneider P, Hook SJ. Space observations of inland water bodies show rapid surface warming since 1985. Geophysical Research Letters. 2010;37.
07-Sep-1990	0	6.792	30.072	24.98	Schneider P, Hook SJ. Space observations of inland water bodies show rapid surface warming since 1985. Geophysical Research Letters. 2010;37.
08-Sep-1990	0	6.792	30.072	25.28	Schneider P, Hook SJ. Space observations of inland water bodies show rapid surface warming since 1985. Geophysical Research Letters. 2010;37.
15-Sep-1990	0	6.792	30.072	25.20	Schneider P, Hook SJ. Space observations of inland water bodies show rapid surface warming since 1985. Geophysical Research Letters. 2010;37.
16-Sep-1990	0	6.792	30.072	25.43	Schneider P, Hook SJ. Space observations of inland water bodies show rapid surface warming since 1985. Geophysical Research Letters. 2010;37.
22-Sep-1990	0	6.792	30.072	25.28	Schneider P, Hook SJ. Space observations of inland water bodies show rapid surface warming since 1985. Geophysical Research Letters. 2010;37.
23-Sep-1990	0	6.792	30.072	25.35	Schneider P, Hook SJ. Space observations of inland water bodies show rapid surface warming since 1985. Geophysical Research Letters. 2010;37.
24-Sep-1990	0	6.792	30.072	25.65	Schneider P, Hook SJ. Space observations of inland water bodies show rapid surface warming since 1985. Geophysical Research Letters. 2010;37.
02-Oct-1990	0	6.792	30.072	25.88	Schneider P, Hook SJ. Space observations of inland water bodies show rapid surface warming since 1985. Geophysical Research Letters. 2010;37.
04-Oct-1990	0	6.792	30.072	25.88	Schneider P, Hook SJ. Space observations of inland water bodies show rapid surface warming since 1985. Geophysical Research Letters. 2010;37.
11-Oct-1990	0	6.792	30.072	26.10	Schneider P, Hook SJ. Space observations of inland water bodies show rapid surface warming since 1985. Geophysical Research Letters. 2010;37.
12-Oct-1990	0	6.792	30.072	25.28	Schneider P, Hook SJ. Space observations of inland water bodies show rapid surface warming since 1985. Geophysical Research Letters. 2010;37.
20-Oct-1990	0	6.792	30.072	25.13	Schneider P, Hook SJ. Space observations of inland water bodies show rapid surface warming since 1985. Geophysical Research Letters. 2010;37.
21-Oct-1990	0	6.792	30.072	25.20	Schneider P, Hook SJ. Space observations of inland water bodies show rapid surface warming since 1985. Geophysical Research Letters. 2010;37.
23-Oct-1990	0	6.792	30.072	25.50	Schneider P, Hook SJ. Space observations of inland water bodies show rapid surface warming since 1985. Geophysical Research Letters. 2010;37.
30-Oct-1990	0	6.792	30.072	26.10	Schneider P, Hook SJ. Space observations of inland water bodies show rapid surface warming since 1985. Geophysical Research Letters. 2010;37.
27-Nov-1990	0	6.792	30.072	25.80	Schneider P, Hook SJ. Space observations of inland water bodies show rapid surface warming since 1985. Geophysical Research Letters. 2010;37.
28-Nov-1990	0	6.792	30.072	26.63	Schneider P, Hook SJ. Space observations of inland water bodies show rapid surface warming since 1985. Geophysical Research Letters. 2010;37.
06-Dec-1990	0	6.792	30.072	26.25	Schneider P, Hook SJ. Space observations of inland water bodies show rapid surface warming since 1985. Geophysical Research Letters. 2010;37.
14-Dec-1990	0	6.792	30.072	26.85	Schneider P, Hook SJ. Space observations of inland water bodies show rapid surface warming since 1985. Geophysical Research Letters. 2010;37.
22-Dec-1990	0	6.792	30.072	26.25	Schneider P, Hook SJ. Space observations of inland water bodies show rapid surface warming since 1985. Geophysical Research Letters. 2010;37.
23-Dec-1990	0	6.792	30.072	26.63	Schneider P, Hook SJ. Space observations of inland water bodies show rapid surface warming since 1985. Geophysical Research Letters. 2010;37.
30-Jan-1991	0	6.792	30.072	27.15	Schneider P, Hook SJ. Space observations of inland water bodies show rapid surface warming since 1985. Geophysical Research Letters. 2010;37.
13-Feb-1991	0	6.792	30.072	27.30	Schneider P, Hook SJ. Space observations of inland water bodies show rapid surface warming since 1985. Geophysical Research Letters. 2010;37.
25-Feb-1991	0	6.792	30.072	27.68	Schneider P, Hook SJ. Space observations of inland water bodies show rapid surface warming since 1985. Geophysical Research Letters. 2010;37.
16-Mar-1991	0	6.792	30.072	27.08	Schneider P, Hook SJ. Space observations of inland water bodies show rapid surface warming since 1985. Geophysical Research Letters. 2010;37.
21-Mar-1991	0	6.792	30.072	28.05	Schneider P, Hook SJ. Space observations of inland water bodies show rapid surface warming since 1985. Geophysical Research Letters. 2010;37.
23-Mar-1991	0	6.792	30.072	27.08	Schneider P, Hook SJ. Space observations of inland water bodies show rapid surface warming since 1985. Geophysical Research Letters. 2010;37.
24-Mar-1991	0	6.792	30.072	27.83	Schneider P, Hook SJ. Space observations of inland water bodies show rapid surface warming since 1985. Geophysical Research Letters. 2010;37.
27-Apr-1991	0	6.792	30.072	27.08	Schneider P, Hook SJ. Space observations of inland water bodies show rapid surface warming since 1985. Geophysical Research Letters. 2010;37.
28-Apr-1991	0	6.792	30.072	26.85	Schneider P, Hook SJ. Space observations of inland water bodies show rapid surface warming since 1985. Geophysical Research Letters. 2010;37.
29-Apr-1991	0	6.792	30.072	27.15	Schneider P, Hook SJ. Space observations of inland water bodies show rapid surface warming since 1985. Geophysical Research Letters. 2010;37.
04-May-1991	0	6.792	30.072	26.93	Schneider P, Hook SJ. Space observations of inland water bodies show rapid surface warming since 1985. Geophysical Research Letters. 2010;37.
05-May-1991	0	6.792	30.072	27.38	Schneider P, Hook SJ. Space observations of inland water bodies show rapid surface warming since 1985. Geophysical Research Letters. 2010;37.
25-May-1991	0	6.792	30.072	26.63	Schneider P, Hook SJ. Space observations of inland water bodies show rapid surface warming since 1985. Geophysical Research Letters. 2010;37.
01-Jun-1991	0	6.792	30.072	26.55	Schneider P, Hook SJ. Space observations of inland water bodies show rapid surface warming since 1985. Geophysical Research Letters. 2010;37.
02-Jun-1991	0	6.792	30.072	26.48	Schneider P, Hook SJ. Space observations of inland water bodies show rapid surface warming since 1985. Geophysical Research Letters. 2010;37.
03-Jun-1991	0	6.792	30.072	27.30	Schneider P, Hook SJ. Space observations of inland water bodies show rapid surface warming since 1985. Geophysical Research Letters. 2010;37.
08-Jun-1991	0	6.792	30.072	26.70	Schneider P, Hook SJ. Space observations of inland water bodies show rapid surface warming since 1985. Geophysical Research Letters. 2010;37.
09-Jun-1991	0	6.792	30.072	26.18	Schneider P, Hook SJ. Space observations of inland water bodies show rapid surface warming since 1985. Geophysical Research Letters. 2010;37.
10-Jun-1991	0	6.792	30.072	26.18	Schneider P, Hook SJ. Space observations of inland water bodies show rapid surface warming since 1985. Geophysical Research Letters. 2010;37.
11-Jun-1991	0	6.792	30.072	24.83	Schneider P, Hook SJ. Space observations of inland water bodies show rapid surface warming since 1985. Geophysical Research Letters. 2010;37.
12-Jun-1991	0	6.792	30.072	26.55	Schneider P, Hook SJ. Space observations of inland water bodies show rapid surface warming since 1985. Geophysical Research Letters. 2010;37.
19-Jun-1991	0	6.792	30.072	25.88	Schneider P, Hook SJ. Space observations of inland water bodies show rapid surface warming since 1985. Geophysical Research Letters. 2010;37.
20-Jun-1991	0	6.792	30.072	26.40	Schneider P, Hook SJ. Space observations of inland water bodies show rapid surface warming since 1985. Geophysical Research Letters. 2010;37.
25-Jun-1991	0	6.792	30.072	25.95	Schneider P, Hook SJ. Space observations of inland water bodies show rapid surface warming since 1985. Geophysical Research Letters. 2010;37.
26-Jun-1991	0	6.792	30.072	25.80	Schneider P, Hook SJ. Space observations of inland water bodies show rapid surface warming since 1985. Geophysical Research Letters. 2010;37.
27-Jun-1991	0	6.792	30.072	25.43	Schneider P, Hook SJ. Space observations of inland water bodies show rapid surface warming since 1985. Geophysical Research Letters. 2010;37.
28-Jun-1991	0	6.792	30.072	24.75	Schneider P, Hook SJ. Space observations of inland water bodies show rapid surface warming since 1985. Geophysical Research Letters. 2010;37.
29-Jun-1991	0	6.792	30.072	24.98	Schneider P, Hook SJ. Space observations of inland water bodies show rapid surface warming since 1985. Geophysical Research Letters. 2010;37.
04-Jul-1991	0	6.792	30.072	24.98	Schneider P, Hook SJ. Space observations of inland water bodies show rapid surface warming since 1985. Geophysical Research Letters. 2010;37.
05-Jul-1991	0	6.792	30.072	24.60	Schneider P, Hook SJ. Space observations of inland water bodies show rapid surface warming since 1985. Geophysical Research Letters. 2010;37.
06-Jul-1991	0	6.792	30.072	24.90	Schneider P, Hook SJ. Space observations of inland water bodies show rapid surface warming since 1985. Geophysical Research Letters. 2010;37.
07-Jul-1991	0	6.792	30.072	24.30	Schneider P, Hook SJ. Space observations of inland water bodies show rapid surface warming since 1985. Geophysical Research Letters. 2010;37.
13-Jul-1991	0	6.792	30.072	23.78	Schneider P, Hook SJ. Space observations of inland water bodies show rapid surface warming since 1985. Geophysical Research Letters. 2010;37.
14-Jul-1991	0	6.792	30.072	24.30	Schneider P, Hook SJ. Space observations of inland water bodies show rapid surface warming since 1985. Geophysical Research Letters. 2010;37.
15-Jul-1991	0	6.792	30.072	23.70	Schneider P, Hook SJ. Space observations of inland water bodies show rapid surface warming since 1985. Geophysical Research Letters. 2010;37.
22-Jul-1991	0	6.792	30.072	23.63	Schneider P, Hook SJ. Space observations of inland water bodies show rapid surface warming since 1985. Geophysical Research Letters. 2010;37.
23-Jul-1991	0	6.792	30.072	23.93	Schneider P, Hook SJ. Space observations of inland water bodies show rapid surface warming since 1985. Geophysical Research Letters. 2010;37.
24-Jul-1991	0	6.792	30.072	23.70	Schneider P, Hook SJ. Space observations of inland water bodies show rapid surface warming since 1985. Geophysical Research Letters. 2010;37.
02-Aug-1991	0	6.792	30.072	23.93	Schneider P, Hook SJ. Space observations of inland water bodies show rapid surface warming since 1985. Geophysical Research Letters. 2010;37.
09-Aug-1991	0	6.792	30.072	23.55	Schneider P, Hook SJ. Space observations of inland water bodies show rapid surface warming since 1985. Geophysical Research Letters. 2010;37.
10-Aug-1991	0	6.792	30.072	24.15	Schneider P, Hook SJ. Space observations of inland water bodies show rapid surface warming since 1985. Geophysical Research Letters. 2010;37.
09-Oct-1991	0	6.792	30.072	24.90	Schneider P, Hook SJ. Space observations of inland water bodies show rapid surface warming since 1985. Geophysical Research Letters. 2010;37.
05-Nov-1991	0	6.792	30.072	25.58	Schneider P, Hook SJ. Space observations of inland water bodies show rapid surface warming since 1985. Geophysical Research Letters. 2010;37.
25-Dec-1991	0	6.792	30.072	25.58	Schneider P, Hook SJ. Space observations of inland water bodies show rapid surface warming since 1985. Geophysical Research Letters. 2010;37.
10-Jan-1992	0	6.792	30.072	25.44	Schneider P, Hook SJ. Space observations of inland water bodies show rapid surface warming since 1985. Geophysical Research Letters. 2010;37.
10-Jan-1992	0	6.792	30.072	25.50	Schneider P, Hook SJ. Space observations of inland water bodies show rapid surface warming since 1985. Geophysical Research Letters. 2010;37.
11-Jan-1992	0	6.792	30.072	25.28	Schneider P, Hook SJ. Space observations of inland water bodies show rapid surface warming since 1985. Geophysical Research Letters. 2010;37.
18-Jan-1992	0	6.792	30.072	25.20	Schneider P, Hook SJ. Space observations of inland water bodies show rapid surface warming since 1985. Geophysical Research Letters. 2010;37.
30-Jan-1992	0	6.792	30.072	26.70	Schneider P, Hook SJ. Space observations of inland water bodies show rapid surface warming since 1985. Geophysical Research Letters. 2010;37.
13-Feb-1992	0	6.792	30.072	26.33	Schneider P, Hook SJ. Space observations of inland water bodies show rapid surface warming since 1985. Geophysical Research Letters. 2010;37.
10-Mar-1992	0	6.792	30.072	26.85	Schneider P, Hook SJ. Space observations of inland water bodies show rapid surface warming since 1985. Geophysical Research Letters. 2010;37.
12-Mar-1992	0	6.792	30.072	27.53	Schneider P, Hook SJ. Space observations of inland water bodies show rapid surface warming since 1985. Geophysical Research Letters. 2010;37.
27-Mar-1992	0	6.792	30.072	26.85	Schneider P, Hook SJ. Space observations of inland water bodies show rapid surface warming since 1985. Geophysical Research Letters. 2010;37.
28-Mar-1992	0	6.792	30.072	26.33	Schneider P, Hook SJ. Space observations of inland water bodies show rapid surface warming since 1985. Geophysical Research Letters. 2010;37.
21-Apr-1992	0	6.792	30.072	27.00	Schneider P, Hook SJ. Space observations of inland water bodies show rapid surface warming since 1985. Geophysical Research Letters. 2010;37.
22-Apr-1992	0	6.792	30.072	27.38	Schneider P, Hook SJ. Space observations of inland water bodies show rapid surface warming since 1985. Geophysical Research Letters. 2010;37.
28-Apr-1992	0	6.792	30.072	27.15	Schneider P, Hook SJ. Space observations of inland water bodies show rapid surface warming since 1985. Geophysical Research Letters. 2010;37.
14-May-1992	0	6.792	30.072	27.36	Schneider P, Hook SJ. Space observations of inland water bodies show rapid surface warming since 1985. Geophysical Research Letters. 2010;37.
16-May-1992	0	6.792	30.072	26.78	Schneider P, Hook SJ. Space observations of inland water bodies show rapid surface warming since 1985. Geophysical Research Letters. 2010;37.
22-May-1992	0	6.792	30.072	26.93	Schneider P, Hook SJ. Space observations of inland water bodies show rapid surface warming since 1985. Geophysical Research Letters. 2010;37.
25-May-1992	0	6.792	30.072	26.40	Schneider P, Hook SJ. Space observations of inland water bodies show rapid surface warming since 1985. Geophysical Research Letters. 2010;37.
26-May-1992	0	6.792	30.072	26.55	Schneider P, Hook SJ. Space observations of inland water bodies show rapid surface warming since 1985. Geophysical Research Letters. 2010;37.
30-May-1992	0	6.792	30.072	27.23	Schneider P, Hook SJ. Space observations of inland water bodies show rapid surface warming since 1985. Geophysical Research Letters. 2010;37.
31-May-1992	0	6.792	30.072	26.85	Schneider P, Hook SJ. Space observations of inland water bodies show rapid surface warming since 1985. Geophysical Research Letters. 2010;37.
01-Jun-1992	0	6.792	30.072	26.78	Schneider P, Hook SJ. Space observations of inland water bodies show rapid surface warming since 1985. Geophysical Research Letters. 2010;37.
02-Jun-1992	0	6.792	30.072	26.48	Schneider P, Hook SJ. Space observations of inland water bodies show rapid surface warming since 1985. Geophysical Research Letters. 2010;37.
03-Jun-1992	0	6.792	30.072	26.33	Schneider P, Hook SJ. Space observations of inland water bodies show rapid surface warming since 1985. Geophysical Research Letters. 2010;37.
10-Jun-1992	0	6.792	30.072	26.25	Schneider P, Hook SJ. Space observations of inland water bodies show rapid surface warming since 1985. Geophysical Research Letters. 2010;37.
15-Jun-1992	0	6.792	30.072	25.47	Schneider P, Hook SJ. Space observations of inland water bodies show rapid surface warming since 1985. Geophysical Research Letters. 2010;37.
18-Jun-1992	0	6.792	30.072	25.50	Schneider P, Hook SJ. Space observations of inland water bodies show rapid surface warming since 1985. Geophysical Research Letters. 2010;37.
18-Jun-1992	0	6.792	30.072	25.88	Schneider P, Hook SJ. Space observations of inland water bodies show rapid surface warming since 1985. Geophysical Research Letters. 2010;37.
19-Jun-1992	0	6.792	30.072	25.58	Schneider P, Hook SJ. Space observations of inland water bodies show rapid surface warming since 1985. Geophysical Research Letters. 2010;37.
20-Jun-1992	0	6.792	30.072	25.73	Schneider P, Hook SJ. Space observations of inland water bodies show rapid surface warming since 1985. Geophysical Research Letters. 2010;37.
03-Jul-1992	0	6.792	30.072	25.80	Schneider P, Hook SJ. Space observations of inland water bodies show rapid surface warming since 1985. Geophysical Research Letters. 2010;37.
04-Jul-1992	0	6.792	30.072	25.44	Schneider P, Hook SJ. Space observations of inland water bodies show rapid surface warming since 1985. Geophysical Research Letters. 2010;37.
04-Jul-1992	0	6.792	30.072	25.80	Schneider P, Hook SJ. Space observations of inland water bodies show rapid surface warming since 1985. Geophysical Research Letters. 2010;37.
05-Jul-1992	0	6.792	30.072	25.28	Schneider P, Hook SJ. Space observations of inland water bodies show rapid surface warming since 1985. Geophysical Research Letters. 2010;37.
06-Jul-1992	0	6.792	30.072	25.58	Schneider P, Hook SJ. Space observations of inland water bodies show rapid surface warming since 1985. Geophysical Research Letters. 2010;37.
07-Jul-1992	0	6.792	30.072	25.19	Schneider P, Hook SJ. Space observations of inland water bodies show rapid surface warming since 1985. Geophysical Research Letters. 2010;37.
11-Jul-1992	0	6.792	30.072	24.83	Schneider P, Hook SJ. Space observations of inland water bodies show rapid surface warming since 1985. Geophysical Research Letters. 2010;37.
12-Jul-1992	0	6.792	30.072	24.60	Schneider P, Hook SJ. Space observations of inland water bodies show rapid surface warming since 1985. Geophysical Research Letters. 2010;37.
13-Jul-1992	0	6.792	30.072	25.13	Schneider P, Hook SJ. Space observations of inland water bodies show rapid surface warming since 1985. Geophysical Research Letters. 2010;37.
15-Jul-1992	0	6.792	30.072	24.53	Schneider P, Hook SJ. Space observations of inland water bodies show rapid surface warming since 1985. Geophysical Research Letters. 2010;37.
17-Jul-1992	0	6.792	30.072	25.49	Schneider P, Hook SJ. Space observations of inland water bodies show rapid surface warming since 1985. Geophysical Research Letters. 2010;37.
21-Jul-1992	0	6.792	30.072	25.05	Schneider P, Hook SJ. Space observations of inland water bodies show rapid surface warming since 1985. Geophysical Research Letters. 2010;37.
22-Jul-1992	0	6.792	30.072	25.20	Schneider P, Hook SJ. Space observations of inland water bodies show rapid surface warming since 1985. Geophysical Research Letters. 2010;37.
23-Jul-1992	0	6.792	30.072	23.85	Schneider P, Hook SJ. Space observations of inland water bodies show rapid surface warming since 1985. Geophysical Research Letters. 2010;37.
28-Jul-1992	0	6.792	30.072	24.53	Schneider P, Hook SJ. Space observations of inland water bodies show rapid surface warming since 1985. Geophysical Research Letters. 2010;37.
29-Jul-1992	0	6.792	30.072	24.60	Schneider P, Hook SJ. Space observations of inland water bodies show rapid surface warming since 1985. Geophysical Research Letters. 2010;37.
30-Jul-1992	0	6.792	30.072	24.90	Schneider P, Hook SJ. Space observations of inland water bodies show rapid surface warming since 1985. Geophysical Research Letters. 2010;37.
31-Jul-1992	0	6.792	30.072	24.53	Schneider P, Hook SJ. Space observations of inland water bodies show rapid surface warming since 1985. Geophysical Research Letters. 2010;37.
05-Aug-1992	0	6.792	30.072	24.45	Schneider P, Hook SJ. Space observations of inland water bodies show rapid surface warming since 1985. Geophysical Research Letters. 2010;37.
07-Aug-1992	0	6.792	30.072	24.30	Schneider P, Hook SJ. Space observations of inland water bodies show rapid surface warming since 1985. Geophysical Research Letters. 2010;37.
11-Aug-1992	0	6.792	30.072	25.53	Schneider P, Hook SJ. Space observations of inland water bodies show rapid surface warming since 1985. Geophysical Research Letters. 2010;37.
14-Aug-1992	0	6.792	30.072	24.30	Schneider P, Hook SJ. Space observations of inland water bodies show rapid surface warming since 1985. Geophysical Research Letters. 2010;37.
15-Aug-1992	0	6.792	30.072	24.15	Schneider P, Hook SJ. Space observations of inland water bodies show rapid surface warming since 1985. Geophysical Research Letters. 2010;37.
17-Aug-1992	0	6.792	30.072	24.00	Schneider P, Hook SJ. Space observations of inland water bodies show rapid surface warming since 1985. Geophysical Research Letters. 2010;37.
21-Aug-1992	0	6.792	30.072	24.31	Schneider P, Hook SJ. Space observations of inland water bodies show rapid surface warming since 1985. Geophysical Research Letters. 2010;37.
22-Aug-1992	0	6.792	30.072	24.60	Schneider P, Hook SJ. Space observations of inland water bodies show rapid surface warming since 1985. Geophysical Research Letters. 2010;37.
23-Aug-1992	0	6.792	30.072	24.53	Schneider P, Hook SJ. Space observations of inland water bodies show rapid surface warming since 1985. Geophysical Research Letters. 2010;37.
24-Aug-1992	0	6.792	30.072	24.45	Schneider P, Hook SJ. Space observations of inland water bodies show rapid surface warming since 1985. Geophysical Research Letters. 2010;37.
24-Aug-1992	0	6.792	30.072	24.59	Schneider P, Hook SJ. Space observations of inland water bodies show rapid surface warming since 1985. Geophysical Research Letters. 2010;37.
25-Aug-1992	0	6.792	30.072	24.53	Schneider P, Hook SJ. Space observations of inland water bodies show rapid surface warming since 1985. Geophysical Research Letters. 2010;37.
02-Sep-1992	0	6.792	30.072	24.75	Schneider P, Hook SJ. Space observations of inland water bodies show rapid surface warming since 1985. Geophysical Research Letters. 2010;37.
11-Sep-1992	0	6.792	30.072	25.05	Schneider P, Hook SJ. Space observations of inland water bodies show rapid surface warming since 1985. Geophysical Research Letters. 2010;37.
16-Sep-1992	0	6.792	30.072	25.35	Schneider P, Hook SJ. Space observations of inland water bodies show rapid surface warming since 1985. Geophysical Research Letters. 2010;37.
17-Sep-1992	0	6.792	30.072	25.13	Schneider P, Hook SJ. Space observations of inland water bodies show rapid surface warming since 1985. Geophysical Research Letters. 2010;37.
26-Sep-1992	0	6.792	30.072	25.95	Schneider P, Hook SJ. Space observations of inland water bodies show rapid surface warming since 1985. Geophysical Research Letters. 2010;37.
27-Sep-1992	0	6.792	30.072	25.80	Schneider P, Hook SJ. Space observations of inland water bodies show rapid surface warming since 1985. Geophysical Research Letters. 2010;37.
28-Sep-1992	0	6.792	30.072	25.18	Schneider P, Hook SJ. Space observations of inland water bodies show rapid surface warming since 1985. Geophysical Research Letters. 2010;37.
02-Oct-1992	0	6.792	30.072	25.65	Schneider P, Hook SJ. Space observations of inland water bodies show rapid surface warming since 1985. Geophysical Research Letters. 2010;37.
03-Oct-1992	0	6.792	30.072	24.90	Schneider P, Hook SJ. Space observations of inland water bodies show rapid surface warming since 1985. Geophysical Research Letters. 2010;37.
20-Oct-1992	0	6.792	30.072	26.49	Schneider P, Hook SJ. Space observations of inland water bodies show rapid surface warming since 1985. Geophysical Research Letters. 2010;37.
02-Nov-1992	0	6.792	30.072	26.26	Schneider P, Hook SJ. Space observations of inland water bodies show rapid surface warming since 1985. Geophysical Research Letters. 2010;37.
05-Nov-1992	0	6.792	30.072	25.73	Schneider P, Hook SJ. Space observations of inland water bodies show rapid surface warming since 1985. Geophysical Research Letters. 2010;37.
25-Dec-1992	0	6.792	30.072	25.35	Schneider P, Hook SJ. Space observations of inland water bodies show rapid surface warming since 1985. Geophysical Research Letters. 2010;37.
26-Dec-1992	0	6.792	30.072	26.93	Schneider P, Hook SJ. Space observations of inland water bodies show rapid surface warming since 1985. Geophysical Research Letters. 2010;37.
29-Dec-1992	0	6.792	30.072	26.16	Schneider P, Hook SJ. Space observations of inland water bodies show rapid surface warming since 1985. Geophysical Research Letters. 2010;37.
01-Jan-1993	0	6.792	30.072	27.08	Schneider P, Hook SJ. Space observations of inland water bodies show rapid surface warming since 1985. Geophysical Research Letters. 2010;37.
02-Jan-1993	0	6.792	30.072	26.63	Schneider P, Hook SJ. Space observations of inland water bodies show rapid surface warming since 1985. Geophysical Research Letters. 2010;37.
26-Jan-1993	0	6.792	30.072	26.33	Schneider P, Hook SJ. Space observations of inland water bodies show rapid surface warming since 1985. Geophysical Research Letters. 2010;37.
05-Feb-1993	0	6.792	30.072	26.85	Schneider P, Hook SJ. Space observations of inland water bodies show rapid surface warming since 1985. Geophysical Research Letters. 2010;37.
12-Feb-1993	0	6.792	30.072	26.18	Schneider P, Hook SJ. Space observations of inland water bodies show rapid surface warming since 1985. Geophysical Research Letters. 2010;37.
09-Mar-1993	0	6.792	30.072	26.48	Schneider P, Hook SJ. Space observations of inland water bodies show rapid surface warming since 1985. Geophysical Research Letters. 2010;37.
10-Mar-1993	0	6.792	30.072	26.18	Schneider P, Hook SJ. Space observations of inland water bodies show rapid surface warming since 1985. Geophysical Research Letters. 2010;37.
19-Mar-1993	0	6.792	30.072	26.85	Schneider P, Hook SJ. Space observations of inland water bodies show rapid surface warming since 1985. Geophysical Research Letters. 2010;37.
27-Mar-1993	0	6.792	30.072	26.78	Schneider P, Hook SJ. Space observations of inland water bodies show rapid surface warming since 1985. Geophysical Research Letters. 2010;37.
01-Apr-1993	0	6.792	30.072	27.38	Schneider P, Hook SJ. Space observations of inland water bodies show rapid surface warming since 1985. Geophysical Research Letters. 2010;37.
04-Apr-1993	0	6.792	30.072	26.55	Schneider P, Hook SJ. Space observations of inland water bodies show rapid surface warming since 1985. Geophysical Research Letters. 2010;37.
05-Apr-1993	0	6.792	30.072	27.15	Schneider P, Hook SJ. Space observations of inland water bodies show rapid surface warming since 1985. Geophysical Research Letters. 2010;37.
10-Apr-1993	0	6.792	30.072	26.40	Schneider P, Hook SJ. Space observations of inland water bodies show rapid surface warming since 1985. Geophysical Research Letters. 2010;37.
13-Apr-1993	0	6.792	30.072	27.04	Schneider P, Hook SJ. Space observations of inland water bodies show rapid surface warming since 1985. Geophysical Research Letters. 2010;37.
21-Apr-1993	0	6.792	30.072	26.85	Schneider P, Hook SJ. Space observations of inland water bodies show rapid surface warming since 1985. Geophysical Research Letters. 2010;37.
05-May-1993	0	6.792	30.072	27.38	Schneider P, Hook SJ. Space observations of inland water bodies show rapid surface warming since 1985. Geophysical Research Letters. 2010;37.
12-May-1993	0	6.792	30.072	27.38	Schneider P, Hook SJ. Space observations of inland water bodies show rapid surface warming since 1985. Geophysical Research Letters. 2010;37.
15-May-1993	0	6.792	30.072	27.38	Schneider P, Hook SJ. Space observations of inland water bodies show rapid surface warming since 1985. Geophysical Research Letters. 2010;37.
15-May-1993	0	6.792	30.072	27.51	Schneider P, Hook SJ. Space observations of inland water bodies show rapid surface warming since 1985. Geophysical Research Letters. 2010;37.
16-May-1993	0	6.792	30.072	26.85	Schneider P, Hook SJ. Space observations of inland water bodies show rapid surface warming since 1985. Geophysical Research Letters. 2010;37.
20-May-1993	0	6.792	30.072	27.53	Schneider P, Hook SJ. Space observations of inland water bodies show rapid surface warming since 1985. Geophysical Research Letters. 2010;37.
21-May-1993	0	6.792	30.072	26.93	Schneider P, Hook SJ. Space observations of inland water bodies show rapid surface warming since 1985. Geophysical Research Letters. 2010;37.
28-May-1993	0	6.792	30.072	26.87	Schneider P, Hook SJ. Space observations of inland water bodies show rapid surface warming since 1985. Geophysical Research Letters. 2010;37.
29-May-1993	0	6.792	30.072	27.08	Schneider P, Hook SJ. Space observations of inland water bodies show rapid surface warming since 1985. Geophysical Research Letters. 2010;37.
30-May-1993	0	6.792	30.072	26.93	Schneider P, Hook SJ. Space observations of inland water bodies show rapid surface warming since 1985. Geophysical Research Letters. 2010;37.
06-Jun-1993	0	6.792	30.072	26.48	Schneider P, Hook SJ. Space observations of inland water bodies show rapid surface warming since 1985. Geophysical Research Letters. 2010;37.
07-Jun-1993	0	6.792	30.072	26.33	Schneider P, Hook SJ. Space observations of inland water bodies show rapid surface warming since 1985. Geophysical Research Letters. 2010;37.
08-Jun-1993	0	6.792	30.072	26.18	Schneider P, Hook SJ. Space observations of inland water bodies show rapid surface warming since 1985. Geophysical Research Letters. 2010;37.
09-Jun-1993	0	6.792	30.072	26.03	Schneider P, Hook SJ. Space observations of inland water bodies show rapid surface warming since 1985. Geophysical Research Letters. 2010;37.
14-Jun-1993	0	6.792	30.072	26.03	Schneider P, Hook SJ. Space observations of inland water bodies show rapid surface warming since 1985. Geophysical Research Letters. 2010;37.
15-Jun-1993	0	6.792	30.072	26.03	Schneider P, Hook SJ. Space observations of inland water bodies show rapid surface warming since 1985. Geophysical Research Letters. 2010;37.
16-Jun-1993	0	6.792	30.072	26.23	Schneider P, Hook SJ. Space observations of inland water bodies show rapid surface warming since 1985. Geophysical Research Letters. 2010;37.
16-Jun-1993	0	6.792	30.072	26.33	Schneider P, Hook SJ. Space observations of inland water bodies show rapid surface warming since 1985. Geophysical Research Letters. 2010;37.
17-Jun-1993	0	6.792	30.072	25.80	Schneider P, Hook SJ. Space observations of inland water bodies show rapid surface warming since 1985. Geophysical Research Letters. 2010;37.
22-Jun-1993	0	6.792	30.072	25.37	Schneider P, Hook SJ. Space observations of inland water bodies show rapid surface warming since 1985. Geophysical Research Letters. 2010;37.
22-Jun-1993	0	6.792	30.072	25.88	Schneider P, Hook SJ. Space observations of inland water bodies show rapid surface warming since 1985. Geophysical Research Letters. 2010;37.
23-Jun-1993	0	6.792	30.072	25.50	Schneider P, Hook SJ. Space observations of inland water bodies show rapid surface warming since 1985. Geophysical Research Letters. 2010;37.
24-Jun-1993	0	6.792	30.072	25.88	Schneider P, Hook SJ. Space observations of inland water bodies show rapid surface warming since 1985. Geophysical Research Letters. 2010;37.
25-Jun-1993	0	6.792	30.072	25.65	Schneider P, Hook SJ. Space observations of inland water bodies show rapid surface warming since 1985. Geophysical Research Letters. 2010;37.
30-Jun-1993	0	6.792	30.072	25.35	Schneider P, Hook SJ. Space observations of inland water bodies show rapid surface warming since 1985. Geophysical Research Letters. 2010;37.
01-Jul-1993	0	6.792	30.072	24.83	Schneider P, Hook SJ. Space observations of inland water bodies show rapid surface warming since 1985. Geophysical Research Letters. 2010;37.
02-Jul-1993	0	6.792	30.072	25.05	Schneider P, Hook SJ. Space observations of inland water bodies show rapid surface warming since 1985. Geophysical Research Letters. 2010;37.
02-Jul-1993	0	6.792	30.072	25.19	Schneider P, Hook SJ. Space observations of inland water bodies show rapid surface warming since 1985. Geophysical Research Letters. 2010;37.
03-Jul-1993	0	6.792	30.072	25.13	Schneider P, Hook SJ. Space observations of inland water bodies show rapid surface warming since 1985. Geophysical Research Letters. 2010;37.
04-Jul-1993	0	6.792	30.072	25.35	Schneider P, Hook SJ. Space observations of inland water bodies show rapid surface warming since 1985. Geophysical Research Letters. 2010;37.
05-Jul-1993	0	6.792	30.072	24.36	Schneider P, Hook SJ. Space observations of inland water bodies show rapid surface warming since 1985. Geophysical Research Letters. 2010;37.
08-Jul-1993	0	6.792	30.072	24.60	Schneider P, Hook SJ. Space observations of inland water bodies show rapid surface warming since 1985. Geophysical Research Letters. 2010;37.
08-Jul-1993	0	6.792	30.072	24.98	Schneider P, Hook SJ. Space observations of inland water bodies show rapid surface warming since 1985. Geophysical Research Letters. 2010;37.
09-Jul-1993	0	6.792	30.072	25.05	Schneider P, Hook SJ. Space observations of inland water bodies show rapid surface warming since 1985. Geophysical Research Letters. 2010;37.
10-Jul-1993	0	6.792	30.072	25.20	Schneider P, Hook SJ. Space observations of inland water bodies show rapid surface warming since 1985. Geophysical Research Letters. 2010;37.
11-Jul-1993	0	6.792	30.072	25.05	Schneider P, Hook SJ. Space observations of inland water bodies show rapid surface warming since 1985. Geophysical Research Letters. 2010;37.
12-Jul-1993	0	6.792	30.072	25.35	Schneider P, Hook SJ. Space observations of inland water bodies show rapid surface warming since 1985. Geophysical Research Letters. 2010;37.
17-Jul-1993	0	6.792	30.072	25.05	Schneider P, Hook SJ. Space observations of inland water bodies show rapid surface warming since 1985. Geophysical Research Letters. 2010;37.
18-Jul-1993	0	6.792	30.072	24.83	Schneider P, Hook SJ. Space observations of inland water bodies show rapid surface warming since 1985. Geophysical Research Letters. 2010;37.
19-Jul-1993	0	6.792	30.072	24.90	Schneider P, Hook SJ. Space observations of inland water bodies show rapid surface warming since 1985. Geophysical Research Letters. 2010;37.
20-Jul-1993	0	6.792	30.072	24.83	Schneider P, Hook SJ. Space observations of inland water bodies show rapid surface warming since 1985. Geophysical Research Letters. 2010;37.
21-Jul-1993	0	6.792	30.072	24.24	Schneider P, Hook SJ. Space observations of inland water bodies show rapid surface warming since 1985. Geophysical Research Letters. 2010;37.
26-Jul-1993	0	6.792	30.072	24.53	Schneider P, Hook SJ. Space observations of inland water bodies show rapid surface warming since 1985. Geophysical Research Letters. 2010;37.
27-Jul-1993	0	6.792	30.072	24.26	Schneider P, Hook SJ. Space observations of inland water bodies show rapid surface warming since 1985. Geophysical Research Letters. 2010;37.
27-Jul-1993	0	6.792	30.072	24.45	Schneider P, Hook SJ. Space observations of inland water bodies show rapid surface warming since 1985. Geophysical Research Letters. 2010;37.
28-Jul-1993	0	6.792	30.072	24.38	Schneider P, Hook SJ. Space observations of inland water bodies show rapid surface warming since 1985. Geophysical Research Letters. 2010;37.
03-Aug-1993	0	6.792	30.072	24.53	Schneider P, Hook SJ. Space observations of inland water bodies show rapid surface warming since 1985. Geophysical Research Letters. 2010;37.
12-Aug-1993	0	6.792	30.072	24.75	Schneider P, Hook SJ. Space observations of inland water bodies show rapid surface warming since 1985. Geophysical Research Letters. 2010;37.
13-Aug-1993	0	6.792	30.072	25.05	Schneider P, Hook SJ. Space observations of inland water bodies show rapid surface warming since 1985. Geophysical Research Letters. 2010;37.
18-Aug-1993	0	6.792	30.072	24.30	Schneider P, Hook SJ. Space observations of inland water bodies show rapid surface warming since 1985. Geophysical Research Letters. 2010;37.
19-Aug-1993	0	6.792	30.072	25.05	Schneider P, Hook SJ. Space observations of inland water bodies show rapid surface warming since 1985. Geophysical Research Letters. 2010;37.
20-Aug-1993	0	6.792	30.072	24.45	Schneider P, Hook SJ. Space observations of inland water bodies show rapid surface warming since 1985. Geophysical Research Letters. 2010;37.
27-Aug-1993	0	6.792	30.072	24.53	Schneider P, Hook SJ. Space observations of inland water bodies show rapid surface warming since 1985. Geophysical Research Letters. 2010;37.
28-Aug-1993	0	6.792	30.072	24.60	Schneider P, Hook SJ. Space observations of inland water bodies show rapid surface warming since 1985. Geophysical Research Letters. 2010;37.
28-Aug-1993	0	6.792	30.072	24.96	Schneider P, Hook SJ. Space observations of inland water bodies show rapid surface warming since 1985. Geophysical Research Letters. 2010;37.
29-Aug-1993	0	6.792	30.072	24.53	Schneider P, Hook SJ. Space observations of inland water bodies show rapid surface warming since 1985. Geophysical Research Letters. 2010;37.
10-Sep-1993	0	6.792	30.072	25.06	Schneider P, Hook SJ. Space observations of inland water bodies show rapid surface warming since 1985. Geophysical Research Letters. 2010;37.
12-Sep-1993	0	6.792	30.072	24.90	Schneider P, Hook SJ. Space observations of inland water bodies show rapid surface warming since 1985. Geophysical Research Letters. 2010;37.
13-Sep-1993	0	6.792	30.072	25.41	Schneider P, Hook SJ. Space observations of inland water bodies show rapid surface warming since 1985. Geophysical Research Letters. 2010;37.
14-Sep-1993	0	6.792	30.072	24.23	Schneider P, Hook SJ. Space observations of inland water bodies show rapid surface warming since 1985. Geophysical Research Letters. 2010;37.
20-Sep-1993	0	6.792	30.072	25.58	Schneider P, Hook SJ. Space observations of inland water bodies show rapid surface warming since 1985. Geophysical Research Letters. 2010;37.
09-Oct-1993	0	6.792	30.072	25.80	Schneider P, Hook SJ. Space observations of inland water bodies show rapid surface warming since 1985. Geophysical Research Letters. 2010;37.
16-Oct-1993	0	6.792	30.072	25.50	Schneider P, Hook SJ. Space observations of inland water bodies show rapid surface warming since 1985. Geophysical Research Letters. 2010;37.
18-Oct-1993	0	6.792	30.072	26.03	Schneider P, Hook SJ. Space observations of inland water bodies show rapid surface warming since 1985. Geophysical Research Letters. 2010;37.
18-Oct-1993	0	6.792	30.072	26.10	Schneider P, Hook SJ. Space observations of inland water bodies show rapid surface warming since 1985. Geophysical Research Letters. 2010;37.
24-Oct-1993	0	6.792	30.072	25.73	Schneider P, Hook SJ. Space observations of inland water bodies show rapid surface warming since 1985. Geophysical Research Letters. 2010;37.
03-Nov-1993	0	6.792	30.072	26.48	Schneider P, Hook SJ. Space observations of inland water bodies show rapid surface warming since 1985. Geophysical Research Letters. 2010;37.
09-Nov-1993	0	6.792	30.072	25.88	Schneider P, Hook SJ. Space observations of inland water bodies show rapid surface warming since 1985. Geophysical Research Letters. 2010;37.
18-Nov-1993	0	6.792	30.072	26.10	Schneider P, Hook SJ. Space observations of inland water bodies show rapid surface warming since 1985. Geophysical Research Letters. 2010;37.
25-Nov-1993	0	6.792	30.072	26.80	Schneider P, Hook SJ. Space observations of inland water bodies show rapid surface warming since 1985. Geophysical Research Letters. 2010;37.
27-Nov-1993	0	6.792	30.072	26.70	Schneider P, Hook SJ. Space observations of inland water bodies show rapid surface warming since 1985. Geophysical Research Letters. 2010;37.
03-Dec-1993	0	6.792	30.072	26.63	Schneider P, Hook SJ. Space observations of inland water bodies show rapid surface warming since 1985. Geophysical Research Letters. 2010;37.
05-Dec-1993	0	6.792	30.072	27.08	Schneider P, Hook SJ. Space observations of inland water bodies show rapid surface warming since 1985. Geophysical Research Letters. 2010;37.
07-Jan-1994	0	6.792	30.072	26.33	Schneider P, Hook SJ. Space observations of inland water bodies show rapid surface warming since 1985. Geophysical Research Letters. 2010;37.
01-Mar-1994	0	6.792	30.072	26.78	Schneider P, Hook SJ. Space observations of inland water bodies show rapid surface warming since 1985. Geophysical Research Letters. 2010;37.
19-Mar-1994	0	6.792	30.072	25.80	Schneider P, Hook SJ. Space observations of inland water bodies show rapid surface warming since 1985. Geophysical Research Letters. 2010;37.
26-Mar-1994	0	6.792	30.072	26.70	Schneider P, Hook SJ. Space observations of inland water bodies show rapid surface warming since 1985. Geophysical Research Letters. 2010;37.
29-Mar-1994	0	6.792	30.072	26.63	Schneider P, Hook SJ. Space observations of inland water bodies show rapid surface warming since 1985. Geophysical Research Letters. 2010;37.
02-Apr-1994	0	6.792	30.072	27.87	Schneider P, Hook SJ. Space observations of inland water bodies show rapid surface warming since 1985. Geophysical Research Letters. 2010;37.
03-Apr-1994	0	6.792	30.072	27.00	Schneider P, Hook SJ. Space observations of inland water bodies show rapid surface warming since 1985. Geophysical Research Letters. 2010;37.
27-Apr-1994	0	6.792	30.072	27.38	Schneider P, Hook SJ. Space observations of inland water bodies show rapid surface warming since 1985. Geophysical Research Letters. 2010;37.
28-Apr-1994	0	6.792	30.072	26.72	Schneider P, Hook SJ. Space observations of inland water bodies show rapid surface warming since 1985. Geophysical Research Letters. 2010;37.
28-Apr-1994	0	6.792	30.072	27.30	Schneider P, Hook SJ. Space observations of inland water bodies show rapid surface warming since 1985. Geophysical Research Letters. 2010;37.
29-Apr-1994	0	6.792	30.072	27.23	Schneider P, Hook SJ. Space observations of inland water bodies show rapid surface warming since 1985. Geophysical Research Letters. 2010;37.
07-May-1994	0	6.792	30.072	27.53	Schneider P, Hook SJ. Space observations of inland water bodies show rapid surface warming since 1985. Geophysical Research Letters. 2010;37.
08-May-1994	0	6.792	30.072	26.93	Schneider P, Hook SJ. Space observations of inland water bodies show rapid surface warming since 1985. Geophysical Research Letters. 2010;37.
09-May-1994	0	6.792	30.072	27.29	Schneider P, Hook SJ. Space observations of inland water bodies show rapid surface warming since 1985. Geophysical Research Letters. 2010;37.
12-May-1994	0	6.792	30.072	26.92	Schneider P, Hook SJ. Space observations of inland water bodies show rapid surface warming since 1985. Geophysical Research Letters. 2010;37.
13-May-1994	0	6.792	30.072	26.63	Schneider P, Hook SJ. Space observations of inland water bodies show rapid surface warming since 1985. Geophysical Research Letters. 2010;37.
14-May-1994	0	6.792	30.072	26.85	Schneider P, Hook SJ. Space observations of inland water bodies show rapid surface warming since 1985. Geophysical Research Letters. 2010;37.
17-May-1994	0	6.792	30.072	26.85	Schneider P, Hook SJ. Space observations of inland water bodies show rapid surface warming since 1985. Geophysical Research Letters. 2010;37.
23-May-1994	0	6.792	30.072	27.08	Schneider P, Hook SJ. Space observations of inland water bodies show rapid surface warming since 1985. Geophysical Research Letters. 2010;37.
24-May-1994	0	6.792	30.072	27.00	Schneider P, Hook SJ. Space observations of inland water bodies show rapid surface warming since 1985. Geophysical Research Letters. 2010;37.
25-May-1994	0	6.792	30.072	27.45	Schneider P, Hook SJ. Space observations of inland water bodies show rapid surface warming since 1985. Geophysical Research Letters. 2010;37.
30-May-1994	0	6.792	30.072	27.15	Schneider P, Hook SJ. Space observations of inland water bodies show rapid surface warming since 1985. Geophysical Research Letters. 2010;37.
31-May-1994	0	6.792	30.072	26.55	Schneider P, Hook SJ. Space observations of inland water bodies show rapid surface warming since 1985. Geophysical Research Letters. 2010;37.
01-Jun-1994	0	6.792	30.072	25.88	Schneider P, Hook SJ. Space observations of inland water bodies show rapid surface warming since 1985. Geophysical Research Letters. 2010;37.
02-Jun-1994	0	6.792	30.072	26.70	Schneider P, Hook SJ. Space observations of inland water bodies show rapid surface warming since 1985. Geophysical Research Letters. 2010;37.
04-Jun-1994	0	6.792	30.072	26.39	Schneider P, Hook SJ. Space observations of inland water bodies show rapid surface warming since 1985. Geophysical Research Letters. 2010;37.
07-Jun-1994	0	6.792	30.072	26.78	Schneider P, Hook SJ. Space observations of inland water bodies show rapid surface warming since 1985. Geophysical Research Letters. 2010;37.
08-Jun-1994	0	6.792	30.072	26.25	Schneider P, Hook SJ. Space observations of inland water bodies show rapid surface warming since 1985. Geophysical Research Letters. 2010;37.
10-Jun-1994	0	6.792	30.072	26.48	Schneider P, Hook SJ. Space observations of inland water bodies show rapid surface warming since 1985. Geophysical Research Letters. 2010;37.
15-Jun-1994	0	6.792	30.072	25.69	Schneider P, Hook SJ. Space observations of inland water bodies show rapid surface warming since 1985. Geophysical Research Letters. 2010;37.
15-Jun-1994	0	6.792	30.072	25.95	Schneider P, Hook SJ. Space observations of inland water bodies show rapid surface warming since 1985. Geophysical Research Letters. 2010;37.
16-Jun-1994	0	6.792	30.072	25.65	Schneider P, Hook SJ. Space observations of inland water bodies show rapid surface warming since 1985. Geophysical Research Letters. 2010;37.
17-Jun-1994	0	6.792	30.072	25.50	Schneider P, Hook SJ. Space observations of inland water bodies show rapid surface warming since 1985. Geophysical Research Letters. 2010;37.
18-Jun-1994	0	6.792	30.072	24.75	Schneider P, Hook SJ. Space observations of inland water bodies show rapid surface warming since 1985. Geophysical Research Letters. 2010;37.
18-Jun-1994	0	6.792	30.072	24.95	Schneider P, Hook SJ. Space observations of inland water bodies show rapid surface warming since 1985. Geophysical Research Letters. 2010;37.
21-Jun-1994	0	6.792	30.072	25.61	Schneider P, Hook SJ. Space observations of inland water bodies show rapid surface warming since 1985. Geophysical Research Letters. 2010;37.
23-Jun-1994	0	6.792	30.072	25.50	Schneider P, Hook SJ. Space observations of inland water bodies show rapid surface warming since 1985. Geophysical Research Letters. 2010;37.
24-Jun-1994	0	6.792	30.072	25.58	Schneider P, Hook SJ. Space observations of inland water bodies show rapid surface warming since 1985. Geophysical Research Letters. 2010;37.
25-Jun-1994	0	6.792	30.072	25.88	Schneider P, Hook SJ. Space observations of inland water bodies show rapid surface warming since 1985. Geophysical Research Letters. 2010;37.
26-Jun-1994	0	6.792	30.072	25.80	Schneider P, Hook SJ. Space observations of inland water bodies show rapid surface warming since 1985. Geophysical Research Letters. 2010;37.
02-Jul-1994	0	6.792	30.072	25.32	Schneider P, Hook SJ. Space observations of inland water bodies show rapid surface warming since 1985. Geophysical Research Letters. 2010;37.
09-Jul-1994	0	6.792	30.072	25.13	Schneider P, Hook SJ. Space observations of inland water bodies show rapid surface warming since 1985. Geophysical Research Letters. 2010;37.
10-Jul-1994	0	6.792	30.072	24.75	Schneider P, Hook SJ. Space observations of inland water bodies show rapid surface warming since 1985. Geophysical Research Letters. 2010;37.
11-Jul-1994	0	6.792	30.072	25.41	Schneider P, Hook SJ. Space observations of inland water bodies show rapid surface warming since 1985. Geophysical Research Letters. 2010;37.
11-Jul-1994	0	6.792	30.072	25.50	Schneider P, Hook SJ. Space observations of inland water bodies show rapid surface warming since 1985. Geophysical Research Letters. 2010;37.
12-Jul-1994	0	6.792	30.072	24.90	Schneider P, Hook SJ. Space observations of inland water bodies show rapid surface warming since 1985. Geophysical Research Letters. 2010;37.
17-Jul-1994	0	6.792	30.072	24.83	Schneider P, Hook SJ. Space observations of inland water bodies show rapid surface warming since 1985. Geophysical Research Letters. 2010;37.
18-Jul-1994	0	6.792	30.072	24.60	Schneider P, Hook SJ. Space observations of inland water bodies show rapid surface warming since 1985. Geophysical Research Letters. 2010;37.
19-Jul-1994	0	6.792	30.072	24.83	Schneider P, Hook SJ. Space observations of inland water bodies show rapid surface warming since 1985. Geophysical Research Letters. 2010;37.
20-Jul-1994	0	6.792	30.072	24.90	Schneider P, Hook SJ. Space observations of inland water bodies show rapid surface warming since 1985. Geophysical Research Letters. 2010;37.
22-Jul-1994	0	6.792	30.072	24.69	Schneider P, Hook SJ. Space observations of inland water bodies show rapid surface warming since 1985. Geophysical Research Letters. 2010;37.
25-Jul-1994	0	6.792	30.072	24.45	Schneider P, Hook SJ. Space observations of inland water bodies show rapid surface warming since 1985. Geophysical Research Letters. 2010;37.
28-Jul-1994	0	6.792	30.072	24.08	Schneider P, Hook SJ. Space observations of inland water bodies show rapid surface warming since 1985. Geophysical Research Letters. 2010;37.
02-Aug-1994	0	6.792	30.072	24.83	Schneider P, Hook SJ. Space observations of inland water bodies show rapid surface warming since 1985. Geophysical Research Letters. 2010;37.
03-Aug-1994	0	6.792	30.072	24.68	Schneider P, Hook SJ. Space observations of inland water bodies show rapid surface warming since 1985. Geophysical Research Letters. 2010;37.
04-Aug-1994	0	6.792	30.072	24.60	Schneider P, Hook SJ. Space observations of inland water bodies show rapid surface warming since 1985. Geophysical Research Letters. 2010;37.
05-Aug-1994	0	6.792	30.072	24.68	Schneider P, Hook SJ. Space observations of inland water bodies show rapid surface warming since 1985. Geophysical Research Letters. 2010;37.
10-Aug-1994	0	6.792	30.072	24.83	Schneider P, Hook SJ. Space observations of inland water bodies show rapid surface warming since 1985. Geophysical Research Letters. 2010;37.
14-Aug-1994	0	6.792	30.072	24.53	Schneider P, Hook SJ. Space observations of inland water bodies show rapid surface warming since 1985. Geophysical Research Letters. 2010;37.
17-Aug-1994	0	6.792	30.072	25.34	Schneider P, Hook SJ. Space observations of inland water bodies show rapid surface warming since 1985. Geophysical Research Letters. 2010;37.
19-Aug-1994	0	6.792	30.072	24.98	Schneider P, Hook SJ. Space observations of inland water bodies show rapid surface warming since 1985. Geophysical Research Letters. 2010;37.
21-Aug-1994	0	6.792	30.072	25.65	Schneider P, Hook SJ. Space observations of inland water bodies show rapid surface warming since 1985. Geophysical Research Letters. 2010;37.
26-Aug-1994	0	6.792	30.072	25.20	Schneider P, Hook SJ. Space observations of inland water bodies show rapid surface warming since 1985. Geophysical Research Letters. 2010;37.
28-Aug-1994	0	6.792	30.072	24.60	Schneider P, Hook SJ. Space observations of inland water bodies show rapid surface warming since 1985. Geophysical Research Letters. 2010;37.
28-Aug-1994	0	6.792	30.072	25.66	Schneider P, Hook SJ. Space observations of inland water bodies show rapid surface warming since 1985. Geophysical Research Letters. 2010;37.
29-Aug-1994	0	6.792	30.072	24.90	Schneider P, Hook SJ. Space observations of inland water bodies show rapid surface warming since 1985. Geophysical Research Letters. 2010;37.
30-Aug-1994	0	6.792	30.072	25.13	Schneider P, Hook SJ. Space observations of inland water bodies show rapid surface warming since 1985. Geophysical Research Letters. 2010;37.
31-Aug-1994	0	6.792	30.072	24.63	Schneider P, Hook SJ. Space observations of inland water bodies show rapid surface warming since 1985. Geophysical Research Letters. 2010;37.
04-Sep-1994	0	6.792	30.072	24.53	Schneider P, Hook SJ. Space observations of inland water bodies show rapid surface warming since 1985. Geophysical Research Letters. 2010;37.
05-Sep-1994	0	6.792	30.072	24.98	Schneider P, Hook SJ. Space observations of inland water bodies show rapid surface warming since 1985. Geophysical Research Letters. 2010;37.
06-Sep-1994	0	6.792	30.072	24.90	Schneider P, Hook SJ. Space observations of inland water bodies show rapid surface warming since 1985. Geophysical Research Letters. 2010;37.
19-Sep-1994	0	6.792	30.072	25.58	Schneider P, Hook SJ. Space observations of inland water bodies show rapid surface warming since 1985. Geophysical Research Letters. 2010;37.
26-Sep-1994	0	6.792	30.072	25.95	Schneider P, Hook SJ. Space observations of inland water bodies show rapid surface warming since 1985. Geophysical Research Letters. 2010;37.
24-Oct-1994	0	6.792	30.072	26.16	Schneider P, Hook SJ. Space observations of inland water bodies show rapid surface warming since 1985. Geophysical Research Letters. 2010;37.
03-Nov-1994	0	6.792	30.072	26.78	Schneider P, Hook SJ. Space observations of inland water bodies show rapid surface warming since 1985. Geophysical Research Letters. 2010;37.
04-Nov-1994	0	6.792	30.072	27.15	Schneider P, Hook SJ. Space observations of inland water bodies show rapid surface warming since 1985. Geophysical Research Letters. 2010;37.
18-Nov-1994	0	6.792	30.072	25.35	Schneider P, Hook SJ. Space observations of inland water bodies show rapid surface warming since 1985. Geophysical Research Letters. 2010;37.
23-Dec-1994	0	6.792	30.072	25.62	Schneider P, Hook SJ. Space observations of inland water bodies show rapid surface warming since 1985. Geophysical Research Letters. 2010;37.
12-Jan-1995	0	6.792	30.072	26.51	Schneider P, Hook SJ. Space observations of inland water bodies show rapid surface warming since 1985. Geophysical Research Letters. 2010;37.
19-Feb-1995	0	6.792	30.072	26.63	Schneider P, Hook SJ. Space observations of inland water bodies show rapid surface warming since 1985. Geophysical Research Letters. 2010;37.
18-Mar-1995	0	6.792	30.072	27.30	Schneider P, Hook SJ. Space observations of inland water bodies show rapid surface warming since 1985. Geophysical Research Letters. 2010;37.
19-Mar-1995	0	6.792	30.072	27.75	Schneider P, Hook SJ. Space observations of inland water bodies show rapid surface warming since 1985. Geophysical Research Letters. 2010;37.
26-Mar-1995	0	6.792	30.072	26.78	Schneider P, Hook SJ. Space observations of inland water bodies show rapid surface warming since 1985. Geophysical Research Letters. 2010;37.
03-Apr-1995	0	6.792	30.072	27.90	Schneider P, Hook SJ. Space observations of inland water bodies show rapid surface warming since 1985. Geophysical Research Letters. 2010;37.
04-Apr-1995	0	6.792	30.072	26.93	Schneider P, Hook SJ. Space observations of inland water bodies show rapid surface warming since 1985. Geophysical Research Letters. 2010;37.
05-Apr-1995	0	6.792	30.072	27.53	Schneider P, Hook SJ. Space observations of inland water bodies show rapid surface warming since 1985. Geophysical Research Letters. 2010;37.
14-Apr-1995	0	6.792	30.072	26.93	Schneider P, Hook SJ. Space observations of inland water bodies show rapid surface warming since 1985. Geophysical Research Letters. 2010;37.
16-Apr-1995	0	6.792	30.072	26.70	Schneider P, Hook SJ. Space observations of inland water bodies show rapid surface warming since 1985. Geophysical Research Letters. 2010;37.
24-Apr-1995	0	6.792	30.072	26.33	Schneider P, Hook SJ. Space observations of inland water bodies show rapid surface warming since 1985. Geophysical Research Letters. 2010;37.
25-Apr-1995	0	6.792	30.072	27.60	Schneider P, Hook SJ. Space observations of inland water bodies show rapid surface warming since 1985. Geophysical Research Letters. 2010;37.
02-May-1995	0	6.792	30.072	27.83	Schneider P, Hook SJ. Space observations of inland water bodies show rapid surface warming since 1985. Geophysical Research Letters. 2010;37.
03-May-1995	0	6.792	30.072	27.15	Schneider P, Hook SJ. Space observations of inland water bodies show rapid surface warming since 1985. Geophysical Research Letters. 2010;37.
08-May-1995	0	6.792	30.072	27.47	Schneider P, Hook SJ. Space observations of inland water bodies show rapid surface warming since 1985. Geophysical Research Letters. 2010;37.
11-May-1995	0	6.792	30.072	27.23	Schneider P, Hook SJ. Space observations of inland water bodies show rapid surface warming since 1985. Geophysical Research Letters. 2010;37.
12-May-1995	0	6.792	30.072	27.30	Schneider P, Hook SJ. Space observations of inland water bodies show rapid surface warming since 1985. Geophysical Research Letters. 2010;37.
13-May-1995	0	6.792	30.072	27.38	Schneider P, Hook SJ. Space observations of inland water bodies show rapid surface warming since 1985. Geophysical Research Letters. 2010;37.
20-May-1995	0	6.792	30.072	27.15	Schneider P, Hook SJ. Space observations of inland water bodies show rapid surface warming since 1985. Geophysical Research Letters. 2010;37.
21-May-1995	0	6.792	30.072	27.08	Schneider P, Hook SJ. Space observations of inland water bodies show rapid surface warming since 1985. Geophysical Research Letters. 2010;37.
22-May-1995	0	6.792	30.072	26.85	Schneider P, Hook SJ. Space observations of inland water bodies show rapid surface warming since 1985. Geophysical Research Letters. 2010;37.
24-May-1995	0	6.792	30.072	27.60	Schneider P, Hook SJ. Space observations of inland water bodies show rapid surface warming since 1985. Geophysical Research Letters. 2010;37.
30-May-1995	0	6.792	30.072	26.85	Schneider P, Hook SJ. Space observations of inland water bodies show rapid surface warming since 1985. Geophysical Research Letters. 2010;37.
31-May-1995	0	6.792	30.072	26.70	Schneider P, Hook SJ. Space observations of inland water bodies show rapid surface warming since 1985. Geophysical Research Letters. 2010;37.
01-Jun-1995	0	6.792	30.072	26.55	Schneider P, Hook SJ. Space observations of inland water bodies show rapid surface warming since 1985. Geophysical Research Letters. 2010;37.
02-Jun-1995	0	6.792	30.072	27.08	Schneider P, Hook SJ. Space observations of inland water bodies show rapid surface warming since 1985. Geophysical Research Letters. 2010;37.
08-Jun-1995	0	6.792	30.072	26.25	Schneider P, Hook SJ. Space observations of inland water bodies show rapid surface warming since 1985. Geophysical Research Letters. 2010;37.
09-Jun-1995	0	6.792	30.072	26.44	Schneider P, Hook SJ. Space observations of inland water bodies show rapid surface warming since 1985. Geophysical Research Letters. 2010;37.
10-Jun-1995	0	6.792	30.072	26.18	Schneider P, Hook SJ. Space observations of inland water bodies show rapid surface warming since 1985. Geophysical Research Letters. 2010;37.
11-Jun-1995	0	6.792	30.072	26.33	Schneider P, Hook SJ. Space observations of inland water bodies show rapid surface warming since 1985. Geophysical Research Letters. 2010;37.
13-Jun-1995	0	6.792	30.072	25.72	Schneider P, Hook SJ. Space observations of inland water bodies show rapid surface warming since 1985. Geophysical Research Letters. 2010;37.
15-Jun-1995	0	6.792	30.072	25.41	Schneider P, Hook SJ. Space observations of inland water bodies show rapid surface warming since 1985. Geophysical Research Letters. 2010;37.
19-Jun-1995	0	6.792	30.072	26.18	Schneider P, Hook SJ. Space observations of inland water bodies show rapid surface warming since 1985. Geophysical Research Letters. 2010;37.
20-Jun-1995	0	6.792	30.072	25.88	Schneider P, Hook SJ. Space observations of inland water bodies show rapid surface warming since 1985. Geophysical Research Letters. 2010;37.
26-Jun-1995	0	6.792	30.072	25.55	Schneider P, Hook SJ. Space observations of inland water bodies show rapid surface warming since 1985. Geophysical Research Letters. 2010;37.
26-Jun-1995	0	6.792	30.072	26.03	Schneider P, Hook SJ. Space observations of inland water bodies show rapid surface warming since 1985. Geophysical Research Letters. 2010;37.
27-Jun-1995	0	6.792	30.072	25.95	Schneider P, Hook SJ. Space observations of inland water bodies show rapid surface warming since 1985. Geophysical Research Letters. 2010;37.
28-Jun-1995	0	6.792	30.072	25.46	Schneider P, Hook SJ. Space observations of inland water bodies show rapid surface warming since 1985. Geophysical Research Letters. 2010;37.
28-Jun-1995	0	6.792	30.072	25.80	Schneider P, Hook SJ. Space observations of inland water bodies show rapid surface warming since 1985. Geophysical Research Letters. 2010;37.
29-Jun-1995	0	6.792	30.072	25.27	Schneider P, Hook SJ. Space observations of inland water bodies show rapid surface warming since 1985. Geophysical Research Letters. 2010;37.
29-Jun-1995	0	6.792	30.072	25.73	Schneider P, Hook SJ. Space observations of inland water bodies show rapid surface warming since 1985. Geophysical Research Letters. 2010;37.
30-Jun-1995	0	6.792	30.072	25.88	Schneider P, Hook SJ. Space observations of inland water bodies show rapid surface warming since 1985. Geophysical Research Letters. 2010;37.
02-Jul-1995	0	6.792	30.072	25.38	Schneider P, Hook SJ. Space observations of inland water bodies show rapid surface warming since 1985. Geophysical Research Letters. 2010;37.
05-Jul-1995	0	6.792	30.072	25.88	Schneider P, Hook SJ. Space observations of inland water bodies show rapid surface warming since 1985. Geophysical Research Letters. 2010;37.
06-Jul-1995	0	6.792	30.072	25.73	Schneider P, Hook SJ. Space observations of inland water bodies show rapid surface warming since 1985. Geophysical Research Letters. 2010;37.
07-Jul-1995	0	6.792	30.072	25.80	Schneider P, Hook SJ. Space observations of inland water bodies show rapid surface warming since 1985. Geophysical Research Letters. 2010;37.
08-Jul-1995	0	6.792	30.072	25.43	Schneider P, Hook SJ. Space observations of inland water bodies show rapid surface warming since 1985. Geophysical Research Letters. 2010;37.
09-Jul-1995	0	6.792	30.072	25.50	Schneider P, Hook SJ. Space observations of inland water bodies show rapid surface warming since 1985. Geophysical Research Letters. 2010;37.
14-Jul-1995	0	6.792	30.072	24.57	Schneider P, Hook SJ. Space observations of inland water bodies show rapid surface warming since 1985. Geophysical Research Letters. 2010;37.
14-Jul-1995	0	6.792	30.072	24.75	Schneider P, Hook SJ. Space observations of inland water bodies show rapid surface warming since 1985. Geophysical Research Letters. 2010;37.
15-Jul-1995	0	6.792	30.072	25.17	Schneider P, Hook SJ. Space observations of inland water bodies show rapid surface warming since 1985. Geophysical Research Letters. 2010;37.
15-Jul-1995	0	6.792	30.072	25.20	Schneider P, Hook SJ. Space observations of inland water bodies show rapid surface warming since 1985. Geophysical Research Letters. 2010;37.
16-Jul-1995	0	6.792	30.072	25.28	Schneider P, Hook SJ. Space observations of inland water bodies show rapid surface warming since 1985. Geophysical Research Letters. 2010;37.
17-Jul-1995	0	6.792	30.072	24.99	Schneider P, Hook SJ. Space observations of inland water bodies show rapid surface warming since 1985. Geophysical Research Letters. 2010;37.
17-Jul-1995	0	6.792	30.072	25.13	Schneider P, Hook SJ. Space observations of inland water bodies show rapid surface warming since 1985. Geophysical Research Letters. 2010;37.
18-Jul-1995	0	6.792	30.072	24.83	Schneider P, Hook SJ. Space observations of inland water bodies show rapid surface warming since 1985. Geophysical Research Letters. 2010;37.
18-Jul-1995	0	6.792	30.072	25.28	Schneider P, Hook SJ. Space observations of inland water bodies show rapid surface warming since 1985. Geophysical Research Letters. 2010;37.
20-Jul-1995	0	6.792	30.072	25.14	Schneider P, Hook SJ. Space observations of inland water bodies show rapid surface warming since 1985. Geophysical Research Letters. 2010;37.
21-Jul-1995	0	6.792	30.072	24.96	Schneider P, Hook SJ. Space observations of inland water bodies show rapid surface warming since 1985. Geophysical Research Letters. 2010;37.
24-Jul-1995	0	6.792	30.072	25.20	Schneider P, Hook SJ. Space observations of inland water bodies show rapid surface warming since 1985. Geophysical Research Letters. 2010;37.
25-Jul-1995	0	6.792	30.072	25.58	Schneider P, Hook SJ. Space observations of inland water bodies show rapid surface warming since 1985. Geophysical Research Letters. 2010;37.
26-Jul-1995	0	6.792	30.072	25.35	Schneider P, Hook SJ. Space observations of inland water bodies show rapid surface warming since 1985. Geophysical Research Letters. 2010;37.
27-Jul-1995	0	6.792	30.072	25.13	Schneider P, Hook SJ. Space observations of inland water bodies show rapid surface warming since 1985. Geophysical Research Letters. 2010;37.
28-Jul-1995	0	6.792	30.072	25.28	Schneider P, Hook SJ. Space observations of inland water bodies show rapid surface warming since 1985. Geophysical Research Letters. 2010;37.
02-Aug-1995	0	6.792	30.072	24.98	Schneider P, Hook SJ. Space observations of inland water bodies show rapid surface warming since 1985. Geophysical Research Letters. 2010;37.
03-Aug-1995	0	6.792	30.072	24.90	Schneider P, Hook SJ. Space observations of inland water bodies show rapid surface warming since 1985. Geophysical Research Letters. 2010;37.
03-Aug-1995	0	6.792	30.072	25.24	Schneider P, Hook SJ. Space observations of inland water bodies show rapid surface warming since 1985. Geophysical Research Letters. 2010;37.
04-Aug-1995	0	6.792	30.072	25.28	Schneider P, Hook SJ. Space observations of inland water bodies show rapid surface warming since 1985. Geophysical Research Letters. 2010;37.
05-Aug-1995	0	6.792	30.072	24.80	Schneider P, Hook SJ. Space observations of inland water bodies show rapid surface warming since 1985. Geophysical Research Letters. 2010;37.
06-Aug-1995	0	6.792	30.072	25.01	Schneider P, Hook SJ. Space observations of inland water bodies show rapid surface warming since 1985. Geophysical Research Letters. 2010;37.
06-Aug-1995	0	6.792	30.072	25.58	Schneider P, Hook SJ. Space observations of inland water bodies show rapid surface warming since 1985. Geophysical Research Letters. 2010;37.
11-Aug-1995	0	6.792	30.072	25.13	Schneider P, Hook SJ. Space observations of inland water bodies show rapid surface warming since 1985. Geophysical Research Letters. 2010;37.
13-Aug-1995	0	6.792	30.072	25.20	Schneider P, Hook SJ. Space observations of inland water bodies show rapid surface warming since 1985. Geophysical Research Letters. 2010;37.
14-Aug-1995	0	6.792	30.072	25.50	Schneider P, Hook SJ. Space observations of inland water bodies show rapid surface warming since 1985. Geophysical Research Letters. 2010;37.
15-Aug-1995	0	6.792	30.072	25.43	Schneider P, Hook SJ. Space observations of inland water bodies show rapid surface warming since 1985. Geophysical Research Letters. 2010;37.
18-Aug-1995	0	6.792	30.072	25.38	Schneider P, Hook SJ. Space observations of inland water bodies show rapid surface warming since 1985. Geophysical Research Letters. 2010;37.
19-Aug-1995	0	6.792	30.072	24.76	Schneider P, Hook SJ. Space observations of inland water bodies show rapid surface warming since 1985. Geophysical Research Letters. 2010;37.
21-Aug-1995	0	6.792	30.072	25.58	Schneider P, Hook SJ. Space observations of inland water bodies show rapid surface warming since 1985. Geophysical Research Letters. 2010;37.
22-Aug-1995	0	6.792	30.072	24.83	Schneider P, Hook SJ. Space observations of inland water bodies show rapid surface warming since 1985. Geophysical Research Letters. 2010;37.
23-Aug-1995	0	6.792	30.072	25.58	Schneider P, Hook SJ. Space observations of inland water bodies show rapid surface warming since 1985. Geophysical Research Letters. 2010;37.
24-Aug-1995	0	6.792	30.072	24.99	Schneider P, Hook SJ. Space observations of inland water bodies show rapid surface warming since 1985. Geophysical Research Letters. 2010;37.
25-Aug-1995	0	6.792	30.072	24.98	Schneider P, Hook SJ. Space observations of inland water bodies show rapid surface warming since 1985. Geophysical Research Letters. 2010;37.
30-Aug-1995	0	6.792	30.072	25.28	Schneider P, Hook SJ. Space observations of inland water bodies show rapid surface warming since 1985. Geophysical Research Letters. 2010;37.
02-Sep-1995	0	6.792	30.072	25.35	Schneider P, Hook SJ. Space observations of inland water bodies show rapid surface warming since 1985. Geophysical Research Letters. 2010;37.
03-Sep-1995	0	6.792	30.072	25.88	Schneider P, Hook SJ. Space observations of inland water bodies show rapid surface warming since 1985. Geophysical Research Letters. 2010;37.
04-Sep-1995	0	6.792	30.072	24.97	Schneider P, Hook SJ. Space observations of inland water bodies show rapid surface warming since 1985. Geophysical Research Letters. 2010;37.
06-Sep-1995	0	6.792	30.072	25.90	Schneider P, Hook SJ. Space observations of inland water bodies show rapid surface warming since 1985. Geophysical Research Letters. 2010;37.
07-Sep-1995	0	6.792	30.072	25.31	Schneider P, Hook SJ. Space observations of inland water bodies show rapid surface warming since 1985. Geophysical Research Letters. 2010;37.
08-Sep-1995	0	6.792	30.072	25.58	Schneider P, Hook SJ. Space observations of inland water bodies show rapid surface warming since 1985. Geophysical Research Letters. 2010;37.
09-Sep-1995	0	6.792	30.072	25.09	Schneider P, Hook SJ. Space observations of inland water bodies show rapid surface warming since 1985. Geophysical Research Letters. 2010;37.
09-Sep-1995	0	6.792	30.072	26.10	Schneider P, Hook SJ. Space observations of inland water bodies show rapid surface warming since 1985. Geophysical Research Letters. 2010;37.
10-Sep-1995	0	6.792	30.072	25.50	Schneider P, Hook SJ. Space observations of inland water bodies show rapid surface warming since 1985. Geophysical Research Letters. 2010;37.
10-Sep-1995	0	6.792	30.072	25.58	Schneider P, Hook SJ. Space observations of inland water bodies show rapid surface warming since 1985. Geophysical Research Letters. 2010;37.
17-Sep-1995	0	6.792	30.072	26.25	Schneider P, Hook SJ. Space observations of inland water bodies show rapid surface warming since 1985. Geophysical Research Letters. 2010;37.
19-Sep-1995	0	6.792	30.072	26.33	Schneider P, Hook SJ. Space observations of inland water bodies show rapid surface warming since 1985. Geophysical Research Letters. 2010;37.
21-Sep-1995	0	6.792	30.072	26.33	Schneider P, Hook SJ. Space observations of inland water bodies show rapid surface warming since 1985. Geophysical Research Letters. 2010;37.
22-Sep-1995	0	6.792	30.072	25.58	Schneider P, Hook SJ. Space observations of inland water bodies show rapid surface warming since 1985. Geophysical Research Letters. 2010;37.
23-Sep-1995	0	6.792	30.072	25.55	Schneider P, Hook SJ. Space observations of inland water bodies show rapid surface warming since 1985. Geophysical Research Letters. 2010;37.
28-Sep-1995	0	6.792	30.072	26.55	Schneider P, Hook SJ. Space observations of inland water bodies show rapid surface warming since 1985. Geophysical Research Letters. 2010;37.
29-Sep-1995	0	6.792	30.072	24.38	Schneider P, Hook SJ. Space observations of inland water bodies show rapid surface warming since 1985. Geophysical Research Letters. 2010;37.
30-Sep-1995	0	6.792	30.072	25.80	Schneider P, Hook SJ. Space observations of inland water bodies show rapid surface warming since 1985. Geophysical Research Letters. 2010;37.
07-Oct-1995	0	6.792	30.072	25.58	Schneider P, Hook SJ. Space observations of inland water bodies show rapid surface warming since 1985. Geophysical Research Letters. 2010;37.
17-Oct-1995	0	6.792	30.072	26.55	Schneider P, Hook SJ. Space observations of inland water bodies show rapid surface warming since 1985. Geophysical Research Letters. 2010;37.
18-Oct-1995	0	6.792	30.072	26.63	Schneider P, Hook SJ. Space observations of inland water bodies show rapid surface warming since 1985. Geophysical Research Letters. 2010;37.
31-Oct-1995	0	6.792	30.072	26.91	Schneider P, Hook SJ. Space observations of inland water bodies show rapid surface warming since 1985. Geophysical Research Letters. 2010;37.
05-Nov-1995	0	6.792	30.072	24.90	Schneider P, Hook SJ. Space observations of inland water bodies show rapid surface warming since 1985. Geophysical Research Letters. 2010;37.
06-Nov-1995	0	6.792	30.072	26.85	Schneider P, Hook SJ. Space observations of inland water bodies show rapid surface warming since 1985. Geophysical Research Letters. 2010;37.
12-Nov-1995	0	6.792	30.072	27.30	Schneider P, Hook SJ. Space observations of inland water bodies show rapid surface warming since 1985. Geophysical Research Letters. 2010;37.
15-Nov-1995	0	6.792	30.072	27.00	Schneider P, Hook SJ. Space observations of inland water bodies show rapid surface warming since 1985. Geophysical Research Letters. 2010;37.
16-Nov-1995	0	6.792	30.072	26.69	Schneider P, Hook SJ. Space observations of inland water bodies show rapid surface warming since 1985. Geophysical Research Letters. 2010;37.
16-Nov-1995	0	6.792	30.072	27.60	Schneider P, Hook SJ. Space observations of inland water bodies show rapid surface warming since 1985. Geophysical Research Letters. 2010;37.
01-Dec-1995	0	6.792	30.072	26.20	Schneider P, Hook SJ. Space observations of inland water bodies show rapid surface warming since 1985. Geophysical Research Letters. 2010;37.
02-Dec-1995	0	6.792	30.072	25.35	Schneider P, Hook SJ. Space observations of inland water bodies show rapid surface warming since 1985. Geophysical Research Letters. 2010;37.
02-Dec-1995	0	6.792	30.072	26.09	Schneider P, Hook SJ. Space observations of inland water bodies show rapid surface warming since 1985. Geophysical Research Letters. 2010;37.
03-Dec-1995	0	6.792	30.072	26.40	Schneider P, Hook SJ. Space observations of inland water bodies show rapid surface warming since 1985. Geophysical Research Letters. 2010;37.
29-Dec-1995	0	6.792	30.072	26.85	Schneider P, Hook SJ. Space observations of inland water bodies show rapid surface warming since 1985. Geophysical Research Letters. 2010;37.
08-Jan-1996	0	6.792	30.072	26.63	Schneider P, Hook SJ. Space observations of inland water bodies show rapid surface warming since 1985. Geophysical Research Letters. 2010;37.
04-Mar-1996	0	6.792	30.072	27.15	Schneider P, Hook SJ. Space observations of inland water bodies show rapid surface warming since 1985. Geophysical Research Letters. 2010;37.
23-Mar-1996	0	6.792	30.072	27.98	Schneider P, Hook SJ. Space observations of inland water bodies show rapid surface warming since 1985. Geophysical Research Letters. 2010;37.
10-Apr-1996	0	6.792	30.072	26.85	Schneider P, Hook SJ. Space observations of inland water bodies show rapid surface warming since 1985. Geophysical Research Letters. 2010;37.
20-Apr-1996	0	6.792	30.072	27.38	Schneider P, Hook SJ. Space observations of inland water bodies show rapid surface warming since 1985. Geophysical Research Letters. 2010;37.
25-Apr-1996	0	6.792	30.072	27.25	Schneider P, Hook SJ. Space observations of inland water bodies show rapid surface warming since 1985. Geophysical Research Letters. 2010;37.
30-Apr-1996	0	6.792	30.072	27.38	Schneider P, Hook SJ. Space observations of inland water bodies show rapid surface warming since 1985. Geophysical Research Letters. 2010;37.
05-May-1996	0	6.792	30.072	26.35	Schneider P, Hook SJ. Space observations of inland water bodies show rapid surface warming since 1985. Geophysical Research Letters. 2010;37.
06-May-1996	0	6.792	30.072	27.53	Schneider P, Hook SJ. Space observations of inland water bodies show rapid surface warming since 1985. Geophysical Research Letters. 2010;37.
07-May-1996	0	6.792	30.072	26.78	Schneider P, Hook SJ. Space observations of inland water bodies show rapid surface warming since 1985. Geophysical Research Letters. 2010;37.
10-May-1996	0	6.792	30.072	27.60	Schneider P, Hook SJ. Space observations of inland water bodies show rapid surface warming since 1985. Geophysical Research Letters. 2010;37.
11-May-1996	0	6.792	30.072	26.51	Schneider P, Hook SJ. Space observations of inland water bodies show rapid surface warming since 1985. Geophysical Research Letters. 2010;37.
15-May-1996	0	6.792	30.072	27.38	Schneider P, Hook SJ. Space observations of inland water bodies show rapid surface warming since 1985. Geophysical Research Letters. 2010;37.
03-Jun-1996	0	6.792	30.072	26.40	Schneider P, Hook SJ. Space observations of inland water bodies show rapid surface warming since 1985. Geophysical Research Letters. 2010;37.
12-Jun-1996	0	6.792	30.072	25.88	Schneider P, Hook SJ. Space observations of inland water bodies show rapid surface warming since 1985. Geophysical Research Letters. 2010;37.
14-Jun-1996	0	6.792	30.072	25.65	Schneider P, Hook SJ. Space observations of inland water bodies show rapid surface warming since 1985. Geophysical Research Letters. 2010;37.
15-Jun-1996	0	6.792	30.072	25.88	Schneider P, Hook SJ. Space observations of inland water bodies show rapid surface warming since 1985. Geophysical Research Letters. 2010;37.
21-Jun-1996	0	6.792	30.072	25.35	Schneider P, Hook SJ. Space observations of inland water bodies show rapid surface warming since 1985. Geophysical Research Letters. 2010;37.
22-Jun-1996	0	6.792	30.072	25.73	Schneider P, Hook SJ. Space observations of inland water bodies show rapid surface warming since 1985. Geophysical Research Letters. 2010;37.
24-Jun-1996	0	6.792	30.072	24.98	Schneider P, Hook SJ. Space observations of inland water bodies show rapid surface warming since 1985. Geophysical Research Letters. 2010;37.
01-Jul-1996	0	6.792	30.072	25.28	Schneider P, Hook SJ. Space observations of inland water bodies show rapid surface warming since 1985. Geophysical Research Letters. 2010;37.
02-Jul-1996	0	6.792	30.072	25.28	Schneider P, Hook SJ. Space observations of inland water bodies show rapid surface warming since 1985. Geophysical Research Letters. 2010;37.
03-Jul-1996	0	6.792	30.072	25.50	Schneider P, Hook SJ. Space observations of inland water bodies show rapid surface warming since 1985. Geophysical Research Letters. 2010;37.
04-Jul-1996	0	6.792	30.072	25.58	Schneider P, Hook SJ. Space observations of inland water bodies show rapid surface warming since 1985. Geophysical Research Letters. 2010;37.
09-Jul-1996	0	6.792	30.072	26.03	Schneider P, Hook SJ. Space observations of inland water bodies show rapid surface warming since 1985. Geophysical Research Letters. 2010;37.
11-Jul-1996	0	6.792	30.072	25.80	Schneider P, Hook SJ. Space observations of inland water bodies show rapid surface warming since 1985. Geophysical Research Letters. 2010;37.
13-Jul-1996	0	6.792	30.072	25.43	Schneider P, Hook SJ. Space observations of inland water bodies show rapid surface warming since 1985. Geophysical Research Letters. 2010;37.
15-Jul-1996	0	6.792	30.072	25.05	Schneider P, Hook SJ. Space observations of inland water bodies show rapid surface warming since 1985. Geophysical Research Letters. 2010;37.
18-Jul-1996	0	6.792	30.072	25.05	Schneider P, Hook SJ. Space observations of inland water bodies show rapid surface warming since 1985. Geophysical Research Letters. 2010;37.
18-Jul-1996	0	6.792	30.072	25.19	Schneider P, Hook SJ. Space observations of inland water bodies show rapid surface warming since 1985. Geophysical Research Letters. 2010;37.
19-Jul-1996	0	6.792	30.072	25.35	Schneider P, Hook SJ. Space observations of inland water bodies show rapid surface warming since 1985. Geophysical Research Letters. 2010;37.
20-Jul-1996	0	6.792	30.072	25.35	Schneider P, Hook SJ. Space observations of inland water bodies show rapid surface warming since 1985. Geophysical Research Letters. 2010;37.
28-Jul-1996	0	6.792	30.072	25.13	Schneider P, Hook SJ. Space observations of inland water bodies show rapid surface warming since 1985. Geophysical Research Letters. 2010;37.
29-Jul-1996	0	6.792	30.072	24.75	Schneider P, Hook SJ. Space observations of inland water bodies show rapid surface warming since 1985. Geophysical Research Letters. 2010;37.
30-Jul-1996	0	6.792	30.072	24.83	Schneider P, Hook SJ. Space observations of inland water bodies show rapid surface warming since 1985. Geophysical Research Letters. 2010;37.
31-Jul-1996	0	6.792	30.072	24.08	Schneider P, Hook SJ. Space observations of inland water bodies show rapid surface warming since 1985. Geophysical Research Letters. 2010;37.
03-Aug-1996	0	6.792	30.072	25.07	Schneider P, Hook SJ. Space observations of inland water bodies show rapid surface warming since 1985. Geophysical Research Letters. 2010;37.
06-Aug-1996	0	6.792	30.072	24.17	Schneider P, Hook SJ. Space observations of inland water bodies show rapid surface warming since 1985. Geophysical Research Letters. 2010;37.
06-Aug-1996	0	6.792	30.072	25.20	Schneider P, Hook SJ. Space observations of inland water bodies show rapid surface warming since 1985. Geophysical Research Letters. 2010;37.
07-Aug-1996	0	6.792	30.072	24.83	Schneider P, Hook SJ. Space observations of inland water bodies show rapid surface warming since 1985. Geophysical Research Letters. 2010;37.
08-Aug-1996	0	6.792	30.072	25.13	Schneider P, Hook SJ. Space observations of inland water bodies show rapid surface warming since 1985. Geophysical Research Letters. 2010;37.
09-Aug-1996	0	6.792	30.072	25.28	Schneider P, Hook SJ. Space observations of inland water bodies show rapid surface warming since 1985. Geophysical Research Letters. 2010;37.
10-Aug-1996	0	6.792	30.072	25.73	Schneider P, Hook SJ. Space observations of inland water bodies show rapid surface warming since 1985. Geophysical Research Letters. 2010;37.
15-Aug-1996	0	6.792	30.072	25.28	Schneider P, Hook SJ. Space observations of inland water bodies show rapid surface warming since 1985. Geophysical Research Letters. 2010;37.
16-Aug-1996	0	6.792	30.072	25.65	Schneider P, Hook SJ. Space observations of inland water bodies show rapid surface warming since 1985. Geophysical Research Letters. 2010;37.
17-Aug-1996	0	6.792	30.072	24.90	Schneider P, Hook SJ. Space observations of inland water bodies show rapid surface warming since 1985. Geophysical Research Letters. 2010;37.
19-Aug-1996	0	6.792	30.072	25.25	Schneider P, Hook SJ. Space observations of inland water bodies show rapid surface warming since 1985. Geophysical Research Letters. 2010;37.
22-Aug-1996	0	6.792	30.072	25.12	Schneider P, Hook SJ. Space observations of inland water bodies show rapid surface warming since 1985. Geophysical Research Letters. 2010;37.
24-Aug-1996	0	6.792	30.072	25.20	Schneider P, Hook SJ. Space observations of inland water bodies show rapid surface warming since 1985. Geophysical Research Letters. 2010;37.
25-Aug-1996	0	6.792	30.072	24.64	Schneider P, Hook SJ. Space observations of inland water bodies show rapid surface warming since 1985. Geophysical Research Letters. 2010;37.
25-Aug-1996	0	6.792	30.072	25.05	Schneider P, Hook SJ. Space observations of inland water bodies show rapid surface warming since 1985. Geophysical Research Letters. 2010;37.
26-Aug-1996	0	6.792	30.072	25.05	Schneider P, Hook SJ. Space observations of inland water bodies show rapid surface warming since 1985. Geophysical Research Letters. 2010;37.
27-Aug-1996	0	6.792	30.072	25.35	Schneider P, Hook SJ. Space observations of inland water bodies show rapid surface warming since 1985. Geophysical Research Letters. 2010;37.
28-Aug-1996	0	6.792	30.072	25.20	Schneider P, Hook SJ. Space observations of inland water bodies show rapid surface warming since 1985. Geophysical Research Letters. 2010;37.
03-Sep-1996	0	6.792	30.072	24.53	Schneider P, Hook SJ. Space observations of inland water bodies show rapid surface warming since 1985. Geophysical Research Letters. 2010;37.
10-Sep-1996	0	6.792	30.072	25.50	Schneider P, Hook SJ. Space observations of inland water bodies show rapid surface warming since 1985. Geophysical Research Letters. 2010;37.
12-Sep-1996	0	6.792	30.072	24.90	Schneider P, Hook SJ. Space observations of inland water bodies show rapid surface warming since 1985. Geophysical Research Letters. 2010;37.
13-Sep-1996	0	6.792	30.072	25.43	Schneider P, Hook SJ. Space observations of inland water bodies show rapid surface warming since 1985. Geophysical Research Letters. 2010;37.
21-Sep-1996	0	6.792	30.072	25.88	Schneider P, Hook SJ. Space observations of inland water bodies show rapid surface warming since 1985. Geophysical Research Letters. 2010;37.
22-Sep-1996	0	6.792	30.072	25.80	Schneider P, Hook SJ. Space observations of inland water bodies show rapid surface warming since 1985. Geophysical Research Letters. 2010;37.
24-Sep-1996	0	6.792	30.072	24.90	Schneider P, Hook SJ. Space observations of inland water bodies show rapid surface warming since 1985. Geophysical Research Letters. 2010;37.
25-Sep-1996	0	6.792	30.072	25.73	Schneider P, Hook SJ. Space observations of inland water bodies show rapid surface warming since 1985. Geophysical Research Letters. 2010;37.
30-Oct-1996	0	6.792	30.072	26.40	Schneider P, Hook SJ. Space observations of inland water bodies show rapid surface warming since 1985. Geophysical Research Letters. 2010;37.
08-Nov-1996	0	6.792	30.072	25.50	Schneider P, Hook SJ. Space observations of inland water bodies show rapid surface warming since 1985. Geophysical Research Letters. 2010;37.
26-Nov-1996	0	6.792	30.072	26.33	Schneider P, Hook SJ. Space observations of inland water bodies show rapid surface warming since 1985. Geophysical Research Letters. 2010;37.
05-Dec-1996	0	6.792	30.072	26.03	Schneider P, Hook SJ. Space observations of inland water bodies show rapid surface warming since 1985. Geophysical Research Letters. 2010;37.
12-Dec-1996	0	6.792	30.072	25.50	Schneider P, Hook SJ. Space observations of inland water bodies show rapid surface warming since 1985. Geophysical Research Letters. 2010;37.
14-Dec-1996	0	6.792	30.072	26.25	Schneider P, Hook SJ. Space observations of inland water bodies show rapid surface warming since 1985. Geophysical Research Letters. 2010;37.
09-Jan-1997	0	6.792	30.072	27.15	Schneider P, Hook SJ. Space observations of inland water bodies show rapid surface warming since 1985. Geophysical Research Letters. 2010;37.
21-Jan-1997	0	6.792	30.072	26.70	Schneider P, Hook SJ. Space observations of inland water bodies show rapid surface warming since 1985. Geophysical Research Letters. 2010;37.
24-Feb-1997	0	6.792	30.072	25.88	Schneider P, Hook SJ. Space observations of inland water bodies show rapid surface warming since 1985. Geophysical Research Letters. 2010;37.
04-Mar-1997	0	6.792	30.072	27.14	Schneider P, Hook SJ. Space observations of inland water bodies show rapid surface warming since 1985. Geophysical Research Letters. 2010;37.
05-Mar-1997	0	6.792	30.072	26.70	Schneider P, Hook SJ. Space observations of inland water bodies show rapid surface warming since 1985. Geophysical Research Letters. 2010;37.
08-Mar-1997	0	6.792	30.072	26.78	Schneider P, Hook SJ. Space observations of inland water bodies show rapid surface warming since 1985. Geophysical Research Letters. 2010;37.
23-Mar-1997	0	6.792	30.072	27.23	Schneider P, Hook SJ. Space observations of inland water bodies show rapid surface warming since 1985. Geophysical Research Letters. 2010;37.
24-Mar-1997	0	6.792	30.072	27.83	Schneider P, Hook SJ. Space observations of inland water bodies show rapid surface warming since 1985. Geophysical Research Letters. 2010;37.
25-Mar-1997	0	6.792	30.072	27.68	Schneider P, Hook SJ. Space observations of inland water bodies show rapid surface warming since 1985. Geophysical Research Letters. 2010;37.
11-Apr-1997	0	6.792	30.072	26.48	Schneider P, Hook SJ. Space observations of inland water bodies show rapid surface warming since 1985. Geophysical Research Letters. 2010;37.
21-Apr-1997	0	6.792	30.072	27.53	Schneider P, Hook SJ. Space observations of inland water bodies show rapid surface warming since 1985. Geophysical Research Letters. 2010;37.
22-Apr-1997	0	6.792	30.072	26.93	Schneider P, Hook SJ. Space observations of inland water bodies show rapid surface warming since 1985. Geophysical Research Letters. 2010;37.
23-Apr-1997	0	6.792	30.072	26.03	Schneider P, Hook SJ. Space observations of inland water bodies show rapid surface warming since 1985. Geophysical Research Letters. 2010;37.
29-Apr-1997	0	6.792	30.072	27.00	Schneider P, Hook SJ. Space observations of inland water bodies show rapid surface warming since 1985. Geophysical Research Letters. 2010;37.
09-May-1997	0	6.792	30.072	26.78	Schneider P, Hook SJ. Space observations of inland water bodies show rapid surface warming since 1985. Geophysical Research Letters. 2010;37.
10-May-1997	0	6.792	30.072	26.93	Schneider P, Hook SJ. Space observations of inland water bodies show rapid surface warming since 1985. Geophysical Research Letters. 2010;37.
12-May-1997	0	6.792	30.072	27.00	Schneider P, Hook SJ. Space observations of inland water bodies show rapid surface warming since 1985. Geophysical Research Letters. 2010;37.
13-May-1997	0	6.792	30.072	26.47	Schneider P, Hook SJ. Space observations of inland water bodies show rapid surface warming since 1985. Geophysical Research Letters. 2010;37.
19-May-1997	0	6.792	30.072	26.55	Schneider P, Hook SJ. Space observations of inland water bodies show rapid surface warming since 1985. Geophysical Research Letters. 2010;37.
20-May-1997	0	6.792	30.072	26.93	Schneider P, Hook SJ. Space observations of inland water bodies show rapid surface warming since 1985. Geophysical Research Letters. 2010;37.
21-May-1997	0	6.792	30.072	27.08	Schneider P, Hook SJ. Space observations of inland water bodies show rapid surface warming since 1985. Geophysical Research Letters. 2010;37.
26-May-1997	0	6.792	30.072	25.73	Schneider P, Hook SJ. Space observations of inland water bodies show rapid surface warming since 1985. Geophysical Research Letters. 2010;37.
27-May-1997	0	6.792	30.072	25.88	Schneider P, Hook SJ. Space observations of inland water bodies show rapid surface warming since 1985. Geophysical Research Letters. 2010;37.
28-May-1997	0	6.792	30.072	26.48	Schneider P, Hook SJ. Space observations of inland water bodies show rapid surface warming since 1985. Geophysical Research Letters. 2010;37.
29-May-1997	0	6.792	30.072	26.11	Schneider P, Hook SJ. Space observations of inland water bodies show rapid surface warming since 1985. Geophysical Research Letters. 2010;37.
01-Jun-1997	0	6.792	30.072	25.99	Schneider P, Hook SJ. Space observations of inland water bodies show rapid surface warming since 1985. Geophysical Research Letters. 2010;37.
04-Jun-1997	0	6.792	30.072	27.00	Schneider P, Hook SJ. Space observations of inland water bodies show rapid surface warming since 1985. Geophysical Research Letters. 2010;37.
05-Jun-1997	0	6.792	30.072	26.93	Schneider P, Hook SJ. Space observations of inland water bodies show rapid surface warming since 1985. Geophysical Research Letters. 2010;37.
06-Jun-1997	0	6.792	30.072	26.33	Schneider P, Hook SJ. Space observations of inland water bodies show rapid surface warming since 1985. Geophysical Research Letters. 2010;37.
07-Jun-1997	0	6.792	30.072	26.18	Schneider P, Hook SJ. Space observations of inland water bodies show rapid surface warming since 1985. Geophysical Research Letters. 2010;37.
08-Jun-1997	0	6.792	30.072	26.78	Schneider P, Hook SJ. Space observations of inland water bodies show rapid surface warming since 1985. Geophysical Research Letters. 2010;37.
15-Jun-1997	0	6.792	30.072	26.40	Schneider P, Hook SJ. Space observations of inland water bodies show rapid surface warming since 1985. Geophysical Research Letters. 2010;37.
17-Jun-1997	0	6.792	30.072	26.11	Schneider P, Hook SJ. Space observations of inland water bodies show rapid surface warming since 1985. Geophysical Research Letters. 2010;37.
20-Jun-1997	0	6.792	30.072	25.98	Schneider P, Hook SJ. Space observations of inland water bodies show rapid surface warming since 1985. Geophysical Research Letters. 2010;37.
25-Jun-1997	0	6.792	30.072	25.95	Schneider P, Hook SJ. Space observations of inland water bodies show rapid surface warming since 1985. Geophysical Research Letters. 2010;37.
26-Jun-1997	0	6.792	30.072	25.80	Schneider P, Hook SJ. Space observations of inland water bodies show rapid surface warming since 1985. Geophysical Research Letters. 2010;37.
03-Jul-1997	0	6.792	30.072	26.33	Schneider P, Hook SJ. Space observations of inland water bodies show rapid surface warming since 1985. Geophysical Research Letters. 2010;37.
04-Jul-1997	0	6.792	30.072	25.65	Schneider P, Hook SJ. Space observations of inland water bodies show rapid surface warming since 1985. Geophysical Research Letters. 2010;37.
05-Jul-1997	0	6.792	30.072	25.80	Schneider P, Hook SJ. Space observations of inland water bodies show rapid surface warming since 1985. Geophysical Research Letters. 2010;37.
11-Jul-1997	0	6.792	30.072	25.05	Schneider P, Hook SJ. Space observations of inland water bodies show rapid surface warming since 1985. Geophysical Research Letters. 2010;37.
12-Jul-1997	0	6.792	30.072	24.60	Schneider P, Hook SJ. Space observations of inland water bodies show rapid surface warming since 1985. Geophysical Research Letters. 2010;37.
13-Jul-1997	0	6.792	30.072	24.75	Schneider P, Hook SJ. Space observations of inland water bodies show rapid surface warming since 1985. Geophysical Research Letters. 2010;37.
14-Jul-1997	0	6.792	30.072	24.83	Schneider P, Hook SJ. Space observations of inland water bodies show rapid surface warming since 1985. Geophysical Research Letters. 2010;37.
15-Jul-1997	0	6.792	30.072	24.68	Schneider P, Hook SJ. Space observations of inland water bodies show rapid surface warming since 1985. Geophysical Research Letters. 2010;37.
19-Jul-1997	0	6.792	30.072	24.81	Schneider P, Hook SJ. Space observations of inland water bodies show rapid surface warming since 1985. Geophysical Research Letters. 2010;37.
20-Jul-1997	0	6.792	30.072	25.20	Schneider P, Hook SJ. Space observations of inland water bodies show rapid surface warming since 1985. Geophysical Research Letters. 2010;37.
22-Jul-1997	0	6.792	30.072	24.60	Schneider P, Hook SJ. Space observations of inland water bodies show rapid surface warming since 1985. Geophysical Research Letters. 2010;37.
29-Jul-1997	0	6.792	30.072	25.43	Schneider P, Hook SJ. Space observations of inland water bodies show rapid surface warming since 1985. Geophysical Research Letters. 2010;37.
30-Jul-1997	0	6.792	30.072	25.35	Schneider P, Hook SJ. Space observations of inland water bodies show rapid surface warming since 1985. Geophysical Research Letters. 2010;37.
31-Jul-1997	0	6.792	30.072	25.28	Schneider P, Hook SJ. Space observations of inland water bodies show rapid surface warming since 1985. Geophysical Research Letters. 2010;37.
01-Aug-1997	0	6.792	30.072	25.20	Schneider P, Hook SJ. Space observations of inland water bodies show rapid surface warming since 1985. Geophysical Research Letters. 2010;37.
02-Aug-1997	0	6.792	30.072	25.05	Schneider P, Hook SJ. Space observations of inland water bodies show rapid surface warming since 1985. Geophysical Research Letters. 2010;37.
07-Aug-1997	0	6.792	30.072	25.65	Schneider P, Hook SJ. Space observations of inland water bodies show rapid surface warming since 1985. Geophysical Research Letters. 2010;37.
08-Aug-1997	0	6.792	30.072	25.58	Schneider P, Hook SJ. Space observations of inland water bodies show rapid surface warming since 1985. Geophysical Research Letters. 2010;37.
09-Aug-1997	0	6.792	30.072	25.20	Schneider P, Hook SJ. Space observations of inland water bodies show rapid surface warming since 1985. Geophysical Research Letters. 2010;37.
11-Aug-1997	0	6.792	30.072	24.23	Schneider P, Hook SJ. Space observations of inland water bodies show rapid surface warming since 1985. Geophysical Research Letters. 2010;37.
16-Aug-1997	0	6.792	30.072	24.75	Schneider P, Hook SJ. Space observations of inland water bodies show rapid surface warming since 1985. Geophysical Research Letters. 2010;37.
17-Aug-1997	0	6.792	30.072	25.28	Schneider P, Hook SJ. Space observations of inland water bodies show rapid surface warming since 1985. Geophysical Research Letters. 2010;37.
18-Aug-1997	0	6.792	30.072	25.43	Schneider P, Hook SJ. Space observations of inland water bodies show rapid surface warming since 1985. Geophysical Research Letters. 2010;37.
19-Aug-1997	0	6.792	30.072	25.50	Schneider P, Hook SJ. Space observations of inland water bodies show rapid surface warming since 1985. Geophysical Research Letters. 2010;37.
20-Aug-1997	0	6.792	30.072	25.65	Schneider P, Hook SJ. Space observations of inland water bodies show rapid surface warming since 1985. Geophysical Research Letters. 2010;37.
23-Aug-1997	0	6.792	30.072	25.69	Schneider P, Hook SJ. Space observations of inland water bodies show rapid surface warming since 1985. Geophysical Research Letters. 2010;37.
25-Aug-1997	0	6.792	30.072	25.73	Schneider P, Hook SJ. Space observations of inland water bodies show rapid surface warming since 1985. Geophysical Research Letters. 2010;37.
26-Aug-1997	0	6.792	30.072	25.40	Schneider P, Hook SJ. Space observations of inland water bodies show rapid surface warming since 1985. Geophysical Research Letters. 2010;37.
26-Aug-1997	0	6.792	30.072	25.58	Schneider P, Hook SJ. Space observations of inland water bodies show rapid surface warming since 1985. Geophysical Research Letters. 2010;37.
27-Aug-1997	0	6.792	30.072	25.35	Schneider P, Hook SJ. Space observations of inland water bodies show rapid surface warming since 1985. Geophysical Research Letters. 2010;37.
28-Aug-1997	0	6.792	30.072	25.05	Schneider P, Hook SJ. Space observations of inland water bodies show rapid surface warming since 1985. Geophysical Research Letters. 2010;37.
29-Aug-1997	0	6.792	30.072	25.06	Schneider P, Hook SJ. Space observations of inland water bodies show rapid surface warming since 1985. Geophysical Research Letters. 2010;37.
29-Aug-1997	0	6.792	30.072	25.58	Schneider P, Hook SJ. Space observations of inland water bodies show rapid surface warming since 1985. Geophysical Research Letters. 2010;37.
04-Sep-1997	0	6.792	30.072	25.50	Schneider P, Hook SJ. Space observations of inland water bodies show rapid surface warming since 1985. Geophysical Research Letters. 2010;37.
06-Sep-1997	0	6.792	30.072	25.88	Schneider P, Hook SJ. Space observations of inland water bodies show rapid surface warming since 1985. Geophysical Research Letters. 2010;37.
07-Sep-1997	0	6.792	30.072	25.43	Schneider P, Hook SJ. Space observations of inland water bodies show rapid surface warming since 1985. Geophysical Research Letters. 2010;37.
08-Sep-1997	0	6.792	30.072	24.80	Schneider P, Hook SJ. Space observations of inland water bodies show rapid surface warming since 1985. Geophysical Research Letters. 2010;37.
11-Sep-1997	0	6.792	30.072	25.38	Schneider P, Hook SJ. Space observations of inland water bodies show rapid surface warming since 1985. Geophysical Research Letters. 2010;37.
14-Sep-1997	0	6.792	30.072	25.37	Schneider P, Hook SJ. Space observations of inland water bodies show rapid surface warming since 1985. Geophysical Research Letters. 2010;37.
14-Sep-1997	0	6.792	30.072	25.65	Schneider P, Hook SJ. Space observations of inland water bodies show rapid surface warming since 1985. Geophysical Research Letters. 2010;37.
16-Sep-1997	0	6.792	30.072	26.10	Schneider P, Hook SJ. Space observations of inland water bodies show rapid surface warming since 1985. Geophysical Research Letters. 2010;37.
22-Sep-1997	0	6.792	30.072	26.78	Schneider P, Hook SJ. Space observations of inland water bodies show rapid surface warming since 1985. Geophysical Research Letters. 2010;37.
24-Sep-1997	0	6.792	30.072	26.70	Schneider P, Hook SJ. Space observations of inland water bodies show rapid surface warming since 1985. Geophysical Research Letters. 2010;37.
25-Sep-1997	0	6.792	30.072	26.18	Schneider P, Hook SJ. Space observations of inland water bodies show rapid surface warming since 1985. Geophysical Research Letters. 2010;37.
26-Sep-1997	0	6.792	30.072	26.78	Schneider P, Hook SJ. Space observations of inland water bodies show rapid surface warming since 1985. Geophysical Research Letters. 2010;37.
03-Oct-1997	0	6.792	30.072	26.24	Schneider P, Hook SJ. Space observations of inland water bodies show rapid surface warming since 1985. Geophysical Research Letters. 2010;37.
03-Oct-1997	0	6.792	30.072	26.78	Schneider P, Hook SJ. Space observations of inland water bodies show rapid surface warming since 1985. Geophysical Research Letters. 2010;37.
04-Oct-1997	0	6.792	30.072	26.48	Schneider P, Hook SJ. Space observations of inland water bodies show rapid surface warming since 1985. Geophysical Research Letters. 2010;37.
05-Oct-1997	0	6.792	30.072	26.85	Schneider P, Hook SJ. Space observations of inland water bodies show rapid surface warming since 1985. Geophysical Research Letters. 2010;37.
13-Oct-1997	0	6.792	30.072	26.52	Schneider P, Hook SJ. Space observations of inland water bodies show rapid surface warming since 1985. Geophysical Research Letters. 2010;37.
01-Nov-1997	0	6.792	30.072	25.43	Schneider P, Hook SJ. Space observations of inland water bodies show rapid surface warming since 1985. Geophysical Research Letters. 2010;37.
26-Nov-1997	0	6.792	30.072	25.28	Schneider P, Hook SJ. Space observations of inland water bodies show rapid surface warming since 1985. Geophysical Research Letters. 2010;37.
28-Jan-1998	0	6.792	30.072	27.30	Schneider P, Hook SJ. Space observations of inland water bodies show rapid surface warming since 1985. Geophysical Research Letters. 2010;37.
04-Mar-1998	0	6.792	30.072	28.43	Schneider P, Hook SJ. Space observations of inland water bodies show rapid surface warming since 1985. Geophysical Research Letters. 2010;37.
15-Mar-1998	0	6.792	30.072	28.13	Schneider P, Hook SJ. Space observations of inland water bodies show rapid surface warming since 1985. Geophysical Research Letters. 2010;37.
24-Mar-1998	0	6.792	30.072	28.43	Schneider P, Hook SJ. Space observations of inland water bodies show rapid surface warming since 1985. Geophysical Research Letters. 2010;37.
03-Apr-1998	0	6.792	30.072	27.08	Schneider P, Hook SJ. Space observations of inland water bodies show rapid surface warming since 1985. Geophysical Research Letters. 2010;37.
12-Apr-1998	0	6.792	30.072	27.45	Schneider P, Hook SJ. Space observations of inland water bodies show rapid surface warming since 1985. Geophysical Research Letters. 2010;37.
20-Apr-1998	0	6.792	30.072	26.70	Schneider P, Hook SJ. Space observations of inland water bodies show rapid surface warming since 1985. Geophysical Research Letters. 2010;37.
28-Apr-1998	0	6.792	30.072	27.55	Schneider P, Hook SJ. Space observations of inland water bodies show rapid surface warming since 1985. Geophysical Research Letters. 2010;37.
28-Apr-1998	0	6.792	30.072	28.13	Schneider P, Hook SJ. Space observations of inland water bodies show rapid surface warming since 1985. Geophysical Research Letters. 2010;37.
29-Apr-1998	0	6.792	30.072	27.38	Schneider P, Hook SJ. Space observations of inland water bodies show rapid surface warming since 1985. Geophysical Research Letters. 2010;37.
16-May-1998	0	6.792	30.072	27.83	Schneider P, Hook SJ. Space observations of inland water bodies show rapid surface warming since 1985. Geophysical Research Letters. 2010;37.
17-May-1998	0	6.792	30.072	27.45	Schneider P, Hook SJ. Space observations of inland water bodies show rapid surface warming since 1985. Geophysical Research Letters. 2010;37.
17-May-1998	0	6.792	30.072	27.49	Schneider P, Hook SJ. Space observations of inland water bodies show rapid surface warming since 1985. Geophysical Research Letters. 2010;37.
19-May-1998	0	6.792	30.072	27.83	Schneider P, Hook SJ. Space observations of inland water bodies show rapid surface warming since 1985. Geophysical Research Letters. 2010;37.
25-May-1998	0	6.792	30.072	27.08	Schneider P, Hook SJ. Space observations of inland water bodies show rapid surface warming since 1985. Geophysical Research Letters. 2010;37.
26-May-1998	0	6.792	30.072	26.48	Schneider P, Hook SJ. Space observations of inland water bodies show rapid surface warming since 1985. Geophysical Research Letters. 2010;37.
27-May-1998	0	6.792	30.072	26.70	Schneider P, Hook SJ. Space observations of inland water bodies show rapid surface warming since 1985. Geophysical Research Letters. 2010;37.
28-May-1998	0	6.792	30.072	26.10	Schneider P, Hook SJ. Space observations of inland water bodies show rapid surface warming since 1985. Geophysical Research Letters. 2010;37.
02-Jun-1998	0	6.792	30.072	26.61	Schneider P, Hook SJ. Space observations of inland water bodies show rapid surface warming since 1985. Geophysical Research Letters. 2010;37.
03-Jun-1998	0	6.792	30.072	27.08	Schneider P, Hook SJ. Space observations of inland water bodies show rapid surface warming since 1985. Geophysical Research Letters. 2010;37.
04-Jun-1998	0	6.792	30.072	26.85	Schneider P, Hook SJ. Space observations of inland water bodies show rapid surface warming since 1985. Geophysical Research Letters. 2010;37.
06-Jun-1998	0	6.792	30.072	26.18	Schneider P, Hook SJ. Space observations of inland water bodies show rapid surface warming since 1985. Geophysical Research Letters. 2010;37.
12-Jun-1998	0	6.792	30.072	26.70	Schneider P, Hook SJ. Space observations of inland water bodies show rapid surface warming since 1985. Geophysical Research Letters. 2010;37.
14-Jun-1998	0	6.792	30.072	26.55	Schneider P, Hook SJ. Space observations of inland water bodies show rapid surface warming since 1985. Geophysical Research Letters. 2010;37.
15-Jun-1998	0	6.792	30.072	25.67	Schneider P, Hook SJ. Space observations of inland water bodies show rapid surface warming since 1985. Geophysical Research Letters. 2010;37.
15-Jun-1998	0	6.792	30.072	26.25	Schneider P, Hook SJ. Space observations of inland water bodies show rapid surface warming since 1985. Geophysical Research Letters. 2010;37.
18-Jun-1998	0	6.792	30.072	25.30	Schneider P, Hook SJ. Space observations of inland water bodies show rapid surface warming since 1985. Geophysical Research Letters. 2010;37.
21-Jun-1998	0	6.792	30.072	25.63	Schneider P, Hook SJ. Space observations of inland water bodies show rapid surface warming since 1985. Geophysical Research Letters. 2010;37.
21-Jun-1998	0	6.792	30.072	25.88	Schneider P, Hook SJ. Space observations of inland water bodies show rapid surface warming since 1985. Geophysical Research Letters. 2010;37.
22-Jun-1998	0	6.792	30.072	25.80	Schneider P, Hook SJ. Space observations of inland water bodies show rapid surface warming since 1985. Geophysical Research Letters. 2010;37.
23-Jun-1998	0	6.792	30.072	26.03	Schneider P, Hook SJ. Space observations of inland water bodies show rapid surface warming since 1985. Geophysical Research Letters. 2010;37.
24-Jun-1998	0	6.792	30.072	26.55	Schneider P, Hook SJ. Space observations of inland water bodies show rapid surface warming since 1985. Geophysical Research Letters. 2010;37.
30-Jun-1998	0	6.792	30.072	25.50	Schneider P, Hook SJ. Space observations of inland water bodies show rapid surface warming since 1985. Geophysical Research Letters. 2010;37.
02-Jul-1998	0	6.792	30.072	25.73	Schneider P, Hook SJ. Space observations of inland water bodies show rapid surface warming since 1985. Geophysical Research Letters. 2010;37.
03-Jul-1998	0	6.792	30.072	25.73	Schneider P, Hook SJ. Space observations of inland water bodies show rapid surface warming since 1985. Geophysical Research Letters. 2010;37.
04-Jul-1998	0	6.792	30.072	25.27	Schneider P, Hook SJ. Space observations of inland water bodies show rapid surface warming since 1985. Geophysical Research Letters. 2010;37.
09-Jul-1998	0	6.792	30.072	23.70	Schneider P, Hook SJ. Space observations of inland water bodies show rapid surface warming since 1985. Geophysical Research Letters. 2010;37.
10-Jul-1998	0	6.792	30.072	25.18	Schneider P, Hook SJ. Space observations of inland water bodies show rapid surface warming since 1985. Geophysical Research Letters. 2010;37.
10-Jul-1998	0	6.792	30.072	25.50	Schneider P, Hook SJ. Space observations of inland water bodies show rapid surface warming since 1985. Geophysical Research Letters. 2010;37.
11-Jul-1998	0	6.792	30.072	25.88	Schneider P, Hook SJ. Space observations of inland water bodies show rapid surface warming since 1985. Geophysical Research Letters. 2010;37.
12-Jul-1998	0	6.792	30.072	25.28	Schneider P, Hook SJ. Space observations of inland water bodies show rapid surface warming since 1985. Geophysical Research Letters. 2010;37.
18-Jul-1998	0	6.792	30.072	25.43	Schneider P, Hook SJ. Space observations of inland water bodies show rapid surface warming since 1985. Geophysical Research Letters. 2010;37.
20-Jul-1998	0	6.792	30.072	24.78	Schneider P, Hook SJ. Space observations of inland water bodies show rapid surface warming since 1985. Geophysical Research Letters. 2010;37.
20-Jul-1998	0	6.792	30.072	24.98	Schneider P, Hook SJ. Space observations of inland water bodies show rapid surface warming since 1985. Geophysical Research Letters. 2010;37.
26-Jul-1998	0	6.792	30.072	25.08	Schneider P, Hook SJ. Space observations of inland water bodies show rapid surface warming since 1985. Geophysical Research Letters. 2010;37.
27-Jul-1998	0	6.792	30.072	25.20	Schneider P, Hook SJ. Space observations of inland water bodies show rapid surface warming since 1985. Geophysical Research Letters. 2010;37.
28-Jul-1998	0	6.792	30.072	25.13	Schneider P, Hook SJ. Space observations of inland water bodies show rapid surface warming since 1985. Geophysical Research Letters. 2010;37.
29-Jul-1998	0	6.792	30.072	25.20	Schneider P, Hook SJ. Space observations of inland water bodies show rapid surface warming since 1985. Geophysical Research Letters. 2010;37.
30-Jul-1998	0	6.792	30.072	25.28	Schneider P, Hook SJ. Space observations of inland water bodies show rapid surface warming since 1985. Geophysical Research Letters. 2010;37.
06-Aug-1998	0	6.792	30.072	24.98	Schneider P, Hook SJ. Space observations of inland water bodies show rapid surface warming since 1985. Geophysical Research Letters. 2010;37.
08-Aug-1998	0	6.792	30.072	24.75	Schneider P, Hook SJ. Space observations of inland water bodies show rapid surface warming since 1985. Geophysical Research Letters. 2010;37.
08-Aug-1998	0	6.792	30.072	24.83	Schneider P, Hook SJ. Space observations of inland water bodies show rapid surface warming since 1985. Geophysical Research Letters. 2010;37.
11-Aug-1998	0	6.792	30.072	24.92	Schneider P, Hook SJ. Space observations of inland water bodies show rapid surface warming since 1985. Geophysical Research Letters. 2010;37.
14-Aug-1998	0	6.792	30.072	24.75	Schneider P, Hook SJ. Space observations of inland water bodies show rapid surface warming since 1985. Geophysical Research Letters. 2010;37.
23-Aug-1998	0	6.792	30.072	25.28	Schneider P, Hook SJ. Space observations of inland water bodies show rapid surface warming since 1985. Geophysical Research Letters. 2010;37.
24-Aug-1998	0	6.792	30.072	25.35	Schneider P, Hook SJ. Space observations of inland water bodies show rapid surface warming since 1985. Geophysical Research Letters. 2010;37.
25-Aug-1998	0	6.792	30.072	25.50	Schneider P, Hook SJ. Space observations of inland water bodies show rapid surface warming since 1985. Geophysical Research Letters. 2010;37.
26-Aug-1998	0	6.792	30.072	25.65	Schneider P, Hook SJ. Space observations of inland water bodies show rapid surface warming since 1985. Geophysical Research Letters. 2010;37.
01-Sep-1998	0	6.792	30.072	24.53	Schneider P, Hook SJ. Space observations of inland water bodies show rapid surface warming since 1985. Geophysical Research Letters. 2010;37.
02-Sep-1998	0	6.792	30.072	24.45	Schneider P, Hook SJ. Space observations of inland water bodies show rapid surface warming since 1985. Geophysical Research Letters. 2010;37.
11-Sep-1998	0	6.792	30.072	25.43	Schneider P, Hook SJ. Space observations of inland water bodies show rapid surface warming since 1985. Geophysical Research Letters. 2010;37.
12-Sep-1998	0	6.792	30.072	26.40	Schneider P, Hook SJ. Space observations of inland water bodies show rapid surface warming since 1985. Geophysical Research Letters. 2010;37.
15-Sep-1998	0	6.792	30.072	25.92	Schneider P, Hook SJ. Space observations of inland water bodies show rapid surface warming since 1985. Geophysical Research Letters. 2010;37.
18-Sep-1998	0	6.792	30.072	25.86	Schneider P, Hook SJ. Space observations of inland water bodies show rapid surface warming since 1985. Geophysical Research Letters. 2010;37.
19-Sep-1998	0	6.792	30.072	25.50	Schneider P, Hook SJ. Space observations of inland water bodies show rapid surface warming since 1985. Geophysical Research Letters. 2010;37.
28-Sep-1998	0	6.792	30.072	26.25	Schneider P, Hook SJ. Space observations of inland water bodies show rapid surface warming since 1985. Geophysical Research Letters. 2010;37.
01-Oct-1998	0	6.792	30.072	26.48	Schneider P, Hook SJ. Space observations of inland water bodies show rapid surface warming since 1985. Geophysical Research Letters. 2010;37.
01-Oct-1998	0	6.792	30.072	26.83	Schneider P, Hook SJ. Space observations of inland water bodies show rapid surface warming since 1985. Geophysical Research Letters. 2010;37.
07-Oct-1998	0	6.792	30.072	26.48	Schneider P, Hook SJ. Space observations of inland water bodies show rapid surface warming since 1985. Geophysical Research Letters. 2010;37.
10-Oct-1998	0	6.792	30.072	25.95	Schneider P, Hook SJ. Space observations of inland water bodies show rapid surface warming since 1985. Geophysical Research Letters. 2010;37.
16-Oct-1998	0	6.792	30.072	27.00	Schneider P, Hook SJ. Space observations of inland water bodies show rapid surface warming since 1985. Geophysical Research Letters. 2010;37.
19-Oct-1998	0	6.792	30.072	26.25	Schneider P, Hook SJ. Space observations of inland water bodies show rapid surface warming since 1985. Geophysical Research Letters. 2010;37.
20-Oct-1998	0	6.792	30.072	26.24	Schneider P, Hook SJ. Space observations of inland water bodies show rapid surface warming since 1985. Geophysical Research Letters. 2010;37.
28-Oct-1998	0	6.792	30.072	27.30	Schneider P, Hook SJ. Space observations of inland water bodies show rapid surface warming since 1985. Geophysical Research Letters. 2010;37.
05-Nov-1998	0	6.792	30.072	26.93	Schneider P, Hook SJ. Space observations of inland water bodies show rapid surface warming since 1985. Geophysical Research Letters. 2010;37.
01-Dec-1998	0	6.792	30.072	26.63	Schneider P, Hook SJ. Space observations of inland water bodies show rapid surface warming since 1985. Geophysical Research Letters. 2010;37.
03-Dec-1998	0	6.792	30.072	26.18	Schneider P, Hook SJ. Space observations of inland water bodies show rapid surface warming since 1985. Geophysical Research Letters. 2010;37.
07-Dec-1998	0	6.792	30.072	26.61	Schneider P, Hook SJ. Space observations of inland water bodies show rapid surface warming since 1985. Geophysical Research Letters. 2010;37.
12-Dec-1998	0	6.792	30.072	26.93	Schneider P, Hook SJ. Space observations of inland water bodies show rapid surface warming since 1985. Geophysical Research Letters. 2010;37.
17-Dec-1998	0	6.792	30.072	26.55	Schneider P, Hook SJ. Space observations of inland water bodies show rapid surface warming since 1985. Geophysical Research Letters. 2010;37.
19-Dec-1998	0	6.792	30.072	26.63	Schneider P, Hook SJ. Space observations of inland water bodies show rapid surface warming since 1985. Geophysical Research Letters. 2010;37.
20-Dec-1998	0	6.792	30.072	26.70	Schneider P, Hook SJ. Space observations of inland water bodies show rapid surface warming since 1985. Geophysical Research Letters. 2010;37.
21-Dec-1998	0	6.792	30.072	27.00	Schneider P, Hook SJ. Space observations of inland water bodies show rapid surface warming since 1985. Geophysical Research Letters. 2010;37.
28-Dec-1998	0	6.792	30.072	24.98	Schneider P, Hook SJ. Space observations of inland water bodies show rapid surface warming since 1985. Geophysical Research Letters. 2010;37.
25-Jan-1999	0	6.792	30.072	26.70	Schneider P, Hook SJ. Space observations of inland water bodies show rapid surface warming since 1985. Geophysical Research Letters. 2010;37.
18-Feb-1999	0	6.792	30.072	27.60	Schneider P, Hook SJ. Space observations of inland water bodies show rapid surface warming since 1985. Geophysical Research Letters. 2010;37.
11-Mar-1999	0	6.792	30.072	27.68	Schneider P, Hook SJ. Space observations of inland water bodies show rapid surface warming since 1985. Geophysical Research Letters. 2010;37.
05-Apr-1999	0	6.792	30.072	26.85	Schneider P, Hook SJ. Space observations of inland water bodies show rapid surface warming since 1985. Geophysical Research Letters. 2010;37.
13-Apr-1999	0	6.792	30.072	27.68	Schneider P, Hook SJ. Space observations of inland water bodies show rapid surface warming since 1985. Geophysical Research Letters. 2010;37.
14-Apr-1999	0	6.792	30.072	27.23	Schneider P, Hook SJ. Space observations of inland water bodies show rapid surface warming since 1985. Geophysical Research Letters. 2010;37.
15-Apr-1999	0	6.792	30.072	27.08	Schneider P, Hook SJ. Space observations of inland water bodies show rapid surface warming since 1985. Geophysical Research Letters. 2010;37.
16-Apr-1999	0	6.792	30.072	27.75	Schneider P, Hook SJ. Space observations of inland water bodies show rapid surface warming since 1985. Geophysical Research Letters. 2010;37.
22-Apr-1999	0	6.792	30.072	27.60	Schneider P, Hook SJ. Space observations of inland water bodies show rapid surface warming since 1985. Geophysical Research Letters. 2010;37.
23-Apr-1999	0	6.792	30.072	27.60	Schneider P, Hook SJ. Space observations of inland water bodies show rapid surface warming since 1985. Geophysical Research Letters. 2010;37.
24-Apr-1999	0	6.792	30.072	27.23	Schneider P, Hook SJ. Space observations of inland water bodies show rapid surface warming since 1985. Geophysical Research Letters. 2010;37.
09-May-1999	0	6.792	30.072	27.08	Schneider P, Hook SJ. Space observations of inland water bodies show rapid surface warming since 1985. Geophysical Research Letters. 2010;37.
10-May-1999	0	6.792	30.072	26.93	Schneider P, Hook SJ. Space observations of inland water bodies show rapid surface warming since 1985. Geophysical Research Letters. 2010;37.
11-May-1999	0	6.792	30.072	26.93	Schneider P, Hook SJ. Space observations of inland water bodies show rapid surface warming since 1985. Geophysical Research Letters. 2010;37.
15-May-1999	0	6.792	30.072	26.39	Schneider P, Hook SJ. Space observations of inland water bodies show rapid surface warming since 1985. Geophysical Research Letters. 2010;37.
18-May-1999	0	6.792	30.072	27.23	Schneider P, Hook SJ. Space observations of inland water bodies show rapid surface warming since 1985. Geophysical Research Letters. 2010;37.
21-May-1999	0	6.792	30.072	26.45	Schneider P, Hook SJ. Space observations of inland water bodies show rapid surface warming since 1985. Geophysical Research Letters. 2010;37.
26-May-1999	0	6.792	30.072	27.08	Schneider P, Hook SJ. Space observations of inland water bodies show rapid surface warming since 1985. Geophysical Research Letters. 2010;37.
27-May-1999	0	6.792	30.072	26.85	Schneider P, Hook SJ. Space observations of inland water bodies show rapid surface warming since 1985. Geophysical Research Letters. 2010;37.
30-May-1999	0	6.792	30.072	26.03	Schneider P, Hook SJ. Space observations of inland water bodies show rapid surface warming since 1985. Geophysical Research Letters. 2010;37.
31-May-1999	0	6.792	30.072	26.40	Schneider P, Hook SJ. Space observations of inland water bodies show rapid surface warming since 1985. Geophysical Research Letters. 2010;37.
03-Jun-1999	0	6.792	30.072	26.05	Schneider P, Hook SJ. Space observations of inland water bodies show rapid surface warming since 1985. Geophysical Research Letters. 2010;37.
04-Jun-1999	0	6.792	30.072	26.25	Schneider P, Hook SJ. Space observations of inland water bodies show rapid surface warming since 1985. Geophysical Research Letters. 2010;37.
05-Jun-1999	0	6.792	30.072	25.28	Schneider P, Hook SJ. Space observations of inland water bodies show rapid surface warming since 1985. Geophysical Research Letters. 2010;37.
06-Jun-1999	0	6.792	30.072	26.14	Schneider P, Hook SJ. Space observations of inland water bodies show rapid surface warming since 1985. Geophysical Research Letters. 2010;37.
06-Jun-1999	0	6.792	30.072	26.33	Schneider P, Hook SJ. Space observations of inland water bodies show rapid surface warming since 1985. Geophysical Research Letters. 2010;37.
07-Jun-1999	0	6.792	30.072	26.33	Schneider P, Hook SJ. Space observations of inland water bodies show rapid surface warming since 1985. Geophysical Research Letters. 2010;37.
13-Jun-1999	0	6.792	30.072	25.58	Schneider P, Hook SJ. Space observations of inland water bodies show rapid surface warming since 1985. Geophysical Research Letters. 2010;37.
14-Jun-1999	0	6.792	30.072	26.18	Schneider P, Hook SJ. Space observations of inland water bodies show rapid surface warming since 1985. Geophysical Research Letters. 2010;37.
15-Jun-1999	0	6.792	30.072	26.10	Schneider P, Hook SJ. Space observations of inland water bodies show rapid surface warming since 1985. Geophysical Research Letters. 2010;37.
17-Jun-1999	0	6.792	30.072	25.95	Schneider P, Hook SJ. Space observations of inland water bodies show rapid surface warming since 1985. Geophysical Research Letters. 2010;37.
19-Jun-1999	0	6.792	30.072	24.90	Schneider P, Hook SJ. Space observations of inland water bodies show rapid surface warming since 1985. Geophysical Research Letters. 2010;37.
22-Jun-1999	0	6.792	30.072	24.68	Schneider P, Hook SJ. Space observations of inland water bodies show rapid surface warming since 1985. Geophysical Research Letters. 2010;37.
24-Jun-1999	0	6.792	30.072	24.83	Schneider P, Hook SJ. Space observations of inland water bodies show rapid surface warming since 1985. Geophysical Research Letters. 2010;37.
02-Jul-1999	0	6.792	30.072	25.50	Schneider P, Hook SJ. Space observations of inland water bodies show rapid surface warming since 1985. Geophysical Research Letters. 2010;37.
03-Jul-1999	0	6.792	30.072	25.43	Schneider P, Hook SJ. Space observations of inland water bodies show rapid surface warming since 1985. Geophysical Research Letters. 2010;37.
05-Jul-1999	0	6.792	30.072	25.34	Schneider P, Hook SJ. Space observations of inland water bodies show rapid surface warming since 1985. Geophysical Research Letters. 2010;37.
08-Jul-1999	0	6.792	30.072	24.82	Schneider P, Hook SJ. Space observations of inland water bodies show rapid surface warming since 1985. Geophysical Research Letters. 2010;37.
10-Jul-1999	0	6.792	30.072	25.28	Schneider P, Hook SJ. Space observations of inland water bodies show rapid surface warming since 1985. Geophysical Research Letters. 2010;37.
11-Jul-1999	0	6.792	30.072	24.98	Schneider P, Hook SJ. Space observations of inland water bodies show rapid surface warming since 1985. Geophysical Research Letters. 2010;37.
12-Jul-1999	0	6.792	30.072	24.60	Schneider P, Hook SJ. Space observations of inland water bodies show rapid surface warming since 1985. Geophysical Research Letters. 2010;37.
13-Jul-1999	0	6.792	30.072	25.58	Schneider P, Hook SJ. Space observations of inland water bodies show rapid surface warming since 1985. Geophysical Research Letters. 2010;37.
18-Jul-1999	0	6.792	30.072	25.50	Schneider P, Hook SJ. Space observations of inland water bodies show rapid surface warming since 1985. Geophysical Research Letters. 2010;37.
19-Jul-1999	0	6.792	30.072	25.13	Schneider P, Hook SJ. Space observations of inland water bodies show rapid surface warming since 1985. Geophysical Research Letters. 2010;37.
20-Jul-1999	0	6.792	30.072	24.75	Schneider P, Hook SJ. Space observations of inland water bodies show rapid surface warming since 1985. Geophysical Research Letters. 2010;37.
21-Jul-1999	0	6.792	30.072	24.68	Schneider P, Hook SJ. Space observations of inland water bodies show rapid surface warming since 1985. Geophysical Research Letters. 2010;37.
22-Jul-1999	0	6.792	30.072	24.30	Schneider P, Hook SJ. Space observations of inland water bodies show rapid surface warming since 1985. Geophysical Research Letters. 2010;37.
27-Jul-1999	0	6.792	30.072	24.35	Schneider P, Hook SJ. Space observations of inland water bodies show rapid surface warming since 1985. Geophysical Research Letters. 2010;37.
28-Jul-1999	0	6.792	30.072	24.68	Schneider P, Hook SJ. Space observations of inland water bodies show rapid surface warming since 1985. Geophysical Research Letters. 2010;37.
30-Jul-1999	0	6.792	30.072	24.75	Schneider P, Hook SJ. Space observations of inland water bodies show rapid surface warming since 1985. Geophysical Research Letters. 2010;37.
14-Aug-1999	0	6.792	30.072	25.43	Schneider P, Hook SJ. Space observations of inland water bodies show rapid surface warming since 1985. Geophysical Research Letters. 2010;37.
15-Aug-1999	0	6.792	30.072	24.89	Schneider P, Hook SJ. Space observations of inland water bodies show rapid surface warming since 1985. Geophysical Research Letters. 2010;37.
15-Aug-1999	0	6.792	30.072	25.20	Schneider P, Hook SJ. Space observations of inland water bodies show rapid surface warming since 1985. Geophysical Research Letters. 2010;37.
16-Aug-1999	0	6.792	30.072	25.13	Schneider P, Hook SJ. Space observations of inland water bodies show rapid surface warming since 1985. Geophysical Research Letters. 2010;37.
17-Aug-1999	0	6.792	30.072	24.98	Schneider P, Hook SJ. Space observations of inland water bodies show rapid surface warming since 1985. Geophysical Research Letters. 2010;37.
18-Aug-1999	0	6.792	30.072	25.50	Schneider P, Hook SJ. Space observations of inland water bodies show rapid surface warming since 1985. Geophysical Research Letters. 2010;37.
01-Sep-1999	0	6.792	30.072	25.58	Schneider P, Hook SJ. Space observations of inland water bodies show rapid surface warming since 1985. Geophysical Research Letters. 2010;37.
04-Sep-1999	0	6.792	30.072	25.28	Schneider P, Hook SJ. Space observations of inland water bodies show rapid surface warming since 1985. Geophysical Research Letters. 2010;37.
10-Sep-1999	0	6.792	30.072	25.13	Schneider P, Hook SJ. Space observations of inland water bodies show rapid surface warming since 1985. Geophysical Research Letters. 2010;37.
11-Sep-1999	0	6.792	30.072	25.05	Schneider P, Hook SJ. Space observations of inland water bodies show rapid surface warming since 1985. Geophysical Research Letters. 2010;37.
12-Sep-1999	0	6.792	30.072	25.65	Schneider P, Hook SJ. Space observations of inland water bodies show rapid surface warming since 1985. Geophysical Research Letters. 2010;37.
16-Sep-1999	0	6.792	30.072	25.17	Schneider P, Hook SJ. Space observations of inland water bodies show rapid surface warming since 1985. Geophysical Research Letters. 2010;37.
18-Sep-1999	0	6.792	30.072	25.73	Schneider P, Hook SJ. Space observations of inland water bodies show rapid surface warming since 1985. Geophysical Research Letters. 2010;37.
21-Sep-1999	0	6.792	30.072	25.50	Schneider P, Hook SJ. Space observations of inland water bodies show rapid surface warming since 1985. Geophysical Research Letters. 2010;37.
22-Sep-1999	0	6.792	30.072	25.65	Schneider P, Hook SJ. Space observations of inland water bodies show rapid surface warming since 1985. Geophysical Research Letters. 2010;37.
28-Sep-1999	0	6.792	30.072	26.03	Schneider P, Hook SJ. Space observations of inland water bodies show rapid surface warming since 1985. Geophysical Research Letters. 2010;37.
29-Sep-1999	0	6.792	30.072	24.30	Schneider P, Hook SJ. Space observations of inland water bodies show rapid surface warming since 1985. Geophysical Research Letters. 2010;37.
02-Oct-1999	0	6.792	30.072	26.03	Schneider P, Hook SJ. Space observations of inland water bodies show rapid surface warming since 1985. Geophysical Research Letters. 2010;37.
15-Oct-1999	0	6.792	30.072	24.90	Schneider P, Hook SJ. Space observations of inland water bodies show rapid surface warming since 1985. Geophysical Research Letters. 2010;37.
17-Oct-1999	0	6.792	30.072	25.95	Schneider P, Hook SJ. Space observations of inland water bodies show rapid surface warming since 1985. Geophysical Research Letters. 2010;37.
23-Oct-1999	0	6.792	30.072	26.25	Schneider P, Hook SJ. Space observations of inland water bodies show rapid surface warming since 1985. Geophysical Research Letters. 2010;37.
24-Oct-1999	0	6.792	30.072	26.48	Schneider P, Hook SJ. Space observations of inland water bodies show rapid surface warming since 1985. Geophysical Research Letters. 2010;37.
26-Oct-1999	0	6.792	30.072	26.25	Schneider P, Hook SJ. Space observations of inland water bodies show rapid surface warming since 1985. Geophysical Research Letters. 2010;37.
01-Nov-1999	0	6.792	30.072	26.93	Schneider P, Hook SJ. Space observations of inland water bodies show rapid surface warming since 1985. Geophysical Research Letters. 2010;37.
29-Jan-2000	0	6.792	30.072	27.30	Schneider P, Hook SJ. Space observations of inland water bodies show rapid surface warming since 1985. Geophysical Research Letters. 2010;37.
22-Feb-2000	0	6.792	30.072	27.38	Schneider P, Hook SJ. Space observations of inland water bodies show rapid surface warming since 1985. Geophysical Research Letters. 2010;37.
18-Apr-2000	0	6.792	30.072	27.68	Schneider P, Hook SJ. Space observations of inland water bodies show rapid surface warming since 1985. Geophysical Research Letters. 2010;37.
25-Apr-2000	0	6.792	30.072	27.45	Schneider P, Hook SJ. Space observations of inland water bodies show rapid surface warming since 1985. Geophysical Research Letters. 2010;37.
02-May-2000	0	6.792	30.072	27.38	Schneider P, Hook SJ. Space observations of inland water bodies show rapid surface warming since 1985. Geophysical Research Letters. 2010;37.
03-May-2000	0	6.792	30.072	27.15	Schneider P, Hook SJ. Space observations of inland water bodies show rapid surface warming since 1985. Geophysical Research Letters. 2010;37.
04-May-2000	0	6.792	30.072	27.15	Schneider P, Hook SJ. Space observations of inland water bodies show rapid surface warming since 1985. Geophysical Research Letters. 2010;37.
05-May-2000	0	6.792	30.072	27.90	Schneider P, Hook SJ. Space observations of inland water bodies show rapid surface warming since 1985. Geophysical Research Letters. 2010;37.
10-May-2000	0	6.792	30.072	27.38	Schneider P, Hook SJ. Space observations of inland water bodies show rapid surface warming since 1985. Geophysical Research Letters. 2010;37.
11-May-2000	0	6.792	30.072	26.33	Schneider P, Hook SJ. Space observations of inland water bodies show rapid surface warming since 1985. Geophysical Research Letters. 2010;37.
12-May-2000	0	6.792	30.072	26.93	Schneider P, Hook SJ. Space observations of inland water bodies show rapid surface warming since 1985. Geophysical Research Letters. 2010;37.
13-May-2000	0	6.792	30.072	27.45	Schneider P, Hook SJ. Space observations of inland water bodies show rapid surface warming since 1985. Geophysical Research Letters. 2010;37.
14-May-2000	0	6.792	30.072	26.93	Schneider P, Hook SJ. Space observations of inland water bodies show rapid surface warming since 1985. Geophysical Research Letters. 2010;37.
15-May-2000	0	6.792	30.072	27.12	Schneider P, Hook SJ. Space observations of inland water bodies show rapid surface warming since 1985. Geophysical Research Letters. 2010;37.
20-May-2000	0	6.792	30.072	27.15	Schneider P, Hook SJ. Space observations of inland water bodies show rapid surface warming since 1985. Geophysical Research Letters. 2010;37.
21-May-2000	0	6.792	30.072	26.71	Schneider P, Hook SJ. Space observations of inland water bodies show rapid surface warming since 1985. Geophysical Research Letters. 2010;37.
21-May-2000	0	6.792	30.072	26.85	Schneider P, Hook SJ. Space observations of inland water bodies show rapid surface warming since 1985. Geophysical Research Letters. 2010;37.
22-May-2000	0	6.792	30.072	26.78	Schneider P, Hook SJ. Space observations of inland water bodies show rapid surface warming since 1985. Geophysical Research Letters. 2010;37.
28-May-2000	0	6.792	30.072	26.10	Schneider P, Hook SJ. Space observations of inland water bodies show rapid surface warming since 1985. Geophysical Research Letters. 2010;37.
29-May-2000	0	6.792	30.072	26.03	Schneider P, Hook SJ. Space observations of inland water bodies show rapid surface warming since 1985. Geophysical Research Letters. 2010;37.
30-May-2000	0	6.792	30.072	26.85	Schneider P, Hook SJ. Space observations of inland water bodies show rapid surface warming since 1985. Geophysical Research Letters. 2010;37.
31-May-2000	0	6.792	30.072	26.63	Schneider P, Hook SJ. Space observations of inland water bodies show rapid surface warming since 1985. Geophysical Research Letters. 2010;37.
03-Jun-2000	0	6.792	30.072	26.10	Schneider P, Hook SJ. Space observations of inland water bodies show rapid surface warming since 1985. Geophysical Research Letters. 2010;37.
05-Jun-2000	0	6.792	30.072	26.93	Schneider P, Hook SJ. Space observations of inland water bodies show rapid surface warming since 1985. Geophysical Research Letters. 2010;37.
07-Jun-2000	0	6.792	30.072	25.95	Schneider P, Hook SJ. Space observations of inland water bodies show rapid surface warming since 1985. Geophysical Research Letters. 2010;37.
09-Jun-2000	0	6.792	30.072	26.17	Schneider P, Hook SJ. Space observations of inland water bodies show rapid surface warming since 1985. Geophysical Research Letters. 2010;37.
13-Jun-2000	0	6.792	30.072	25.95	Schneider P, Hook SJ. Space observations of inland water bodies show rapid surface warming since 1985. Geophysical Research Letters. 2010;37.
14-Jun-2000	0	6.792	30.072	25.88	Schneider P, Hook SJ. Space observations of inland water bodies show rapid surface warming since 1985. Geophysical Research Letters. 2010;37.
15-Jun-2000	0	6.792	30.072	26.03	Schneider P, Hook SJ. Space observations of inland water bodies show rapid surface warming since 1985. Geophysical Research Letters. 2010;37.
17-Jun-2000	0	6.792	30.072	26.03	Schneider P, Hook SJ. Space observations of inland water bodies show rapid surface warming since 1985. Geophysical Research Letters. 2010;37.
22-Jun-2000	0	6.792	30.072	25.90	Schneider P, Hook SJ. Space observations of inland water bodies show rapid surface warming since 1985. Geophysical Research Letters. 2010;37.
23-Jun-2000	0	6.792	30.072	25.80	Schneider P, Hook SJ. Space observations of inland water bodies show rapid surface warming since 1985. Geophysical Research Letters. 2010;37.
01-Jul-2000	0	6.792	30.072	25.73	Schneider P, Hook SJ. Space observations of inland water bodies show rapid surface warming since 1985. Geophysical Research Letters. 2010;37.
02-Jul-2000	0	6.792	30.072	25.43	Schneider P, Hook SJ. Space observations of inland water bodies show rapid surface warming since 1985. Geophysical Research Letters. 2010;37.
08-Jul-2000	0	6.792	30.072	24.51	Schneider P, Hook SJ. Space observations of inland water bodies show rapid surface warming since 1985. Geophysical Research Letters. 2010;37.
09-Jul-2000	0	6.792	30.072	25.13	Schneider P, Hook SJ. Space observations of inland water bodies show rapid surface warming since 1985. Geophysical Research Letters. 2010;37.
11-Jul-2000	0	6.792	30.072	24.23	Schneider P, Hook SJ. Space observations of inland water bodies show rapid surface warming since 1985. Geophysical Research Letters. 2010;37.
11-Jul-2000	0	6.792	30.072	24.58	Schneider P, Hook SJ. Space observations of inland water bodies show rapid surface warming since 1985. Geophysical Research Letters. 2010;37.
12-Jul-2000	0	6.792	30.072	24.75	Schneider P, Hook SJ. Space observations of inland water bodies show rapid surface warming since 1985. Geophysical Research Letters. 2010;37.
13-Jul-2000	0	6.792	30.072	24.83	Schneider P, Hook SJ. Space observations of inland water bodies show rapid surface warming since 1985. Geophysical Research Letters. 2010;37.
18-Jul-2000	0	6.792	30.072	25.43	Schneider P, Hook SJ. Space observations of inland water bodies show rapid surface warming since 1985. Geophysical Research Letters. 2010;37.
19-Jul-2000	0	6.792	30.072	24.08	Schneider P, Hook SJ. Space observations of inland water bodies show rapid surface warming since 1985. Geophysical Research Letters. 2010;37.
21-Jul-2000	0	6.792	30.072	25.28	Schneider P, Hook SJ. Space observations of inland water bodies show rapid surface warming since 1985. Geophysical Research Letters. 2010;37.
24-Jul-2000	0	6.792	30.072	25.00	Schneider P, Hook SJ. Space observations of inland water bodies show rapid surface warming since 1985. Geophysical Research Letters. 2010;37.
26-Jul-2000	0	6.792	30.072	25.13	Schneider P, Hook SJ. Space observations of inland water bodies show rapid surface warming since 1985. Geophysical Research Letters. 2010;37.
27-Jul-2000	0	6.792	30.072	24.98	Schneider P, Hook SJ. Space observations of inland water bodies show rapid surface warming since 1985. Geophysical Research Letters. 2010;37.
28-Jul-2000	0	6.792	30.072	25.13	Schneider P, Hook SJ. Space observations of inland water bodies show rapid surface warming since 1985. Geophysical Research Letters. 2010;37.
29-Jul-2000	0	6.792	30.072	24.98	Schneider P, Hook SJ. Space observations of inland water bodies show rapid surface warming since 1985. Geophysical Research Letters. 2010;37.
30-Jul-2000	0	6.792	30.072	24.79	Schneider P, Hook SJ. Space observations of inland water bodies show rapid surface warming since 1985. Geophysical Research Letters. 2010;37.
30-Jul-2000	0	6.792	30.072	25.13	Schneider P, Hook SJ. Space observations of inland water bodies show rapid surface warming since 1985. Geophysical Research Letters. 2010;37.
05-Aug-2000	0	6.792	30.072	25.28	Schneider P, Hook SJ. Space observations of inland water bodies show rapid surface warming since 1985. Geophysical Research Letters. 2010;37.
06-Aug-2000	0	6.792	30.072	25.13	Schneider P, Hook SJ. Space observations of inland water bodies show rapid surface warming since 1985. Geophysical Research Letters. 2010;37.
16-Aug-2000	0	6.792	30.072	24.98	Schneider P, Hook SJ. Space observations of inland water bodies show rapid surface warming since 1985. Geophysical Research Letters. 2010;37.
21-Aug-2000	0	6.792	30.072	24.38	Schneider P, Hook SJ. Space observations of inland water bodies show rapid surface warming since 1985. Geophysical Research Letters. 2010;37.
22-Aug-2000	0	6.792	30.072	24.75	Schneider P, Hook SJ. Space observations of inland water bodies show rapid surface warming since 1985. Geophysical Research Letters. 2010;37.
23-Aug-2000	0	6.792	30.072	24.83	Schneider P, Hook SJ. Space observations of inland water bodies show rapid surface warming since 1985. Geophysical Research Letters. 2010;37.
24-Aug-2000	0	6.792	30.072	25.05	Schneider P, Hook SJ. Space observations of inland water bodies show rapid surface warming since 1985. Geophysical Research Letters. 2010;37.
29-Aug-2000	0	6.792	30.072	25.35	Schneider P, Hook SJ. Space observations of inland water bodies show rapid surface warming since 1985. Geophysical Research Letters. 2010;37.
30-Aug-2000	0	6.792	30.072	25.20	Schneider P, Hook SJ. Space observations of inland water bodies show rapid surface warming since 1985. Geophysical Research Letters. 2010;37.
31-Aug-2000	0	6.792	30.072	24.91	Schneider P, Hook SJ. Space observations of inland water bodies show rapid surface warming since 1985. Geophysical Research Letters. 2010;37.
01-Sep-2000	0	6.792	30.072	25.05	Schneider P, Hook SJ. Space observations of inland water bodies show rapid surface warming since 1985. Geophysical Research Letters. 2010;37.
03-Sep-2000	0	6.792	30.072	25.17	Schneider P, Hook SJ. Space observations of inland water bodies show rapid surface warming since 1985. Geophysical Research Letters. 2010;37.
09-Sep-2000	0	6.792	30.072	25.58	Schneider P, Hook SJ. Space observations of inland water bodies show rapid surface warming since 1985. Geophysical Research Letters. 2010;37.
15-Sep-2000	0	6.792	30.072	25.80	Schneider P, Hook SJ. Space observations of inland water bodies show rapid surface warming since 1985. Geophysical Research Letters. 2010;37.
16-Sep-2000	0	6.792	30.072	25.07	Schneider P, Hook SJ. Space observations of inland water bodies show rapid surface warming since 1985. Geophysical Research Letters. 2010;37.
17-Sep-2000	0	6.792	30.072	25.28	Schneider P, Hook SJ. Space observations of inland water bodies show rapid surface warming since 1985. Geophysical Research Letters. 2010;37.
22-Sep-2000	0	6.792	30.072	25.29	Schneider P, Hook SJ. Space observations of inland water bodies show rapid surface warming since 1985. Geophysical Research Letters. 2010;37.
25-Sep-2000	0	6.792	30.072	24.75	Schneider P, Hook SJ. Space observations of inland water bodies show rapid surface warming since 1985. Geophysical Research Letters. 2010;37.
26-Sep-2000	0	6.792	30.072	25.88	Schneider P, Hook SJ. Space observations of inland water bodies show rapid surface warming since 1985. Geophysical Research Letters. 2010;37.
02-Oct-2000	0	6.792	30.072	26.03	Schneider P, Hook SJ. Space observations of inland water bodies show rapid surface warming since 1985. Geophysical Research Letters. 2010;37.
03-Oct-2000	0	6.792	30.072	25.13	Schneider P, Hook SJ. Space observations of inland water bodies show rapid surface warming since 1985. Geophysical Research Letters. 2010;37.
15-Oct-2000	0	6.792	30.072	26.48	Schneider P, Hook SJ. Space observations of inland water bodies show rapid surface warming since 1985. Geophysical Research Letters. 2010;37.
21-Oct-2000	0	6.792	30.072	26.33	Schneider P, Hook SJ. Space observations of inland water bodies show rapid surface warming since 1985. Geophysical Research Letters. 2010;37.
22-Oct-2000	0	6.792	30.072	26.48	Schneider P, Hook SJ. Space observations of inland water bodies show rapid surface warming since 1985. Geophysical Research Letters. 2010;37.
27-Oct-2000	0	6.792	30.072	27.06	Schneider P, Hook SJ. Space observations of inland water bodies show rapid surface warming since 1985. Geophysical Research Letters. 2010;37.
20-Dec-2000	0	6.792	30.072	25.95	Schneider P, Hook SJ. Space observations of inland water bodies show rapid surface warming since 1985. Geophysical Research Letters. 2010;37.
11-Feb-2001	0	6.792	30.072	26.55	Schneider P, Hook SJ. Space observations of inland water bodies show rapid surface warming since 1985. Geophysical Research Letters. 2010;37.
19-Feb-2001	0	6.792	30.072	26.03	Schneider P, Hook SJ. Space observations of inland water bodies show rapid surface warming since 1985. Geophysical Research Letters. 2010;37.
20-Apr-2001	0	6.792	30.072	26.55	Schneider P, Hook SJ. Space observations of inland water bodies show rapid surface warming since 1985. Geophysical Research Letters. 2010;37.
27-Apr-2001	0	6.792	30.072	27.38	Schneider P, Hook SJ. Space observations of inland water bodies show rapid surface warming since 1985. Geophysical Research Letters. 2010;37.
28-Apr-2001	0	6.792	30.072	27.45	Schneider P, Hook SJ. Space observations of inland water bodies show rapid surface warming since 1985. Geophysical Research Letters. 2010;37.
29-Apr-2001	0	6.792	30.072	27.23	Schneider P, Hook SJ. Space observations of inland water bodies show rapid surface warming since 1985. Geophysical Research Letters. 2010;37.
30-Apr-2001	0	6.792	30.072	27.68	Schneider P, Hook SJ. Space observations of inland water bodies show rapid surface warming since 1985. Geophysical Research Letters. 2010;37.
25-May-2001	0	6.792	30.072	26.93	Schneider P, Hook SJ. Space observations of inland water bodies show rapid surface warming since 1985. Geophysical Research Letters. 2010;37.
26-May-2001	0	6.792	30.072	26.40	Schneider P, Hook SJ. Space observations of inland water bodies show rapid surface warming since 1985. Geophysical Research Letters. 2010;37.
27-May-2001	0	6.792	30.072	26.93	Schneider P, Hook SJ. Space observations of inland water bodies show rapid surface warming since 1985. Geophysical Research Letters. 2010;37.
28-May-2001	0	6.792	30.072	27.00	Schneider P, Hook SJ. Space observations of inland water bodies show rapid surface warming since 1985. Geophysical Research Letters. 2010;37.
04-Jun-2001	0	6.792	30.072	26.40	Schneider P, Hook SJ. Space observations of inland water bodies show rapid surface warming since 1985. Geophysical Research Letters. 2010;37.
05-Jun-2001	0	6.792	30.072	25.73	Schneider P, Hook SJ. Space observations of inland water bodies show rapid surface warming since 1985. Geophysical Research Letters. 2010;37.
07-Jun-2001	0	6.792	30.072	26.04	Schneider P, Hook SJ. Space observations of inland water bodies show rapid surface warming since 1985. Geophysical Research Letters. 2010;37.
07-Jun-2001	0	6.792	30.072	26.33	Schneider P, Hook SJ. Space observations of inland water bodies show rapid surface warming since 1985. Geophysical Research Letters. 2010;37.
14-Jun-2001	0	6.792	30.072	25.95	Schneider P, Hook SJ. Space observations of inland water bodies show rapid surface warming since 1985. Geophysical Research Letters. 2010;37.
15-Jun-2001	0	6.792	30.072	25.58	Schneider P, Hook SJ. Space observations of inland water bodies show rapid surface warming since 1985. Geophysical Research Letters. 2010;37.
23-Jun-2001	0	6.792	30.072	25.76	Schneider P, Hook SJ. Space observations of inland water bodies show rapid surface warming since 1985. Geophysical Research Letters. 2010;37.
26-Jun-2001	0	6.792	30.072	26.11	Schneider P, Hook SJ. Space observations of inland water bodies show rapid surface warming since 1985. Geophysical Research Letters. 2010;37.
29-Jun-2001	0	6.792	30.072	25.93	Schneider P, Hook SJ. Space observations of inland water bodies show rapid surface warming since 1985. Geophysical Research Letters. 2010;37.
02-Jul-2001	0	6.792	30.072	25.50	Schneider P, Hook SJ. Space observations of inland water bodies show rapid surface warming since 1985. Geophysical Research Letters. 2010;37.
03-Jul-2001	0	6.792	30.072	25.43	Schneider P, Hook SJ. Space observations of inland water bodies show rapid surface warming since 1985. Geophysical Research Letters. 2010;37.
06-Jul-2001	0	6.792	30.072	25.28	Schneider P, Hook SJ. Space observations of inland water bodies show rapid surface warming since 1985. Geophysical Research Letters. 2010;37.
12-Jul-2001	0	6.792	30.072	24.72	Schneider P, Hook SJ. Space observations of inland water bodies show rapid surface warming since 1985. Geophysical Research Letters. 2010;37.
12-Jul-2001	0	6.792	30.072	25.05	Schneider P, Hook SJ. Space observations of inland water bodies show rapid surface warming since 1985. Geophysical Research Letters. 2010;37.
14-Jul-2001	0	6.792	30.072	24.83	Schneider P, Hook SJ. Space observations of inland water bodies show rapid surface warming since 1985. Geophysical Research Letters. 2010;37.
15-Jul-2001	0	6.792	30.072	24.69	Schneider P, Hook SJ. Space observations of inland water bodies show rapid surface warming since 1985. Geophysical Research Letters. 2010;37.
15-Jul-2001	0	6.792	30.072	24.98	Schneider P, Hook SJ. Space observations of inland water bodies show rapid surface warming since 1985. Geophysical Research Letters. 2010;37.
16-Jul-2001	0	6.792	30.072	24.83	Schneider P, Hook SJ. Space observations of inland water bodies show rapid surface warming since 1985. Geophysical Research Letters. 2010;37.
24-Jul-2001	0	6.792	30.072	25.20	Schneider P, Hook SJ. Space observations of inland water bodies show rapid surface warming since 1985. Geophysical Research Letters. 2010;37.
25-Jul-2001	0	6.792	30.072	25.20	Schneider P, Hook SJ. Space observations of inland water bodies show rapid surface warming since 1985. Geophysical Research Letters. 2010;37.
31-Jul-2001	0	6.792	30.072	25.13	Schneider P, Hook SJ. Space observations of inland water bodies show rapid surface warming since 1985. Geophysical Research Letters. 2010;37.
03-Aug-2001	0	6.792	30.072	24.58	Schneider P, Hook SJ. Space observations of inland water bodies show rapid surface warming since 1985. Geophysical Research Letters. 2010;37.
03-Aug-2001	0	6.792	30.072	24.75	Schneider P, Hook SJ. Space observations of inland water bodies show rapid surface warming since 1985. Geophysical Research Letters. 2010;37.
04-Aug-2001	0	6.792	30.072	24.75	Schneider P, Hook SJ. Space observations of inland water bodies show rapid surface warming since 1985. Geophysical Research Letters. 2010;37.
09-Aug-2001	0	6.792	30.072	24.53	Schneider P, Hook SJ. Space observations of inland water bodies show rapid surface warming since 1985. Geophysical Research Letters. 2010;37.
10-Aug-2001	0	6.792	30.072	24.38	Schneider P, Hook SJ. Space observations of inland water bodies show rapid surface warming since 1985. Geophysical Research Letters. 2010;37.
12-Aug-2001	0	6.792	30.072	24.60	Schneider P, Hook SJ. Space observations of inland water bodies show rapid surface warming since 1985. Geophysical Research Letters. 2010;37.
13-Aug-2001	0	6.792	30.072	24.60	Schneider P, Hook SJ. Space observations of inland water bodies show rapid surface warming since 1985. Geophysical Research Letters. 2010;37.
19-Aug-2001	0	6.792	30.072	25.46	Schneider P, Hook SJ. Space observations of inland water bodies show rapid surface warming since 1985. Geophysical Research Letters. 2010;37.
20-Aug-2001	0	6.792	30.072	25.35	Schneider P, Hook SJ. Space observations of inland water bodies show rapid surface warming since 1985. Geophysical Research Letters. 2010;37.
21-Aug-2001	0	6.792	30.072	25.28	Schneider P, Hook SJ. Space observations of inland water bodies show rapid surface warming since 1985. Geophysical Research Letters. 2010;37.
29-Aug-2001	0	6.792	30.072	25.20	Schneider P, Hook SJ. Space observations of inland water bodies show rapid surface warming since 1985. Geophysical Research Letters. 2010;37.
30-Aug-2001	0	6.792	30.072	24.68	Schneider P, Hook SJ. Space observations of inland water bodies show rapid surface warming since 1985. Geophysical Research Letters. 2010;37.
31-Aug-2001	0	6.792	30.072	24.90	Schneider P, Hook SJ. Space observations of inland water bodies show rapid surface warming since 1985. Geophysical Research Letters. 2010;37.
04-Sep-2001	0	6.792	30.072	24.65	Schneider P, Hook SJ. Space observations of inland water bodies show rapid surface warming since 1985. Geophysical Research Letters. 2010;37.
09-Sep-2001	0	6.792	30.072	25.73	Schneider P, Hook SJ. Space observations of inland water bodies show rapid surface warming since 1985. Geophysical Research Letters. 2010;37.
10-Sep-2001	0	6.792	30.072	25.20	Schneider P, Hook SJ. Space observations of inland water bodies show rapid surface warming since 1985. Geophysical Research Letters. 2010;37.
17-Sep-2001	0	6.792	30.072	25.71	Schneider P, Hook SJ. Space observations of inland water bodies show rapid surface warming since 1985. Geophysical Research Letters. 2010;37.
18-Sep-2001	0	6.792	30.072	25.95	Schneider P, Hook SJ. Space observations of inland water bodies show rapid surface warming since 1985. Geophysical Research Letters. 2010;37.
19-Sep-2001	0	6.792	30.072	25.43	Schneider P, Hook SJ. Space observations of inland water bodies show rapid surface warming since 1985. Geophysical Research Letters. 2010;37.
27-Sep-2001	0	6.792	30.072	25.95	Schneider P, Hook SJ. Space observations of inland water bodies show rapid surface warming since 1985. Geophysical Research Letters. 2010;37.
15-Dec-2001	0	6.792	30.072	27.08	Schneider P, Hook SJ. Space observations of inland water bodies show rapid surface warming since 1985. Geophysical Research Letters. 2010;37.
24-Feb-2002	0	6.792	30.072	27.15	Schneider P, Hook SJ. Space observations of inland water bodies show rapid surface warming since 1985. Geophysical Research Letters. 2010;37.
26-Feb-2002	0	6.792	30.072	27.15	Schneider P, Hook SJ. Space observations of inland water bodies show rapid surface warming since 1985. Geophysical Research Letters. 2010;37.
14-Apr-2002	0	6.792	30.072	28.05	Schneider P, Hook SJ. Space observations of inland water bodies show rapid surface warming since 1985. Geophysical Research Letters. 2010;37.
02-May-2002	0	6.792	30.072	26.85	Schneider P, Hook SJ. Space observations of inland water bodies show rapid surface warming since 1985. Geophysical Research Letters. 2010;37.
09-May-2002	0	6.792	30.072	28.05	Schneider P, Hook SJ. Space observations of inland water bodies show rapid surface warming since 1985. Geophysical Research Letters. 2010;37.
10-May-2002	0	6.792	30.072	26.13	Schneider P, Hook SJ. Space observations of inland water bodies show rapid surface warming since 1985. Geophysical Research Letters. 2010;37.
10-May-2002	0	6.792	30.072	27.45	Schneider P, Hook SJ. Space observations of inland water bodies show rapid surface warming since 1985. Geophysical Research Letters. 2010;37.
11-May-2002	0	6.792	30.072	27.00	Schneider P, Hook SJ. Space observations of inland water bodies show rapid surface warming since 1985. Geophysical Research Letters. 2010;37.
12-May-2002	0	6.792	30.072	27.30	Schneider P, Hook SJ. Space observations of inland water bodies show rapid surface warming since 1985. Geophysical Research Letters. 2010;37.
13-May-2002	0	6.792	30.072	27.00	Schneider P, Hook SJ. Space observations of inland water bodies show rapid surface warming since 1985. Geophysical Research Letters. 2010;37.
18-May-2002	0	6.792	30.072	27.00	Schneider P, Hook SJ. Space observations of inland water bodies show rapid surface warming since 1985. Geophysical Research Letters. 2010;37.
19-May-2002	0	6.792	30.072	26.78	Schneider P, Hook SJ. Space observations of inland water bodies show rapid surface warming since 1985. Geophysical Research Letters. 2010;37.
20-May-2002	0	6.792	30.072	26.79	Schneider P, Hook SJ. Space observations of inland water bodies show rapid surface warming since 1985. Geophysical Research Letters. 2010;37.
23-May-2002	0	6.792	30.072	26.53	Schneider P, Hook SJ. Space observations of inland water bodies show rapid surface warming since 1985. Geophysical Research Letters. 2010;37.
29-May-2002	0	6.792	30.072	26.70	Schneider P, Hook SJ. Space observations of inland water bodies show rapid surface warming since 1985. Geophysical Research Letters. 2010;37.
31-May-2002	0	6.792	30.072	27.23	Schneider P, Hook SJ. Space observations of inland water bodies show rapid surface warming since 1985. Geophysical Research Letters. 2010;37.
05-Jun-2002	0	6.792	30.072	27.08	Schneider P, Hook SJ. Space observations of inland water bodies show rapid surface warming since 1985. Geophysical Research Letters. 2010;37.
07-Jun-2002	0	6.792	30.072	26.18	Schneider P, Hook SJ. Space observations of inland water bodies show rapid surface warming since 1985. Geophysical Research Letters. 2010;37.
08-Jun-2002	0	6.792	30.072	26.60	Schneider P, Hook SJ. Space observations of inland water bodies show rapid surface warming since 1985. Geophysical Research Letters. 2010;37.
09-Jun-2002	0	6.792	30.072	26.63	Schneider P, Hook SJ. Space observations of inland water bodies show rapid surface warming since 1985. Geophysical Research Letters. 2010;37.
14-Jun-2002	0	6.792	30.072	25.65	Schneider P, Hook SJ. Space observations of inland water bodies show rapid surface warming since 1985. Geophysical Research Letters. 2010;37.
14-Jun-2002	0	6.792	30.072	26.10	Schneider P, Hook SJ. Space observations of inland water bodies show rapid surface warming since 1985. Geophysical Research Letters. 2010;37.
15-Jun-2002	0	6.792	30.072	26.10	Schneider P, Hook SJ. Space observations of inland water bodies show rapid surface warming since 1985. Geophysical Research Letters. 2010;37.
16-Jun-2002	0	6.792	30.072	25.95	Schneider P, Hook SJ. Space observations of inland water bodies show rapid surface warming since 1985. Geophysical Research Letters. 2010;37.
24-Jun-2002	0	6.792	30.072	25.20	Schneider P, Hook SJ. Space observations of inland water bodies show rapid surface warming since 1985. Geophysical Research Letters. 2010;37.
24-Jun-2002	0	6.792	30.072	25.49	Schneider P, Hook SJ. Space observations of inland water bodies show rapid surface warming since 1985. Geophysical Research Letters. 2010;37.
25-Jun-2002	0	6.792	30.072	25.05	Schneider P, Hook SJ. Space observations of inland water bodies show rapid surface warming since 1985. Geophysical Research Letters. 2010;37.
26-Jun-2002	0	6.792	30.072	25.43	Schneider P, Hook SJ. Space observations of inland water bodies show rapid surface warming since 1985. Geophysical Research Letters. 2010;37.
27-Jun-2002	0	6.792	30.072	24.90	Schneider P, Hook SJ. Space observations of inland water bodies show rapid surface warming since 1985. Geophysical Research Letters. 2010;37.
27-Jun-2002	0	6.792	30.072	25.50	Schneider P, Hook SJ. Space observations of inland water bodies show rapid surface warming since 1985. Geophysical Research Letters. 2010;37.
03-Jul-2002	0	6.792	30.072	25.28	Schneider P, Hook SJ. Space observations of inland water bodies show rapid surface warming since 1985. Geophysical Research Letters. 2010;37.
04-Jul-2002	0	6.792	30.072	25.35	Schneider P, Hook SJ. Space observations of inland water bodies show rapid surface warming since 1985. Geophysical Research Letters. 2010;37.
05-Jul-2002	0	6.792	30.072	25.20	Schneider P, Hook SJ. Space observations of inland water bodies show rapid surface warming since 1985. Geophysical Research Letters. 2010;37.
06-Jul-2002	0	6.792	30.072	25.35	Schneider P, Hook SJ. Space observations of inland water bodies show rapid surface warming since 1985. Geophysical Research Letters. 2010;37.
12-Jul-2002	0	6.792	30.072	25.58	Schneider P, Hook SJ. Space observations of inland water bodies show rapid surface warming since 1985. Geophysical Research Letters. 2010;37.
13-Jul-2002	0	6.792	30.072	25.28	Schneider P, Hook SJ. Space observations of inland water bodies show rapid surface warming since 1985. Geophysical Research Letters. 2010;37.
14-Jul-2002	0	6.792	30.072	25.28	Schneider P, Hook SJ. Space observations of inland water bodies show rapid surface warming since 1985. Geophysical Research Letters. 2010;37.
16-Jul-2002	0	6.792	30.072	25.43	Schneider P, Hook SJ. Space observations of inland water bodies show rapid surface warming since 1985. Geophysical Research Letters. 2010;37.
22-Jul-2002	0	6.792	30.072	25.58	Schneider P, Hook SJ. Space observations of inland water bodies show rapid surface warming since 1985. Geophysical Research Letters. 2010;37.
23-Jul-2002	0	6.792	30.072	25.43	Schneider P, Hook SJ. Space observations of inland water bodies show rapid surface warming since 1985. Geophysical Research Letters. 2010;37.
24-Jul-2002	0	6.792	30.072	25.43	Schneider P, Hook SJ. Space observations of inland water bodies show rapid surface warming since 1985. Geophysical Research Letters. 2010;37.
25-Jul-2002	0	6.792	30.072	25.28	Schneider P, Hook SJ. Space observations of inland water bodies show rapid surface warming since 1985. Geophysical Research Letters. 2010;37.
29-Jul-2002	0	6.792	30.072	25.06	Schneider P, Hook SJ. Space observations of inland water bodies show rapid surface warming since 1985. Geophysical Research Letters. 2010;37.
30-Jul-2002	0	6.792	30.072	25.05	Schneider P, Hook SJ. Space observations of inland water bodies show rapid surface warming since 1985. Geophysical Research Letters. 2010;37.
31-Jul-2002	0	6.792	30.072	24.83	Schneider P, Hook SJ. Space observations of inland water bodies show rapid surface warming since 1985. Geophysical Research Letters. 2010;37.
01-Aug-2002	0	6.792	30.072	25.43	Schneider P, Hook SJ. Space observations of inland water bodies show rapid surface warming since 1985. Geophysical Research Letters. 2010;37.
01-Aug-2002	0	6.792	30.072	25.55	Schneider P, Hook SJ. Space observations of inland water bodies show rapid surface warming since 1985. Geophysical Research Letters. 2010;37.
01-Aug-2002	0	6.792	30.072	25.62	Schneider P, Hook SJ. Space observations of inland water bodies show rapid surface warming since 1985. Geophysical Research Letters. 2010;37.
03-Aug-2002	0	6.792	30.072	24.60	Schneider P, Hook SJ. Space observations of inland water bodies show rapid surface warming since 1985. Geophysical Research Letters. 2010;37.
08-Aug-2002	0	6.792	30.072	25.58	Schneider P, Hook SJ. Space observations of inland water bodies show rapid surface warming since 1985. Geophysical Research Letters. 2010;37.
09-Aug-2002	0	6.792	30.072	25.20	Schneider P, Hook SJ. Space observations of inland water bodies show rapid surface warming since 1985. Geophysical Research Letters. 2010;37.
11-Aug-2002	0	6.792	30.072	24.98	Schneider P, Hook SJ. Space observations of inland water bodies show rapid surface warming since 1985. Geophysical Research Letters. 2010;37.
12-Aug-2002	0	6.792	30.072	25.20	Schneider P, Hook SJ. Space observations of inland water bodies show rapid surface warming since 1985. Geophysical Research Letters. 2010;37.
17-Aug-2002	0	6.792	30.072	25.04	Schneider P, Hook SJ. Space observations of inland water bodies show rapid surface warming since 1985. Geophysical Research Letters. 2010;37.
17-Aug-2002	0	6.792	30.072	25.35	Schneider P, Hook SJ. Space observations of inland water bodies show rapid surface warming since 1985. Geophysical Research Letters. 2010;37.
18-Aug-2002	0	6.792	30.072	25.05	Schneider P, Hook SJ. Space observations of inland water bodies show rapid surface warming since 1985. Geophysical Research Letters. 2010;37.
19-Aug-2002	0	6.792	30.072	24.53	Schneider P, Hook SJ. Space observations of inland water bodies show rapid surface warming since 1985. Geophysical Research Letters. 2010;37.
20-Aug-2002	0	6.792	30.072	24.83	Schneider P, Hook SJ. Space observations of inland water bodies show rapid surface warming since 1985. Geophysical Research Letters. 2010;37.
21-Aug-2002	0	6.792	30.072	24.45	Schneider P, Hook SJ. Space observations of inland water bodies show rapid surface warming since 1985. Geophysical Research Letters. 2010;37.
28-Aug-2002	0	6.792	30.072	25.20	Schneider P, Hook SJ. Space observations of inland water bodies show rapid surface warming since 1985. Geophysical Research Letters. 2010;37.
29-Aug-2002	0	6.792	30.072	25.05	Schneider P, Hook SJ. Space observations of inland water bodies show rapid surface warming since 1985. Geophysical Research Letters. 2010;37.
02-Sep-2002	0	6.792	30.072	25.11	Schneider P, Hook SJ. Space observations of inland water bodies show rapid surface warming since 1985. Geophysical Research Letters. 2010;37.
02-Sep-2002	0	6.792	30.072	25.23	Schneider P, Hook SJ. Space observations of inland water bodies show rapid surface warming since 1985. Geophysical Research Letters. 2010;37.
05-Sep-2002	0	6.792	30.072	25.54	Schneider P, Hook SJ. Space observations of inland water bodies show rapid surface warming since 1985. Geophysical Research Letters. 2010;37.
08-Sep-2002	0	6.792	30.072	25.36	Schneider P, Hook SJ. Space observations of inland water bodies show rapid surface warming since 1985. Geophysical Research Letters. 2010;37.
15-Sep-2002	0	6.792	30.072	25.13	Schneider P, Hook SJ. Space observations of inland water bodies show rapid surface warming since 1985. Geophysical Research Letters. 2010;37.
21-Sep-2002	0	6.792	30.072	25.09	Schneider P, Hook SJ. Space observations of inland water bodies show rapid surface warming since 1985. Geophysical Research Letters. 2010;37.
21-Sep-2002	0	6.792	30.072	25.58	Schneider P, Hook SJ. Space observations of inland water bodies show rapid surface warming since 1985. Geophysical Research Letters. 2010;37.
24-Sep-2002	0	6.792	30.072	25.06	Schneider P, Hook SJ. Space observations of inland water bodies show rapid surface warming since 1985. Geophysical Research Letters. 2010;37.
24-Sep-2002	0	6.792	30.072	25.25	Schneider P, Hook SJ. Space observations of inland water bodies show rapid surface warming since 1985. Geophysical Research Letters. 2010;37.
24-Sep-2002	0	6.792	30.072	25.43	Schneider P, Hook SJ. Space observations of inland water bodies show rapid surface warming since 1985. Geophysical Research Letters. 2010;37.
25-Sep-2002	0	6.792	30.072	25.73	Schneider P, Hook SJ. Space observations of inland water bodies show rapid surface warming since 1985. Geophysical Research Letters. 2010;37.
26-Sep-2002	0	6.792	30.072	25.95	Schneider P, Hook SJ. Space observations of inland water bodies show rapid surface warming since 1985. Geophysical Research Letters. 2010;37.
27-Sep-2002	0	6.792	30.072	26.70	Schneider P, Hook SJ. Space observations of inland water bodies show rapid surface warming since 1985. Geophysical Research Letters. 2010;37.
03-Oct-2002	0	6.792	30.072	25.95	Schneider P, Hook SJ. Space observations of inland water bodies show rapid surface warming since 1985. Geophysical Research Letters. 2010;37.
06-Oct-2002	0	6.792	30.072	25.95	Schneider P, Hook SJ. Space observations of inland water bodies show rapid surface warming since 1985. Geophysical Research Letters. 2010;37.
07-Oct-2002	0	6.792	30.072	25.88	Schneider P, Hook SJ. Space observations of inland water bodies show rapid surface warming since 1985. Geophysical Research Letters. 2010;37.
07-Oct-2002	0	6.792	30.072	26.23	Schneider P, Hook SJ. Space observations of inland water bodies show rapid surface warming since 1985. Geophysical Research Letters. 2010;37.
12-Oct-2002	0	6.792	30.072	26.03	Schneider P, Hook SJ. Space observations of inland water bodies show rapid surface warming since 1985. Geophysical Research Letters. 2010;37.
13-Oct-2002	0	6.792	30.072	26.24	Schneider P, Hook SJ. Space observations of inland water bodies show rapid surface warming since 1985. Geophysical Research Letters. 2010;37.
13-Oct-2002	0	6.792	30.072	26.34	Schneider P, Hook SJ. Space observations of inland water bodies show rapid surface warming since 1985. Geophysical Research Letters. 2010;37.
14-Oct-2002	0	6.792	30.072	25.88	Schneider P, Hook SJ. Space observations of inland water bodies show rapid surface warming since 1985. Geophysical Research Letters. 2010;37.
10-Nov-2002	0	6.792	30.072	26.25	Schneider P, Hook SJ. Space observations of inland water bodies show rapid surface warming since 1985. Geophysical Research Letters. 2010;37.
06-Dec-2002	0	6.792	30.072	25.95	Schneider P, Hook SJ. Space observations of inland water bodies show rapid surface warming since 1985. Geophysical Research Letters. 2010;37.
15-Dec-2002	0	6.792	30.072	26.25	Schneider P, Hook SJ. Space observations of inland water bodies show rapid surface warming since 1985. Geophysical Research Letters. 2010;37.
14-Jan-2003	0	6.792	30.072	26.70	Schneider P, Hook SJ. Space observations of inland water bodies show rapid surface warming since 1985. Geophysical Research Letters. 2010;37.
23-Jan-2003	0	6.792	30.072	26.48	Schneider P, Hook SJ. Space observations of inland water bodies show rapid surface warming since 1985. Geophysical Research Letters. 2010;37.
24-Jan-2003	0	6.792	30.072	27.08	Schneider P, Hook SJ. Space observations of inland water bodies show rapid surface warming since 1985. Geophysical Research Letters. 2010;37.
27-Feb-2003	0	6.792	30.072	27.32	Schneider P, Hook SJ. Space observations of inland water bodies show rapid surface warming since 1985. Geophysical Research Letters. 2010;37.
28-Feb-2003	0	6.792	30.072	27.38	Schneider P, Hook SJ. Space observations of inland water bodies show rapid surface warming since 1985. Geophysical Research Letters. 2010;37.
01-Mar-2003	0	6.792	30.072	28.43	Schneider P, Hook SJ. Space observations of inland water bodies show rapid surface warming since 1985. Geophysical Research Letters. 2010;37.
05-Mar-2003	0	6.792	30.072	28.35	Schneider P, Hook SJ. Space observations of inland water bodies show rapid surface warming since 1985. Geophysical Research Letters. 2010;37.
18-Mar-2003	0	6.792	30.072	27.27	Schneider P, Hook SJ. Space observations of inland water bodies show rapid surface warming since 1985. Geophysical Research Letters. 2010;37.
21-Mar-2003	0	6.792	30.072	27.81	Schneider P, Hook SJ. Space observations of inland water bodies show rapid surface warming since 1985. Geophysical Research Letters. 2010;37.
22-Mar-2003	0	6.792	30.072	28.50	Schneider P, Hook SJ. Space observations of inland water bodies show rapid surface warming since 1985. Geophysical Research Letters. 2010;37.
13-Apr-2003	0	6.792	30.072	25.88	Schneider P, Hook SJ. Space observations of inland water bodies show rapid surface warming since 1985. Geophysical Research Letters. 2010;37.
17-Apr-2003	0	6.792	30.072	27.68	Schneider P, Hook SJ. Space observations of inland water bodies show rapid surface warming since 1985. Geophysical Research Letters. 2010;37.
27-Apr-2003	0	6.792	30.072	28.28	Schneider P, Hook SJ. Space observations of inland water bodies show rapid surface warming since 1985. Geophysical Research Letters. 2010;37.
01-May-2003	0	6.792	30.072	27.75	Schneider P, Hook SJ. Space observations of inland water bodies show rapid surface warming since 1985. Geophysical Research Letters. 2010;37.
02-May-2003	0	6.792	30.072	28.20	Schneider P, Hook SJ. Space observations of inland water bodies show rapid surface warming since 1985. Geophysical Research Letters. 2010;37.
08-May-2003	0	6.792	30.072	27.04	Schneider P, Hook SJ. Space observations of inland water bodies show rapid surface warming since 1985. Geophysical Research Letters. 2010;37.
08-May-2003	0	6.792	30.072	27.19	Schneider P, Hook SJ. Space observations of inland water bodies show rapid surface warming since 1985. Geophysical Research Letters. 2010;37.
09-May-2003	0	6.792	30.072	27.38	Schneider P, Hook SJ. Space observations of inland water bodies show rapid surface warming since 1985. Geophysical Research Letters. 2010;37.
10-May-2003	0	6.792	30.072	27.23	Schneider P, Hook SJ. Space observations of inland water bodies show rapid surface warming since 1985. Geophysical Research Letters. 2010;37.
11-May-2003	0	6.792	30.072	26.84	Schneider P, Hook SJ. Space observations of inland water bodies show rapid surface warming since 1985. Geophysical Research Letters. 2010;37.
15-May-2003	0	6.792	30.072	27.60	Schneider P, Hook SJ. Space observations of inland water bodies show rapid surface warming since 1985. Geophysical Research Letters. 2010;37.
18-May-2003	0	6.792	30.072	27.45	Schneider P, Hook SJ. Space observations of inland water bodies show rapid surface warming since 1985. Geophysical Research Letters. 2010;37.
19-May-2003	0	6.792	30.072	27.15	Schneider P, Hook SJ. Space observations of inland water bodies show rapid surface warming since 1985. Geophysical Research Letters. 2010;37.
24-May-2003	0	6.792	30.072	27.48	Schneider P, Hook SJ. Space observations of inland water bodies show rapid surface warming since 1985. Geophysical Research Letters. 2010;37.
05-Jun-2003	0	6.792	30.072	26.93	Schneider P, Hook SJ. Space observations of inland water bodies show rapid surface warming since 1985. Geophysical Research Letters. 2010;37.
06-Jun-2003	0	6.792	30.072	27.15	Schneider P, Hook SJ. Space observations of inland water bodies show rapid surface warming since 1985. Geophysical Research Letters. 2010;37.
11-Jun-2003	0	6.792	30.072	25.20	Schneider P, Hook SJ. Space observations of inland water bodies show rapid surface warming since 1985. Geophysical Research Letters. 2010;37.
12-Jun-2003	0	6.792	30.072	25.73	Schneider P, Hook SJ. Space observations of inland water bodies show rapid surface warming since 1985. Geophysical Research Letters. 2010;37.
12-Jun-2003	0	6.792	30.072	26.23	Schneider P, Hook SJ. Space observations of inland water bodies show rapid surface warming since 1985. Geophysical Research Letters. 2010;37.
15-Jun-2003	0	6.792	30.072	26.33	Schneider P, Hook SJ. Space observations of inland water bodies show rapid surface warming since 1985. Geophysical Research Letters. 2010;37.
18-Jun-2003	0	6.792	30.072	26.63	Schneider P, Hook SJ. Space observations of inland water bodies show rapid surface warming since 1985. Geophysical Research Letters. 2010;37.
19-Jun-2003	0	6.792	30.072	26.55	Schneider P, Hook SJ. Space observations of inland water bodies show rapid surface warming since 1985. Geophysical Research Letters. 2010;37.
23-Jun-2003	0	6.792	30.072	26.33	Schneider P, Hook SJ. Space observations of inland water bodies show rapid surface warming since 1985. Geophysical Research Letters. 2010;37.
24-Jun-2003	0	6.792	30.072	25.95	Schneider P, Hook SJ. Space observations of inland water bodies show rapid surface warming since 1985. Geophysical Research Letters. 2010;37.
27-Jun-2003	0	6.792	30.072	25.88	Schneider P, Hook SJ. Space observations of inland water bodies show rapid surface warming since 1985. Geophysical Research Letters. 2010;37.
01-Jul-2003	0	6.792	30.072	26.11	Schneider P, Hook SJ. Space observations of inland water bodies show rapid surface warming since 1985. Geophysical Research Letters. 2010;37.
06-Jul-2003	0	6.792	30.072	26.03	Schneider P, Hook SJ. Space observations of inland water bodies show rapid surface warming since 1985. Geophysical Research Letters. 2010;37.
10-Jul-2003	0	6.792	30.072	25.35	Schneider P, Hook SJ. Space observations of inland water bodies show rapid surface warming since 1985. Geophysical Research Letters. 2010;37.
12-Jul-2003	0	6.792	30.072	25.50	Schneider P, Hook SJ. Space observations of inland water bodies show rapid surface warming since 1985. Geophysical Research Letters. 2010;37.
14-Jul-2003	0	6.792	30.072	24.53	Schneider P, Hook SJ. Space observations of inland water bodies show rapid surface warming since 1985. Geophysical Research Letters. 2010;37.
15-Jul-2003	0	6.792	30.072	25.20	Schneider P, Hook SJ. Space observations of inland water bodies show rapid surface warming since 1985. Geophysical Research Letters. 2010;37.
16-Jul-2003	0	6.792	30.072	24.90	Schneider P, Hook SJ. Space observations of inland water bodies show rapid surface warming since 1985. Geophysical Research Letters. 2010;37.
17-Jul-2003	0	6.792	30.072	24.67	Schneider P, Hook SJ. Space observations of inland water bodies show rapid surface warming since 1985. Geophysical Research Letters. 2010;37.
19-Jul-2003	0	6.792	30.072	25.20	Schneider P, Hook SJ. Space observations of inland water bodies show rapid surface warming since 1985. Geophysical Research Letters. 2010;37.
20-Jul-2003	0	6.792	30.072	24.57	Schneider P, Hook SJ. Space observations of inland water bodies show rapid surface warming since 1985. Geophysical Research Letters. 2010;37.
24-Jul-2003	0	6.792	30.072	25.65	Schneider P, Hook SJ. Space observations of inland water bodies show rapid surface warming since 1985. Geophysical Research Letters. 2010;37.
25-Jul-2003	0	6.792	30.072	25.35	Schneider P, Hook SJ. Space observations of inland water bodies show rapid surface warming since 1985. Geophysical Research Letters. 2010;37.
28-Jul-2003	0	6.792	30.072	25.65	Schneider P, Hook SJ. Space observations of inland water bodies show rapid surface warming since 1985. Geophysical Research Letters. 2010;37.
29-Jul-2003	0	6.792	30.072	25.13	Schneider P, Hook SJ. Space observations of inland water bodies show rapid surface warming since 1985. Geophysical Research Letters. 2010;37.
01-Aug-2003	0	6.792	30.072	24.90	Schneider P, Hook SJ. Space observations of inland water bodies show rapid surface warming since 1985. Geophysical Research Letters. 2010;37.
02-Aug-2003	0	6.792	30.072	24.98	Schneider P, Hook SJ. Space observations of inland water bodies show rapid surface warming since 1985. Geophysical Research Letters. 2010;37.
08-Aug-2003	0	6.792	30.072	24.41	Schneider P, Hook SJ. Space observations of inland water bodies show rapid surface warming since 1985. Geophysical Research Letters. 2010;37.
10-Aug-2003	0	6.792	30.072	24.98	Schneider P, Hook SJ. Space observations of inland water bodies show rapid surface warming since 1985. Geophysical Research Letters. 2010;37.
12-Aug-2003	0	6.792	30.072	25.35	Schneider P, Hook SJ. Space observations of inland water bodies show rapid surface warming since 1985. Geophysical Research Letters. 2010;37.
19-Aug-2003	0	6.792	30.072	25.95	Schneider P, Hook SJ. Space observations of inland water bodies show rapid surface warming since 1985. Geophysical Research Letters. 2010;37.
24-Aug-2003	0	6.792	30.072	25.58	Schneider P, Hook SJ. Space observations of inland water bodies show rapid surface warming since 1985. Geophysical Research Letters. 2010;37.
25-Aug-2003	0	6.792	30.072	25.58	Schneider P, Hook SJ. Space observations of inland water bodies show rapid surface warming since 1985. Geophysical Research Letters. 2010;37.
28-Aug-2003	0	6.792	30.072	25.50	Schneider P, Hook SJ. Space observations of inland water bodies show rapid surface warming since 1985. Geophysical Research Letters. 2010;37.
29-Aug-2003	0	6.792	30.072	24.98	Schneider P, Hook SJ. Space observations of inland water bodies show rapid surface warming since 1985. Geophysical Research Letters. 2010;37.
01-Sep-2003	0	6.792	30.072	25.20	Schneider P, Hook SJ. Space observations of inland water bodies show rapid surface warming since 1985. Geophysical Research Letters. 2010;37.
16-Sep-2003	0	6.792	30.072	26.48	Schneider P, Hook SJ. Space observations of inland water bodies show rapid surface warming since 1985. Geophysical Research Letters. 2010;37.
24-Sep-2003	0	6.792	30.072	25.88	Schneider P, Hook SJ. Space observations of inland water bodies show rapid surface warming since 1985. Geophysical Research Letters. 2010;37.
25-Sep-2003	0	6.792	30.072	26.26	Schneider P, Hook SJ. Space observations of inland water bodies show rapid surface warming since 1985. Geophysical Research Letters. 2010;37.
03-Oct-2003	0	6.792	30.072	26.33	Schneider P, Hook SJ. Space observations of inland water bodies show rapid surface warming since 1985. Geophysical Research Letters. 2010;37.
11-Oct-2003	0	6.792	30.072	25.93	Schneider P, Hook SJ. Space observations of inland water bodies show rapid surface warming since 1985. Geophysical Research Letters. 2010;37.
11-Oct-2003	0	6.792	30.072	26.63	Schneider P, Hook SJ. Space observations of inland water bodies show rapid surface warming since 1985. Geophysical Research Letters. 2010;37.
12-Oct-2003	0	6.792	30.072	26.70	Schneider P, Hook SJ. Space observations of inland water bodies show rapid surface warming since 1985. Geophysical Research Letters. 2010;37.
25-Oct-2003	0	6.792	30.072	27.23	Schneider P, Hook SJ. Space observations of inland water bodies show rapid surface warming since 1985. Geophysical Research Letters. 2010;37.
27-Oct-2003	0	6.792	30.072	26.90	Schneider P, Hook SJ. Space observations of inland water bodies show rapid surface warming since 1985. Geophysical Research Letters. 2010;37.
07-Nov-2003	0	6.792	30.072	26.78	Schneider P, Hook SJ. Space observations of inland water bodies show rapid surface warming since 1985. Geophysical Research Letters. 2010;37.
12-Nov-2003	0	6.792	30.072	27.08	Schneider P, Hook SJ. Space observations of inland water bodies show rapid surface warming since 1985. Geophysical Research Letters. 2010;37.
15-Nov-2003	0	6.792	30.072	26.99	Schneider P, Hook SJ. Space observations of inland water bodies show rapid surface warming since 1985. Geophysical Research Letters. 2010;37.
24-Nov-2003	0	6.792	30.072	27.30	Schneider P, Hook SJ. Space observations of inland water bodies show rapid surface warming since 1985. Geophysical Research Letters. 2010;37.
25-Nov-2003	0	6.792	30.072	27.23	Schneider P, Hook SJ. Space observations of inland water bodies show rapid surface warming since 1985. Geophysical Research Letters. 2010;37.
03-Jan-2004	0	6.792	30.072	26.25	Schneider P, Hook SJ. Space observations of inland water bodies show rapid surface warming since 1985. Geophysical Research Letters. 2010;37.
16-Jan-2004	0	6.792	30.072	26.10	Schneider P, Hook SJ. Space observations of inland water bodies show rapid surface warming since 1985. Geophysical Research Letters. 2010;37.
04-Feb-2004	0	6.792	30.072	27.68	Schneider P, Hook SJ. Space observations of inland water bodies show rapid surface warming since 1985. Geophysical Research Letters. 2010;37.
12-Feb-2004	0	6.792	30.072	27.53	Schneider P, Hook SJ. Space observations of inland water bodies show rapid surface warming since 1985. Geophysical Research Letters. 2010;37.
13-Feb-2004	0	6.792	30.072	27.68	Schneider P, Hook SJ. Space observations of inland water bodies show rapid surface warming since 1985. Geophysical Research Letters. 2010;37.
29-Feb-2004	0	6.792	30.072	25.88	Schneider P, Hook SJ. Space observations of inland water bodies show rapid surface warming since 1985. Geophysical Research Letters. 2010;37.
15-Mar-2004	0	6.792	30.072	27.06	Schneider P, Hook SJ. Space observations of inland water bodies show rapid surface warming since 1985. Geophysical Research Letters. 2010;37.
18-Mar-2004	0	6.792	30.072	26.48	Schneider P, Hook SJ. Space observations of inland water bodies show rapid surface warming since 1985. Geophysical Research Letters. 2010;37.
06-Apr-2004	0	6.792	30.072	27.19	Schneider P, Hook SJ. Space observations of inland water bodies show rapid surface warming since 1985. Geophysical Research Letters. 2010;37.
09-Apr-2004	0	6.792	30.072	26.85	Schneider P, Hook SJ. Space observations of inland water bodies show rapid surface warming since 1985. Geophysical Research Letters. 2010;37.
18-Apr-2004	0	6.792	30.072	27.83	Schneider P, Hook SJ. Space observations of inland water bodies show rapid surface warming since 1985. Geophysical Research Letters. 2010;37.
19-Apr-2004	0	6.792	30.072	27.53	Schneider P, Hook SJ. Space observations of inland water bodies show rapid surface warming since 1985. Geophysical Research Letters. 2010;37.
25-Apr-2004	0	6.792	30.072	27.42	Schneider P, Hook SJ. Space observations of inland water bodies show rapid surface warming since 1985. Geophysical Research Letters. 2010;37.
26-Apr-2004	0	6.792	30.072	28.13	Schneider P, Hook SJ. Space observations of inland water bodies show rapid surface warming since 1985. Geophysical Research Letters. 2010;37.
28-Apr-2004	0	6.792	30.072	27.08	Schneider P, Hook SJ. Space observations of inland water bodies show rapid surface warming since 1985. Geophysical Research Letters. 2010;37.
05-May-2004	0	6.792	30.072	27.23	Schneider P, Hook SJ. Space observations of inland water bodies show rapid surface warming since 1985. Geophysical Research Letters. 2010;37.
06-May-2004	0	6.792	30.072	27.23	Schneider P, Hook SJ. Space observations of inland water bodies show rapid surface warming since 1985. Geophysical Research Letters. 2010;37.
07-May-2004	0	6.792	30.072	26.78	Schneider P, Hook SJ. Space observations of inland water bodies show rapid surface warming since 1985. Geophysical Research Letters. 2010;37.
08-May-2004	0	6.792	30.072	26.47	Schneider P, Hook SJ. Space observations of inland water bodies show rapid surface warming since 1985. Geophysical Research Letters. 2010;37.
10-May-2004	0	6.792	30.072	26.48	Schneider P, Hook SJ. Space observations of inland water bodies show rapid surface warming since 1985. Geophysical Research Letters. 2010;37.
11-May-2004	0	6.792	30.072	26.55	Schneider P, Hook SJ. Space observations of inland water bodies show rapid surface warming since 1985. Geophysical Research Letters. 2010;37.
11-May-2004	0	6.792	30.072	26.60	Schneider P, Hook SJ. Space observations of inland water bodies show rapid surface warming since 1985. Geophysical Research Letters. 2010;37.
14-May-2004	0	6.792	30.072	26.48	Schneider P, Hook SJ. Space observations of inland water bodies show rapid surface warming since 1985. Geophysical Research Letters. 2010;37.
18-May-2004	0	6.792	30.072	26.18	Schneider P, Hook SJ. Space observations of inland water bodies show rapid surface warming since 1985. Geophysical Research Letters. 2010;37.
19-May-2004	0	6.792	30.072	26.18	Schneider P, Hook SJ. Space observations of inland water bodies show rapid surface warming since 1985. Geophysical Research Letters. 2010;37.
20-May-2004	0	6.792	30.072	25.88	Schneider P, Hook SJ. Space observations of inland water bodies show rapid surface warming since 1985. Geophysical Research Letters. 2010;37.
23-May-2004	0	6.792	30.072	26.25	Schneider P, Hook SJ. Space observations of inland water bodies show rapid surface warming since 1985. Geophysical Research Letters. 2010;37.
24-May-2004	0	6.792	30.072	26.18	Schneider P, Hook SJ. Space observations of inland water bodies show rapid surface warming since 1985. Geophysical Research Letters. 2010;37.
27-May-2004	0	6.792	30.072	26.63	Schneider P, Hook SJ. Space observations of inland water bodies show rapid surface warming since 1985. Geophysical Research Letters. 2010;37.
28-May-2004	0	6.792	30.072	26.10	Schneider P, Hook SJ. Space observations of inland water bodies show rapid surface warming since 1985. Geophysical Research Letters. 2010;37.
30-May-2004	0	6.792	30.072	25.68	Schneider P, Hook SJ. Space observations of inland water bodies show rapid surface warming since 1985. Geophysical Research Letters. 2010;37.
01-Jun-2004	0	6.792	30.072	25.43	Schneider P, Hook SJ. Space observations of inland water bodies show rapid surface warming since 1985. Geophysical Research Letters. 2010;37.
02-Jun-2004	0	6.792	30.072	25.28	Schneider P, Hook SJ. Space observations of inland water bodies show rapid surface warming since 1985. Geophysical Research Letters. 2010;37.
05-Jun-2004	0	6.792	30.072	25.58	Schneider P, Hook SJ. Space observations of inland water bodies show rapid surface warming since 1985. Geophysical Research Letters. 2010;37.
06-Jun-2004	0	6.792	30.072	25.65	Schneider P, Hook SJ. Space observations of inland water bodies show rapid surface warming since 1985. Geophysical Research Letters. 2010;37.
09-Jun-2004	0	6.792	30.072	25.65	Schneider P, Hook SJ. Space observations of inland water bodies show rapid surface warming since 1985. Geophysical Research Letters. 2010;37.
11-Jun-2004	0	6.792	30.072	25.95	Schneider P, Hook SJ. Space observations of inland water bodies show rapid surface warming since 1985. Geophysical Research Letters. 2010;37.
12-Jun-2004	0	6.792	30.072	25.23	Schneider P, Hook SJ. Space observations of inland water bodies show rapid surface warming since 1985. Geophysical Research Letters. 2010;37.
14-Jun-2004	0	6.792	30.072	25.65	Schneider P, Hook SJ. Space observations of inland water bodies show rapid surface warming since 1985. Geophysical Research Letters. 2010;37.
18-Jun-2004	0	6.792	30.072	24.60	Schneider P, Hook SJ. Space observations of inland water bodies show rapid surface warming since 1985. Geophysical Research Letters. 2010;37.
18-Jun-2004	0	6.792	30.072	25.05	Schneider P, Hook SJ. Space observations of inland water bodies show rapid surface warming since 1985. Geophysical Research Letters. 2010;37.
23-Jun-2004	0	6.792	30.072	25.28	Schneider P, Hook SJ. Space observations of inland water bodies show rapid surface warming since 1985. Geophysical Research Letters. 2010;37.
28-Jun-2004	0	6.792	30.072	24.97	Schneider P, Hook SJ. Space observations of inland water bodies show rapid surface warming since 1985. Geophysical Research Letters. 2010;37.
28-Jun-2004	0	6.792	30.072	25.43	Schneider P, Hook SJ. Space observations of inland water bodies show rapid surface warming since 1985. Geophysical Research Letters. 2010;37.
01-Jul-2004	0	6.792	30.072	24.84	Schneider P, Hook SJ. Space observations of inland water bodies show rapid surface warming since 1985. Geophysical Research Letters. 2010;37.
01-Jul-2004	0	6.792	30.072	25.35	Schneider P, Hook SJ. Space observations of inland water bodies show rapid surface warming since 1985. Geophysical Research Letters. 2010;37.
02-Jul-2004	0	6.792	30.072	25.13	Schneider P, Hook SJ. Space observations of inland water bodies show rapid surface warming since 1985. Geophysical Research Letters. 2010;37.
03-Jul-2004	0	6.792	30.072	25.13	Schneider P, Hook SJ. Space observations of inland water bodies show rapid surface warming since 1985. Geophysical Research Letters. 2010;37.
06-Jul-2004	0	6.792	30.072	24.98	Schneider P, Hook SJ. Space observations of inland water bodies show rapid surface warming since 1985. Geophysical Research Letters. 2010;37.
07-Jul-2004	0	6.792	30.072	24.90	Schneider P, Hook SJ. Space observations of inland water bodies show rapid surface warming since 1985. Geophysical Research Letters. 2010;37.
10-Jul-2004	0	6.792	30.072	24.68	Schneider P, Hook SJ. Space observations of inland water bodies show rapid surface warming since 1985. Geophysical Research Letters. 2010;37.
11-Jul-2004	0	6.792	30.072	24.08	Schneider P, Hook SJ. Space observations of inland water bodies show rapid surface warming since 1985. Geophysical Research Letters. 2010;37.
15-Jul-2004	0	6.792	30.072	24.68	Schneider P, Hook SJ. Space observations of inland water bodies show rapid surface warming since 1985. Geophysical Research Letters. 2010;37.
16-Jul-2004	0	6.792	30.072	24.60	Schneider P, Hook SJ. Space observations of inland water bodies show rapid surface warming since 1985. Geophysical Research Letters. 2010;37.
17-Jul-2004	0	6.792	30.072	24.36	Schneider P, Hook SJ. Space observations of inland water bodies show rapid surface warming since 1985. Geophysical Research Letters. 2010;37.
19-Jul-2004	0	6.792	30.072	24.90	Schneider P, Hook SJ. Space observations of inland water bodies show rapid surface warming since 1985. Geophysical Research Letters. 2010;37.
20-Jul-2004	0	6.792	30.072	24.42	Schneider P, Hook SJ. Space observations of inland water bodies show rapid surface warming since 1985. Geophysical Research Letters. 2010;37.
20-Jul-2004	0	6.792	30.072	24.90	Schneider P, Hook SJ. Space observations of inland water bodies show rapid surface warming since 1985. Geophysical Research Letters. 2010;37.
25-Jul-2004	0	6.792	30.072	24.90	Schneider P, Hook SJ. Space observations of inland water bodies show rapid surface warming since 1985. Geophysical Research Letters. 2010;37.
29-Jul-2004	0	6.792	30.072	25.43	Schneider P, Hook SJ. Space observations of inland water bodies show rapid surface warming since 1985. Geophysical Research Letters. 2010;37.
01-Aug-2004	0	6.792	30.072	25.35	Schneider P, Hook SJ. Space observations of inland water bodies show rapid surface warming since 1985. Geophysical Research Letters. 2010;37.
02-Aug-2004	0	6.792	30.072	25.05	Schneider P, Hook SJ. Space observations of inland water bodies show rapid surface warming since 1985. Geophysical Research Letters. 2010;37.
05-Aug-2004	0	6.792	30.072	25.03	Schneider P, Hook SJ. Space observations of inland water bodies show rapid surface warming since 1985. Geophysical Research Letters. 2010;37.
06-Aug-2004	0	6.792	30.072	25.50	Schneider P, Hook SJ. Space observations of inland water bodies show rapid surface warming since 1985. Geophysical Research Letters. 2010;37.
07-Aug-2004	0	6.792	30.072	25.35	Schneider P, Hook SJ. Space observations of inland water bodies show rapid surface warming since 1985. Geophysical Research Letters. 2010;37.
08-Aug-2004	0	6.792	30.072	25.14	Schneider P, Hook SJ. Space observations of inland water bodies show rapid surface warming since 1985. Geophysical Research Letters. 2010;37.
10-Aug-2004	0	6.792	30.072	25.43	Schneider P, Hook SJ. Space observations of inland water bodies show rapid surface warming since 1985. Geophysical Research Letters. 2010;37.
14-Aug-2004	0	6.792	30.072	25.05	Schneider P, Hook SJ. Space observations of inland water bodies show rapid surface warming since 1985. Geophysical Research Letters. 2010;37.
15-Aug-2004	0	6.792	30.072	25.20	Schneider P, Hook SJ. Space observations of inland water bodies show rapid surface warming since 1985. Geophysical Research Letters. 2010;37.
19-Aug-2004	0	6.792	30.072	25.43	Schneider P, Hook SJ. Space observations of inland water bodies show rapid surface warming since 1985. Geophysical Research Letters. 2010;37.
20-Aug-2004	0	6.792	30.072	25.20	Schneider P, Hook SJ. Space observations of inland water bodies show rapid surface warming since 1985. Geophysical Research Letters. 2010;37.
23-Aug-2004	0	6.792	30.072	25.43	Schneider P, Hook SJ. Space observations of inland water bodies show rapid surface warming since 1985. Geophysical Research Letters. 2010;37.
24-Aug-2004	0	6.792	30.072	24.95	Schneider P, Hook SJ. Space observations of inland water bodies show rapid surface warming since 1985. Geophysical Research Letters. 2010;37.
24-Aug-2004	0	6.792	30.072	25.13	Schneider P, Hook SJ. Space observations of inland water bodies show rapid surface warming since 1985. Geophysical Research Letters. 2010;37.
27-Aug-2004	0	6.792	30.072	25.09	Schneider P, Hook SJ. Space observations of inland water bodies show rapid surface warming since 1985. Geophysical Research Letters. 2010;37.
28-Aug-2004	0	6.792	30.072	25.20	Schneider P, Hook SJ. Space observations of inland water bodies show rapid surface warming since 1985. Geophysical Research Letters. 2010;37.
09-Sep-2004	0	6.792	30.072	25.13	Schneider P, Hook SJ. Space observations of inland water bodies show rapid surface warming since 1985. Geophysical Research Letters. 2010;37.
10-Sep-2004	0	6.792	30.072	25.50	Schneider P, Hook SJ. Space observations of inland water bodies show rapid surface warming since 1985. Geophysical Research Letters. 2010;37.
11-Sep-2004	0	6.792	30.072	25.65	Schneider P, Hook SJ. Space observations of inland water bodies show rapid surface warming since 1985. Geophysical Research Letters. 2010;37.
14-Sep-2004	0	6.792	30.072	25.58	Schneider P, Hook SJ. Space observations of inland water bodies show rapid surface warming since 1985. Geophysical Research Letters. 2010;37.
15-Sep-2004	0	6.792	30.072	25.50	Schneider P, Hook SJ. Space observations of inland water bodies show rapid surface warming since 1985. Geophysical Research Letters. 2010;37.
24-Sep-2004	0	6.792	30.072	26.03	Schneider P, Hook SJ. Space observations of inland water bodies show rapid surface warming since 1985. Geophysical Research Letters. 2010;37.
25-Sep-2004	0	6.792	30.072	25.21	Schneider P, Hook SJ. Space observations of inland water bodies show rapid surface warming since 1985. Geophysical Research Letters. 2010;37.
28-Sep-2004	0	6.792	30.072	26.22	Schneider P, Hook SJ. Space observations of inland water bodies show rapid surface warming since 1985. Geophysical Research Letters. 2010;37.
29-Sep-2004	0	6.792	30.072	25.65	Schneider P, Hook SJ. Space observations of inland water bodies show rapid surface warming since 1985. Geophysical Research Letters. 2010;37.
01-Oct-2004	0	6.792	30.072	26.12	Schneider P, Hook SJ. Space observations of inland water bodies show rapid surface warming since 1985. Geophysical Research Letters. 2010;37.
02-Oct-2004	0	6.792	30.072	26.48	Schneider P, Hook SJ. Space observations of inland water bodies show rapid surface warming since 1985. Geophysical Research Letters. 2010;37.
03-Oct-2004	0	6.792	30.072	26.85	Schneider P, Hook SJ. Space observations of inland water bodies show rapid surface warming since 1985. Geophysical Research Letters. 2010;37.
07-Oct-2004	0	6.792	30.072	26.55	Schneider P, Hook SJ. Space observations of inland water bodies show rapid surface warming since 1985. Geophysical Research Letters. 2010;37.
16-Oct-2004	0	6.792	30.072	27.08	Schneider P, Hook SJ. Space observations of inland water bodies show rapid surface warming since 1985. Geophysical Research Letters. 2010;37.
20-Oct-2004	0	6.792	30.072	26.55	Schneider P, Hook SJ. Space observations of inland water bodies show rapid surface warming since 1985. Geophysical Research Letters. 2010;37.
24-Oct-2004	0	6.792	30.072	25.88	Schneider P, Hook SJ. Space observations of inland water bodies show rapid surface warming since 1985. Geophysical Research Letters. 2010;37.
29-Oct-2004	0	6.792	30.072	26.40	Schneider P, Hook SJ. Space observations of inland water bodies show rapid surface warming since 1985. Geophysical Research Letters. 2010;37.
30-Oct-2004	0	6.792	30.072	26.71	Schneider P, Hook SJ. Space observations of inland water bodies show rapid surface warming since 1985. Geophysical Research Letters. 2010;37.
11-Nov-2004	0	6.792	30.072	26.25	Schneider P, Hook SJ. Space observations of inland water bodies show rapid surface warming since 1985. Geophysical Research Letters. 2010;37.
20-Nov-2004	0	6.792	30.072	26.63	Schneider P, Hook SJ. Space observations of inland water bodies show rapid surface warming since 1985. Geophysical Research Letters. 2010;37.
20-Jan-2005	0	6.792	30.072	27.60	Schneider P, Hook SJ. Space observations of inland water bodies show rapid surface warming since 1985. Geophysical Research Letters. 2010;37.
24-Jan-2005	0	6.792	30.072	26.70	Schneider P, Hook SJ. Space observations of inland water bodies show rapid surface warming since 1985. Geophysical Research Letters. 2010;37.
10-Feb-2005	0	6.792	30.072	26.93	Schneider P, Hook SJ. Space observations of inland water bodies show rapid surface warming since 1985. Geophysical Research Letters. 2010;37.
11-Feb-2005	0	6.792	30.072	26.85	Schneider P, Hook SJ. Space observations of inland water bodies show rapid surface warming since 1985. Geophysical Research Letters. 2010;37.
20-Feb-2005	0	6.792	30.072	27.90	Schneider P, Hook SJ. Space observations of inland water bodies show rapid surface warming since 1985. Geophysical Research Letters. 2010;37.
13-Mar-2005	0	6.792	30.072	28.13	Schneider P, Hook SJ. Space observations of inland water bodies show rapid surface warming since 1985. Geophysical Research Letters. 2010;37.
31-Mar-2005	0	6.792	30.072	28.43	Schneider P, Hook SJ. Space observations of inland water bodies show rapid surface warming since 1985. Geophysical Research Letters. 2010;37.
01-Apr-2005	0	6.792	30.072	28.20	Schneider P, Hook SJ. Space observations of inland water bodies show rapid surface warming since 1985. Geophysical Research Letters. 2010;37.
07-Apr-2005	0	6.792	30.072	27.84	Schneider P, Hook SJ. Space observations of inland water bodies show rapid surface warming since 1985. Geophysical Research Letters. 2010;37.
17-Apr-2005	0	6.792	30.072	27.90	Schneider P, Hook SJ. Space observations of inland water bodies show rapid surface warming since 1985. Geophysical Research Letters. 2010;37.
22-Apr-2005	0	6.792	30.072	27.90	Schneider P, Hook SJ. Space observations of inland water bodies show rapid surface warming since 1985. Geophysical Research Letters. 2010;37.
23-Apr-2005	0	6.792	30.072	27.90	Schneider P, Hook SJ. Space observations of inland water bodies show rapid surface warming since 1985. Geophysical Research Letters. 2010;37.
29-Apr-2005	0	6.792	30.072	27.91	Schneider P, Hook SJ. Space observations of inland water bodies show rapid surface warming since 1985. Geophysical Research Letters. 2010;37.
30-Apr-2005	0	6.792	30.072	27.60	Schneider P, Hook SJ. Space observations of inland water bodies show rapid surface warming since 1985. Geophysical Research Letters. 2010;37.
01-May-2005	0	6.792	30.072	27.68	Schneider P, Hook SJ. Space observations of inland water bodies show rapid surface warming since 1985. Geophysical Research Letters. 2010;37.
05-May-2005	0	6.792	30.072	27.90	Schneider P, Hook SJ. Space observations of inland water bodies show rapid surface warming since 1985. Geophysical Research Letters. 2010;37.
06-May-2005	0	6.792	30.072	26.93	Schneider P, Hook SJ. Space observations of inland water bodies show rapid surface warming since 1985. Geophysical Research Letters. 2010;37.
09-May-2005	0	6.792	30.072	27.53	Schneider P, Hook SJ. Space observations of inland water bodies show rapid surface warming since 1985. Geophysical Research Letters. 2010;37.
12-May-2005	0	6.792	30.072	27.31	Schneider P, Hook SJ. Space observations of inland water bodies show rapid surface warming since 1985. Geophysical Research Letters. 2010;37.
13-May-2005	0	6.792	30.072	27.60	Schneider P, Hook SJ. Space observations of inland water bodies show rapid surface warming since 1985. Geophysical Research Letters. 2010;37.
14-May-2005	0	6.792	30.072	27.45	Schneider P, Hook SJ. Space observations of inland water bodies show rapid surface warming since 1985. Geophysical Research Letters. 2010;37.
15-May-2005	0	6.792	30.072	27.13	Schneider P, Hook SJ. Space observations of inland water bodies show rapid surface warming since 1985. Geophysical Research Letters. 2010;37.
18-May-2005	0	6.792	30.072	27.53	Schneider P, Hook SJ. Space observations of inland water bodies show rapid surface warming since 1985. Geophysical Research Letters. 2010;37.
19-May-2005	0	6.792	30.072	27.45	Schneider P, Hook SJ. Space observations of inland water bodies show rapid surface warming since 1985. Geophysical Research Letters. 2010;37.
22-May-2005	0	6.792	30.072	27.45	Schneider P, Hook SJ. Space observations of inland water bodies show rapid surface warming since 1985. Geophysical Research Letters. 2010;37.
23-May-2005	0	6.792	30.072	27.45	Schneider P, Hook SJ. Space observations of inland water bodies show rapid surface warming since 1985. Geophysical Research Letters. 2010;37.
26-May-2005	0	6.792	30.072	27.45	Schneider P, Hook SJ. Space observations of inland water bodies show rapid surface warming since 1985. Geophysical Research Letters. 2010;37.
27-May-2005	0	6.792	30.072	27.23	Schneider P, Hook SJ. Space observations of inland water bodies show rapid surface warming since 1985. Geophysical Research Letters. 2010;37.
28-May-2005	0	6.792	30.072	27.30	Schneider P, Hook SJ. Space observations of inland water bodies show rapid surface warming since 1985. Geophysical Research Letters. 2010;37.
28-May-2005	0	6.792	30.072	27.32	Schneider P, Hook SJ. Space observations of inland water bodies show rapid surface warming since 1985. Geophysical Research Letters. 2010;37.
31-May-2005	0	6.792	30.072	27.00	Schneider P, Hook SJ. Space observations of inland water bodies show rapid surface warming since 1985. Geophysical Research Letters. 2010;37.
31-May-2005	0	6.792	30.072	27.25	Schneider P, Hook SJ. Space observations of inland water bodies show rapid surface warming since 1985. Geophysical Research Letters. 2010;37.
04-Jun-2005	0	6.792	30.072	27.00	Schneider P, Hook SJ. Space observations of inland water bodies show rapid surface warming since 1985. Geophysical Research Letters. 2010;37.
09-Jun-2005	0	6.792	30.072	26.93	Schneider P, Hook SJ. Space observations of inland water bodies show rapid surface warming since 1985. Geophysical Research Letters. 2010;37.
10-Jun-2005	0	6.792	30.072	26.70	Schneider P, Hook SJ. Space observations of inland water bodies show rapid surface warming since 1985. Geophysical Research Letters. 2010;37.
11-Jun-2005	0	6.792	30.072	26.70	Schneider P, Hook SJ. Space observations of inland water bodies show rapid surface warming since 1985. Geophysical Research Letters. 2010;37.
12-Jun-2005	0	6.792	30.072	26.85	Schneider P, Hook SJ. Space observations of inland water bodies show rapid surface warming since 1985. Geophysical Research Letters. 2010;37.
13-Jun-2005	0	6.792	30.072	26.41	Schneider P, Hook SJ. Space observations of inland water bodies show rapid surface warming since 1985. Geophysical Research Letters. 2010;37.
13-Jun-2005	0	6.792	30.072	26.48	Schneider P, Hook SJ. Space observations of inland water bodies show rapid surface warming since 1985. Geophysical Research Letters. 2010;37.
14-Jun-2005	0	6.792	30.072	26.93	Schneider P, Hook SJ. Space observations of inland water bodies show rapid surface warming since 1985. Geophysical Research Letters. 2010;37.
16-Jun-2005	0	6.792	30.072	26.58	Schneider P, Hook SJ. Space observations of inland water bodies show rapid surface warming since 1985. Geophysical Research Letters. 2010;37.
19-Jun-2005	0	6.792	30.072	26.54	Schneider P, Hook SJ. Space observations of inland water bodies show rapid surface warming since 1985. Geophysical Research Letters. 2010;37.
20-Jun-2005	0	6.792	30.072	26.78	Schneider P, Hook SJ. Space observations of inland water bodies show rapid surface warming since 1985. Geophysical Research Letters. 2010;37.
21-Jun-2005	0	6.792	30.072	26.55	Schneider P, Hook SJ. Space observations of inland water bodies show rapid surface warming since 1985. Geophysical Research Letters. 2010;37.
24-Jun-2005	0	6.792	30.072	26.18	Schneider P, Hook SJ. Space observations of inland water bodies show rapid surface warming since 1985. Geophysical Research Letters. 2010;37.
02-Jul-2005	0	6.792	30.072	25.70	Schneider P, Hook SJ. Space observations of inland water bodies show rapid surface warming since 1985. Geophysical Research Letters. 2010;37.
02-Jul-2005	0	6.792	30.072	25.95	Schneider P, Hook SJ. Space observations of inland water bodies show rapid surface warming since 1985. Geophysical Research Letters. 2010;37.
03-Jul-2005	0	6.792	30.072	26.18	Schneider P, Hook SJ. Space observations of inland water bodies show rapid surface warming since 1985. Geophysical Research Letters. 2010;37.
04-Jul-2005	0	6.792	30.072	26.03	Schneider P, Hook SJ. Space observations of inland water bodies show rapid surface warming since 1985. Geophysical Research Letters. 2010;37.
05-Jul-2005	0	6.792	30.072	25.13	Schneider P, Hook SJ. Space observations of inland water bodies show rapid surface warming since 1985. Geophysical Research Letters. 2010;37.
08-Jul-2005	0	6.792	30.072	25.63	Schneider P, Hook SJ. Space observations of inland water bodies show rapid surface warming since 1985. Geophysical Research Letters. 2010;37.
09-Jul-2005	0	6.792	30.072	25.58	Schneider P, Hook SJ. Space observations of inland water bodies show rapid surface warming since 1985. Geophysical Research Letters. 2010;37.
13-Jul-2005	0	6.792	30.072	25.65	Schneider P, Hook SJ. Space observations of inland water bodies show rapid surface warming since 1985. Geophysical Research Letters. 2010;37.
14-Jul-2005	0	6.792	30.072	25.43	Schneider P, Hook SJ. Space observations of inland water bodies show rapid surface warming since 1985. Geophysical Research Letters. 2010;37.
18-Jul-2005	0	6.792	30.072	24.78	Schneider P, Hook SJ. Space observations of inland water bodies show rapid surface warming since 1985. Geophysical Research Letters. 2010;37.
19-Jul-2005	0	6.792	30.072	24.98	Schneider P, Hook SJ. Space observations of inland water bodies show rapid surface warming since 1985. Geophysical Research Letters. 2010;37.
20-Jul-2005	0	6.792	30.072	25.28	Schneider P, Hook SJ. Space observations of inland water bodies show rapid surface warming since 1985. Geophysical Research Letters. 2010;37.
21-Jul-2005	0	6.792	30.072	24.92	Schneider P, Hook SJ. Space observations of inland water bodies show rapid surface warming since 1985. Geophysical Research Letters. 2010;37.
21-Jul-2005	0	6.792	30.072	25.50	Schneider P, Hook SJ. Space observations of inland water bodies show rapid surface warming since 1985. Geophysical Research Letters. 2010;37.
22-Jul-2005	0	6.792	30.072	25.13	Schneider P, Hook SJ. Space observations of inland water bodies show rapid surface warming since 1985. Geophysical Research Letters. 2010;37.
23-Jul-2005	0	6.792	30.072	25.13	Schneider P, Hook SJ. Space observations of inland water bodies show rapid surface warming since 1985. Geophysical Research Letters. 2010;37.
24-Jul-2005	0	6.792	30.072	25.04	Schneider P, Hook SJ. Space observations of inland water bodies show rapid surface warming since 1985. Geophysical Research Letters. 2010;37.
24-Jul-2005	0	6.792	30.072	25.28	Schneider P, Hook SJ. Space observations of inland water bodies show rapid surface warming since 1985. Geophysical Research Letters. 2010;37.
29-Jul-2005	0	6.792	30.072	25.43	Schneider P, Hook SJ. Space observations of inland water bodies show rapid surface warming since 1985. Geophysical Research Letters. 2010;37.
01-Aug-2005	0	6.792	30.072	25.13	Schneider P, Hook SJ. Space observations of inland water bodies show rapid surface warming since 1985. Geophysical Research Letters. 2010;37.
02-Aug-2005	0	6.792	30.072	24.98	Schneider P, Hook SJ. Space observations of inland water bodies show rapid surface warming since 1985. Geophysical Research Letters. 2010;37.
03-Aug-2005	0	6.792	30.072	24.98	Schneider P, Hook SJ. Space observations of inland water bodies show rapid surface warming since 1985. Geophysical Research Letters. 2010;37.
10-Aug-2005	0	6.792	30.072	25.13	Schneider P, Hook SJ. Space observations of inland water bodies show rapid surface warming since 1985. Geophysical Research Letters. 2010;37.
11-Aug-2005	0	6.792	30.072	25.28	Schneider P, Hook SJ. Space observations of inland water bodies show rapid surface warming since 1985. Geophysical Research Letters. 2010;37.
12-Aug-2005	0	6.792	30.072	25.23	Schneider P, Hook SJ. Space observations of inland water bodies show rapid surface warming since 1985. Geophysical Research Letters. 2010;37.
12-Aug-2005	0	6.792	30.072	25.65	Schneider P, Hook SJ. Space observations of inland water bodies show rapid surface warming since 1985. Geophysical Research Letters. 2010;37.
18-Aug-2005	0	6.792	30.072	25.58	Schneider P, Hook SJ. Space observations of inland water bodies show rapid surface warming since 1985. Geophysical Research Letters. 2010;37.
19-Aug-2005	0	6.792	30.072	25.50	Schneider P, Hook SJ. Space observations of inland water bodies show rapid surface warming since 1985. Geophysical Research Letters. 2010;37.
22-Aug-2005	0	6.792	30.072	25.73	Schneider P, Hook SJ. Space observations of inland water bodies show rapid surface warming since 1985. Geophysical Research Letters. 2010;37.
25-Aug-2005	0	6.792	30.072	25.19	Schneider P, Hook SJ. Space observations of inland water bodies show rapid surface warming since 1985. Geophysical Research Letters. 2010;37.
28-Aug-2005	0	6.792	30.072	25.80	Schneider P, Hook SJ. Space observations of inland water bodies show rapid surface warming since 1985. Geophysical Research Letters. 2010;37.
29-Aug-2005	0	6.792	30.072	25.95	Schneider P, Hook SJ. Space observations of inland water bodies show rapid surface warming since 1985. Geophysical Research Letters. 2010;37.
30-Aug-2005	0	6.792	30.072	24.30	Schneider P, Hook SJ. Space observations of inland water bodies show rapid surface warming since 1985. Geophysical Research Letters. 2010;37.
01-Sep-2005	0	6.792	30.072	25.35	Schneider P, Hook SJ. Space observations of inland water bodies show rapid surface warming since 1985. Geophysical Research Letters. 2010;37.
07-Sep-2005	0	6.792	30.072	26.10	Schneider P, Hook SJ. Space observations of inland water bodies show rapid surface warming since 1985. Geophysical Research Letters. 2010;37.
08-Sep-2005	0	6.792	30.072	25.80	Schneider P, Hook SJ. Space observations of inland water bodies show rapid surface warming since 1985. Geophysical Research Letters. 2010;37.
10-Sep-2005	0	6.792	30.072	25.55	Schneider P, Hook SJ. Space observations of inland water bodies show rapid surface warming since 1985. Geophysical Research Letters. 2010;37.
10-Sep-2005	0	6.792	30.072	25.88	Schneider P, Hook SJ. Space observations of inland water bodies show rapid surface warming since 1985. Geophysical Research Letters. 2010;37.
11-Sep-2005	0	6.792	30.072	25.80	Schneider P, Hook SJ. Space observations of inland water bodies show rapid surface warming since 1985. Geophysical Research Letters. 2010;37.
17-Sep-2005	0	6.792	30.072	26.03	Schneider P, Hook SJ. Space observations of inland water bodies show rapid surface warming since 1985. Geophysical Research Letters. 2010;37.
19-Sep-2005	0	6.792	30.072	25.88	Schneider P, Hook SJ. Space observations of inland water bodies show rapid surface warming since 1985. Geophysical Research Letters. 2010;37.
28-Sep-2005	0	6.792	30.072	26.33	Schneider P, Hook SJ. Space observations of inland water bodies show rapid surface warming since 1985. Geophysical Research Letters. 2010;37.
29-Sep-2005	0	6.792	30.072	26.55	Schneider P, Hook SJ. Space observations of inland water bodies show rapid surface warming since 1985. Geophysical Research Letters. 2010;37.
29-Sep-2005	0	6.792	30.072	26.74	Schneider P, Hook SJ. Space observations of inland water bodies show rapid surface warming since 1985. Geophysical Research Letters. 2010;37.
02-Oct-2005	0	6.792	30.072	26.60	Schneider P, Hook SJ. Space observations of inland water bodies show rapid surface warming since 1985. Geophysical Research Letters. 2010;37.
08-Oct-2005	0	6.792	30.072	26.40	Schneider P, Hook SJ. Space observations of inland water bodies show rapid surface warming since 1985. Geophysical Research Letters. 2010;37.
09-Oct-2005	0	6.792	30.072	26.48	Schneider P, Hook SJ. Space observations of inland water bodies show rapid surface warming since 1985. Geophysical Research Letters. 2010;37.
10-Oct-2005	0	6.792	30.072	25.95	Schneider P, Hook SJ. Space observations of inland water bodies show rapid surface warming since 1985. Geophysical Research Letters. 2010;37.
29-Oct-2005	0	6.792	30.072	27.00	Schneider P, Hook SJ. Space observations of inland water bodies show rapid surface warming since 1985. Geophysical Research Letters. 2010;37.
18-Nov-2005	0	6.792	30.072	26.33	Schneider P, Hook SJ. Space observations of inland water bodies show rapid surface warming since 1985. Geophysical Research Letters. 2010;37.
09-Dec-2005	0	6.792	30.072	27.08	Schneider P, Hook SJ. Space observations of inland water bodies show rapid surface warming since 1985. Geophysical Research Letters. 2010;37.
19-Dec-2005	0	6.792	30.072	27.15	Schneider P, Hook SJ. Space observations of inland water bodies show rapid surface warming since 1985. Geophysical Research Letters. 2010;37.
27-Jan-2006	0	6.792	30.072	27.68	Schneider P, Hook SJ. Space observations of inland water bodies show rapid surface warming since 1985. Geophysical Research Letters. 2010;37.
25-Apr-2006	0	6.792	30.072	27.45	Schneider P, Hook SJ. Space observations of inland water bodies show rapid surface warming since 1985. Geophysical Research Letters. 2010;37.
26-Apr-2006	0	6.792	30.072	27.53	Schneider P, Hook SJ. Space observations of inland water bodies show rapid surface warming since 1985. Geophysical Research Letters. 2010;37.
30-Apr-2006	0	6.792	30.072	26.67	Schneider P, Hook SJ. Space observations of inland water bodies show rapid surface warming since 1985. Geophysical Research Letters. 2010;37.
05-May-2006	0	6.792	30.072	27.53	Schneider P, Hook SJ. Space observations of inland water bodies show rapid surface warming since 1985. Geophysical Research Letters. 2010;37.
07-May-2006	0	6.792	30.072	27.15	Schneider P, Hook SJ. Space observations of inland water bodies show rapid surface warming since 1985. Geophysical Research Letters. 2010;37.
25-May-2006	0	6.792	30.072	26.93	Schneider P, Hook SJ. Space observations of inland water bodies show rapid surface warming since 1985. Geophysical Research Letters. 2010;37.
26-May-2006	0	6.792	30.072	27.08	Schneider P, Hook SJ. Space observations of inland water bodies show rapid surface warming since 1985. Geophysical Research Letters. 2010;37.
27-May-2006	0	6.792	30.072	27.23	Schneider P, Hook SJ. Space observations of inland water bodies show rapid surface warming since 1985. Geophysical Research Letters. 2010;37.
29-May-2006	0	6.792	30.072	26.76	Schneider P, Hook SJ. Space observations of inland water bodies show rapid surface warming since 1985. Geophysical Research Letters. 2010;37.
01-Jun-2006	0	6.792	30.072	26.35	Schneider P, Hook SJ. Space observations of inland water bodies show rapid surface warming since 1985. Geophysical Research Letters. 2010;37.
01-Jun-2006	0	6.792	30.072	26.93	Schneider P, Hook SJ. Space observations of inland water bodies show rapid surface warming since 1985. Geophysical Research Letters. 2010;37.
02-Jun-2006	0	6.792	30.072	26.85	Schneider P, Hook SJ. Space observations of inland water bodies show rapid surface warming since 1985. Geophysical Research Letters. 2010;37.
03-Jun-2006	0	6.792	30.072	26.78	Schneider P, Hook SJ. Space observations of inland water bodies show rapid surface warming since 1985. Geophysical Research Letters. 2010;37.
04-Jun-2006	0	6.792	30.072	26.13	Schneider P, Hook SJ. Space observations of inland water bodies show rapid surface warming since 1985. Geophysical Research Letters. 2010;37.
04-Jun-2006	0	6.792	30.072	26.63	Schneider P, Hook SJ. Space observations of inland water bodies show rapid surface warming since 1985. Geophysical Research Letters. 2010;37.
06-Jun-2006	0	6.792	30.072	26.70	Schneider P, Hook SJ. Space observations of inland water bodies show rapid surface warming since 1985. Geophysical Research Letters. 2010;37.
11-Jun-2006	0	6.792	30.072	25.35	Schneider P, Hook SJ. Space observations of inland water bodies show rapid surface warming since 1985. Geophysical Research Letters. 2010;37.
12-Jun-2006	0	6.792	30.072	25.20	Schneider P, Hook SJ. Space observations of inland water bodies show rapid surface warming since 1985. Geophysical Research Letters. 2010;37.
14-Jun-2006	0	6.792	30.072	26.10	Schneider P, Hook SJ. Space observations of inland water bodies show rapid surface warming since 1985. Geophysical Research Letters. 2010;37.
15-Jun-2006	0	6.792	30.072	26.33	Schneider P, Hook SJ. Space observations of inland water bodies show rapid surface warming since 1985. Geophysical Research Letters. 2010;37.
20-Jun-2006	0	6.792	30.072	25.88	Schneider P, Hook SJ. Space observations of inland water bodies show rapid surface warming since 1985. Geophysical Research Letters. 2010;37.
22-Jun-2006	0	6.792	30.072	26.40	Schneider P, Hook SJ. Space observations of inland water bodies show rapid surface warming since 1985. Geophysical Research Letters. 2010;37.
23-Jun-2006	0	6.792	30.072	25.84	Schneider P, Hook SJ. Space observations of inland water bodies show rapid surface warming since 1985. Geophysical Research Letters. 2010;37.
23-Jun-2006	0	6.792	30.072	26.03	Schneider P, Hook SJ. Space observations of inland water bodies show rapid surface warming since 1985. Geophysical Research Letters. 2010;37.
24-Jun-2006	0	6.792	30.072	25.95	Schneider P, Hook SJ. Space observations of inland water bodies show rapid surface warming since 1985. Geophysical Research Letters. 2010;37.
25-Jun-2006	0	6.792	30.072	26.18	Schneider P, Hook SJ. Space observations of inland water bodies show rapid surface warming since 1985. Geophysical Research Letters. 2010;37.
01-Jul-2006	0	6.792	30.072	25.58	Schneider P, Hook SJ. Space observations of inland water bodies show rapid surface warming since 1985. Geophysical Research Letters. 2010;37.
02-Jul-2006	0	6.792	30.072	25.50	Schneider P, Hook SJ. Space observations of inland water bodies show rapid surface warming since 1985. Geophysical Research Letters. 2010;37.
03-Jul-2006	0	6.792	30.072	25.41	Schneider P, Hook SJ. Space observations of inland water bodies show rapid surface warming since 1985. Geophysical Research Letters. 2010;37.
03-Jul-2006	0	6.792	30.072	25.50	Schneider P, Hook SJ. Space observations of inland water bodies show rapid surface warming since 1985. Geophysical Research Letters. 2010;37.
04-Jul-2006	0	6.792	30.072	25.50	Schneider P, Hook SJ. Space observations of inland water bodies show rapid surface warming since 1985. Geophysical Research Letters. 2010;37.
05-Jul-2006	0	6.792	30.072	25.58	Schneider P, Hook SJ. Space observations of inland water bodies show rapid surface warming since 1985. Geophysical Research Letters. 2010;37.
06-Jul-2006	0	6.792	30.072	25.51	Schneider P, Hook SJ. Space observations of inland water bodies show rapid surface warming since 1985. Geophysical Research Letters. 2010;37.
09-Jul-2006	0	6.792	30.072	25.77	Schneider P, Hook SJ. Space observations of inland water bodies show rapid surface warming since 1985. Geophysical Research Letters. 2010;37.
11-Jul-2006	0	6.792	30.072	25.28	Schneider P, Hook SJ. Space observations of inland water bodies show rapid surface warming since 1985. Geophysical Research Letters. 2010;37.
12-Jul-2006	0	6.792	30.072	25.35	Schneider P, Hook SJ. Space observations of inland water bodies show rapid surface warming since 1985. Geophysical Research Letters. 2010;37.
13-Jul-2006	0	6.792	30.072	25.35	Schneider P, Hook SJ. Space observations of inland water bodies show rapid surface warming since 1985. Geophysical Research Letters. 2010;37.
14-Jul-2006	0	6.792	30.072	25.35	Schneider P, Hook SJ. Space observations of inland water bodies show rapid surface warming since 1985. Geophysical Research Letters. 2010;37.
15-Jul-2006	0	6.792	30.072	25.73	Schneider P, Hook SJ. Space observations of inland water bodies show rapid surface warming since 1985. Geophysical Research Letters. 2010;37.
21-Jul-2006	0	6.792	30.072	25.65	Schneider P, Hook SJ. Space observations of inland water bodies show rapid surface warming since 1985. Geophysical Research Letters. 2010;37.
22-Jul-2006	0	6.792	30.072	25.20	Schneider P, Hook SJ. Space observations of inland water bodies show rapid surface warming since 1985. Geophysical Research Letters. 2010;37.
25-Jul-2006	0	6.792	30.072	25.36	Schneider P, Hook SJ. Space observations of inland water bodies show rapid surface warming since 1985. Geophysical Research Letters. 2010;37.
25-Jul-2006	0	6.792	30.072	25.58	Schneider P, Hook SJ. Space observations of inland water bodies show rapid surface warming since 1985. Geophysical Research Letters. 2010;37.
28-Jul-2006	0	6.792	30.072	25.49	Schneider P, Hook SJ. Space observations of inland water bodies show rapid surface warming since 1985. Geophysical Research Letters. 2010;37.
01-Aug-2006	0	6.792	30.072	24.83	Schneider P, Hook SJ. Space observations of inland water bodies show rapid surface warming since 1985. Geophysical Research Letters. 2010;37.
02-Aug-2006	0	6.792	30.072	24.75	Schneider P, Hook SJ. Space observations of inland water bodies show rapid surface warming since 1985. Geophysical Research Letters. 2010;37.
09-Aug-2006	0	6.792	30.072	24.90	Schneider P, Hook SJ. Space observations of inland water bodies show rapid surface warming since 1985. Geophysical Research Letters. 2010;37.
10-Aug-2006	0	6.792	30.072	25.26	Schneider P, Hook SJ. Space observations of inland water bodies show rapid surface warming since 1985. Geophysical Research Letters. 2010;37.
10-Aug-2006	0	6.792	30.072	25.43	Schneider P, Hook SJ. Space observations of inland water bodies show rapid surface warming since 1985. Geophysical Research Letters. 2010;37.
13-Aug-2006	0	6.792	30.072	25.40	Schneider P, Hook SJ. Space observations of inland water bodies show rapid surface warming since 1985. Geophysical Research Letters. 2010;37.
13-Aug-2006	0	6.792	30.072	25.58	Schneider P, Hook SJ. Space observations of inland water bodies show rapid surface warming since 1985. Geophysical Research Letters. 2010;37.
19-Aug-2006	0	6.792	30.072	25.50	Schneider P, Hook SJ. Space observations of inland water bodies show rapid surface warming since 1985. Geophysical Research Letters. 2010;37.
20-Aug-2006	0	6.792	30.072	25.28	Schneider P, Hook SJ. Space observations of inland water bodies show rapid surface warming since 1985. Geophysical Research Letters. 2010;37.
21-Aug-2006	0	6.792	30.072	24.98	Schneider P, Hook SJ. Space observations of inland water bodies show rapid surface warming since 1985. Geophysical Research Letters. 2010;37.
22-Aug-2006	0	6.792	30.072	24.83	Schneider P, Hook SJ. Space observations of inland water bodies show rapid surface warming since 1985. Geophysical Research Letters. 2010;37.
23-Aug-2006	0	6.792	30.072	25.05	Schneider P, Hook SJ. Space observations of inland water bodies show rapid surface warming since 1985. Geophysical Research Letters. 2010;37.
29-Aug-2006	0	6.792	30.072	25.58	Schneider P, Hook SJ. Space observations of inland water bodies show rapid surface warming since 1985. Geophysical Research Letters. 2010;37.
30-Aug-2006	0	6.792	30.072	25.43	Schneider P, Hook SJ. Space observations of inland water bodies show rapid surface warming since 1985. Geophysical Research Letters. 2010;37.
08-Sep-2006	0	6.792	30.072	25.58	Schneider P, Hook SJ. Space observations of inland water bodies show rapid surface warming since 1985. Geophysical Research Letters. 2010;37.
09-Sep-2006	0	6.792	30.072	25.73	Schneider P, Hook SJ. Space observations of inland water bodies show rapid surface warming since 1985. Geophysical Research Letters. 2010;37.
10-Sep-2006	0	6.792	30.072	25.43	Schneider P, Hook SJ. Space observations of inland water bodies show rapid surface warming since 1985. Geophysical Research Letters. 2010;37.
11-Sep-2006	0	6.792	30.072	25.35	Schneider P, Hook SJ. Space observations of inland water bodies show rapid surface warming since 1985. Geophysical Research Letters. 2010;37.
12-Sep-2006	0	6.792	30.072	25.50	Schneider P, Hook SJ. Space observations of inland water bodies show rapid surface warming since 1985. Geophysical Research Letters. 2010;37.
14-Sep-2006	0	6.792	30.072	25.54	Schneider P, Hook SJ. Space observations of inland water bodies show rapid surface warming since 1985. Geophysical Research Letters. 2010;37.
30-Sep-2006	0	6.792	30.072	25.80	Schneider P, Hook SJ. Space observations of inland water bodies show rapid surface warming since 1985. Geophysical Research Letters. 2010;37.
03-Oct-2006	0	6.792	30.072	26.20	Schneider P, Hook SJ. Space observations of inland water bodies show rapid surface warming since 1985. Geophysical Research Letters. 2010;37.
08-Oct-2006	0	6.792	30.072	26.93	Schneider P, Hook SJ. Space observations of inland water bodies show rapid surface warming since 1985. Geophysical Research Letters. 2010;37.
09-Oct-2006	0	6.792	30.072	26.25	Schneider P, Hook SJ. Space observations of inland water bodies show rapid surface warming since 1985. Geophysical Research Letters. 2010;37.
11-Oct-2006	0	6.792	30.072	24.83	Schneider P, Hook SJ. Space observations of inland water bodies show rapid surface warming since 1985. Geophysical Research Letters. 2010;37.
19-Oct-2006	0	6.792	30.072	25.94	Schneider P, Hook SJ. Space observations of inland water bodies show rapid surface warming since 1985. Geophysical Research Letters. 2010;37.
19-Oct-2006	0	6.792	30.072	27.38	Schneider P, Hook SJ. Space observations of inland water bodies show rapid surface warming since 1985. Geophysical Research Letters. 2010;37.
20-Oct-2006	0	6.792	30.072	27.45	Schneider P, Hook SJ. Space observations of inland water bodies show rapid surface warming since 1985. Geophysical Research Letters. 2010;37.
21-Oct-2006	0	6.792	30.072	26.85	Schneider P, Hook SJ. Space observations of inland water bodies show rapid surface warming since 1985. Geophysical Research Letters. 2010;37.
20-Nov-2006	0	6.792	30.072	26.74	Schneider P, Hook SJ. Space observations of inland water bodies show rapid surface warming since 1985. Geophysical Research Letters. 2010;37.
24-Jan-2007	0	6.792	30.072	26.70	Schneider P, Hook SJ. Space observations of inland water bodies show rapid surface warming since 1985. Geophysical Research Letters. 2010;37.
20-Feb-2007	0	6.792	30.072	26.47	Schneider P, Hook SJ. Space observations of inland water bodies show rapid surface warming since 1985. Geophysical Research Letters. 2010;37.
21-Feb-2007	0	6.792	30.072	28.20	Schneider P, Hook SJ. Space observations of inland water bodies show rapid surface warming since 1985. Geophysical Research Letters. 2010;37.
22-Feb-2007	0	6.792	30.072	26.18	Schneider P, Hook SJ. Space observations of inland water bodies show rapid surface warming since 1985. Geophysical Research Letters. 2010;37.
23-Mar-2007	0	6.792	30.072	27.30	Schneider P, Hook SJ. Space observations of inland water bodies show rapid surface warming since 1985. Geophysical Research Letters. 2010;37.
24-Mar-2007	0	6.792	30.072	27.30	Schneider P, Hook SJ. Space observations of inland water bodies show rapid surface warming since 1985. Geophysical Research Letters. 2010;37.
25-Mar-2007	0	6.792	30.072	26.25	Schneider P, Hook SJ. Space observations of inland water bodies show rapid surface warming since 1985. Geophysical Research Letters. 2010;37.
27-Mar-2007	0	6.792	30.072	27.23	Schneider P, Hook SJ. Space observations of inland water bodies show rapid surface warming since 1985. Geophysical Research Letters. 2010;37.
30-Mar-2007	0	6.792	30.072	27.56	Schneider P, Hook SJ. Space observations of inland water bodies show rapid surface warming since 1985. Geophysical Research Letters. 2010;37.
02-Apr-2007	0	6.792	30.072	27.38	Schneider P, Hook SJ. Space observations of inland water bodies show rapid surface warming since 1985. Geophysical Research Letters. 2010;37.
15-Apr-2007	0	6.792	30.072	27.69	Schneider P, Hook SJ. Space observations of inland water bodies show rapid surface warming since 1985. Geophysical Research Letters. 2010;37.
22-Apr-2007	0	6.792	30.072	27.15	Schneider P, Hook SJ. Space observations of inland water bodies show rapid surface warming since 1985. Geophysical Research Letters. 2010;37.
03-May-2007	0	6.792	30.072	28.13	Schneider P, Hook SJ. Space observations of inland water bodies show rapid surface warming since 1985. Geophysical Research Letters. 2010;37.
11-May-2007	0	6.792	30.072	28.13	Schneider P, Hook SJ. Space observations of inland water bodies show rapid surface warming since 1985. Geophysical Research Letters. 2010;37.
12-May-2007	0	6.792	30.072	27.83	Schneider P, Hook SJ. Space observations of inland water bodies show rapid surface warming since 1985. Geophysical Research Letters. 2010;37.
13-May-2007	0	6.792	30.072	27.53	Schneider P, Hook SJ. Space observations of inland water bodies show rapid surface warming since 1985. Geophysical Research Letters. 2010;37.
30-May-2007	0	6.792	30.072	27.30	Schneider P, Hook SJ. Space observations of inland water bodies show rapid surface warming since 1985. Geophysical Research Letters. 2010;37.
31-May-2007	0	6.792	30.072	26.93	Schneider P, Hook SJ. Space observations of inland water bodies show rapid surface warming since 1985. Geophysical Research Letters. 2010;37.
10-Jun-2007	0	6.792	30.072	27.30	Schneider P, Hook SJ. Space observations of inland water bodies show rapid surface warming since 1985. Geophysical Research Letters. 2010;37.
12-Jun-2007	0	6.792	30.072	27.23	Schneider P, Hook SJ. Space observations of inland water bodies show rapid surface warming since 1985. Geophysical Research Letters. 2010;37.
13-Jun-2007	0	6.792	30.072	27.15	Schneider P, Hook SJ. Space observations of inland water bodies show rapid surface warming since 1985. Geophysical Research Letters. 2010;37.
18-Jun-2007	0	6.792	30.072	26.18	Schneider P, Hook SJ. Space observations of inland water bodies show rapid surface warming since 1985. Geophysical Research Letters. 2010;37.
18-Jun-2007	0	6.792	30.072	26.93	Schneider P, Hook SJ. Space observations of inland water bodies show rapid surface warming since 1985. Geophysical Research Letters. 2010;37.
19-Jun-2007	0	6.792	30.072	26.55	Schneider P, Hook SJ. Space observations of inland water bodies show rapid surface warming since 1985. Geophysical Research Letters. 2010;37.
20-Jun-2007	0	6.792	30.072	24.75	Schneider P, Hook SJ. Space observations of inland water bodies show rapid surface warming since 1985. Geophysical Research Letters. 2010;37.
21-Jun-2007	0	6.792	30.072	25.32	Schneider P, Hook SJ. Space observations of inland water bodies show rapid surface warming since 1985. Geophysical Research Letters. 2010;37.
21-Jun-2007	0	6.792	30.072	26.18	Schneider P, Hook SJ. Space observations of inland water bodies show rapid surface warming since 1985. Geophysical Research Letters. 2010;37.
22-Jun-2007	0	6.792	30.072	25.88	Schneider P, Hook SJ. Space observations of inland water bodies show rapid surface warming since 1985. Geophysical Research Letters. 2010;37.
24-Jun-2007	0	6.792	30.072	25.35	Schneider P, Hook SJ. Space observations of inland water bodies show rapid surface warming since 1985. Geophysical Research Letters. 2010;37.
28-Jun-2007	0	6.792	30.072	25.80	Schneider P, Hook SJ. Space observations of inland water bodies show rapid surface warming since 1985. Geophysical Research Letters. 2010;37.
29-Jun-2007	0	6.792	30.072	26.10	Schneider P, Hook SJ. Space observations of inland water bodies show rapid surface warming since 1985. Geophysical Research Letters. 2010;37.
30-Jun-2007	0	6.792	30.072	25.58	Schneider P, Hook SJ. Space observations of inland water bodies show rapid surface warming since 1985. Geophysical Research Letters. 2010;37.
01-Jul-2007	0	6.792	30.072	24.98	Schneider P, Hook SJ. Space observations of inland water bodies show rapid surface warming since 1985. Geophysical Research Letters. 2010;37.
02-Jul-2007	0	6.792	30.072	25.88	Schneider P, Hook SJ. Space observations of inland water bodies show rapid surface warming since 1985. Geophysical Research Letters. 2010;37.
07-Jul-2007	0	6.792	30.072	25.49	Schneider P, Hook SJ. Space observations of inland water bodies show rapid surface warming since 1985. Geophysical Research Letters. 2010;37.
09-Jul-2007	0	6.792	30.072	25.35	Schneider P, Hook SJ. Space observations of inland water bodies show rapid surface warming since 1985. Geophysical Research Letters. 2010;37.
10-Jul-2007	0	6.792	30.072	25.50	Schneider P, Hook SJ. Space observations of inland water bodies show rapid surface warming since 1985. Geophysical Research Letters. 2010;37.
11-Jul-2007	0	6.792	30.072	25.13	Schneider P, Hook SJ. Space observations of inland water bodies show rapid surface warming since 1985. Geophysical Research Letters. 2010;37.
13-Jul-2007	0	6.792	30.072	25.36	Schneider P, Hook SJ. Space observations of inland water bodies show rapid surface warming since 1985. Geophysical Research Letters. 2010;37.
18-Jul-2007	0	6.792	30.072	25.58	Schneider P, Hook SJ. Space observations of inland water bodies show rapid surface warming since 1985. Geophysical Research Letters. 2010;37.
19-Jul-2007	0	6.792	30.072	25.28	Schneider P, Hook SJ. Space observations of inland water bodies show rapid surface warming since 1985. Geophysical Research Letters. 2010;37.
21-Jul-2007	0	6.792	30.072	25.73	Schneider P, Hook SJ. Space observations of inland water bodies show rapid surface warming since 1985. Geophysical Research Letters. 2010;37.
22-Jul-2007	0	6.792	30.072	25.95	Schneider P, Hook SJ. Space observations of inland water bodies show rapid surface warming since 1985. Geophysical Research Letters. 2010;37.
26-Jul-2007	0	6.792	30.072	25.49	Schneider P, Hook SJ. Space observations of inland water bodies show rapid surface warming since 1985. Geophysical Research Letters. 2010;37.
28-Jul-2007	0	6.792	30.072	25.28	Schneider P, Hook SJ. Space observations of inland water bodies show rapid surface warming since 1985. Geophysical Research Letters. 2010;37.
29-Jul-2007	0	6.792	30.072	25.43	Schneider P, Hook SJ. Space observations of inland water bodies show rapid surface warming since 1985. Geophysical Research Letters. 2010;37.
31-Jul-2007	0	6.792	30.072	24.68	Schneider P, Hook SJ. Space observations of inland water bodies show rapid surface warming since 1985. Geophysical Research Letters. 2010;37.
06-Aug-2007	0	6.792	30.072	25.73	Schneider P, Hook SJ. Space observations of inland water bodies show rapid surface warming since 1985. Geophysical Research Letters. 2010;37.
07-Aug-2007	0	6.792	30.072	25.65	Schneider P, Hook SJ. Space observations of inland water bodies show rapid surface warming since 1985. Geophysical Research Letters. 2010;37.
09-Aug-2007	0	6.792	30.072	24.90	Schneider P, Hook SJ. Space observations of inland water bodies show rapid surface warming since 1985. Geophysical Research Letters. 2010;37.
10-Aug-2007	0	6.792	30.072	25.43	Schneider P, Hook SJ. Space observations of inland water bodies show rapid surface warming since 1985. Geophysical Research Letters. 2010;37.
14-Aug-2007	0	6.792	30.072	25.20	Schneider P, Hook SJ. Space observations of inland water bodies show rapid surface warming since 1985. Geophysical Research Letters. 2010;37.
16-Aug-2007	0	6.792	30.072	25.35	Schneider P, Hook SJ. Space observations of inland water bodies show rapid surface warming since 1985. Geophysical Research Letters. 2010;37.
25-Aug-2007	0	6.792	30.072	24.98	Schneider P, Hook SJ. Space observations of inland water bodies show rapid surface warming since 1985. Geophysical Research Letters. 2010;37.
26-Aug-2007	0	6.792	30.072	25.80	Schneider P, Hook SJ. Space observations of inland water bodies show rapid surface warming since 1985. Geophysical Research Letters. 2010;37.
27-Aug-2007	0	6.792	30.072	25.17	Schneider P, Hook SJ. Space observations of inland water bodies show rapid surface warming since 1985. Geophysical Research Letters. 2010;37.
27-Aug-2007	0	6.792	30.072	25.43	Schneider P, Hook SJ. Space observations of inland water bodies show rapid surface warming since 1985. Geophysical Research Letters. 2010;37.
28-Aug-2007	0	6.792	30.072	25.28	Schneider P, Hook SJ. Space observations of inland water bodies show rapid surface warming since 1985. Geophysical Research Letters. 2010;37.
29-Aug-2007	0	6.792	30.072	25.50	Schneider P, Hook SJ. Space observations of inland water bodies show rapid surface warming since 1985. Geophysical Research Letters. 2010;37.
30-Aug-2007	0	6.792	30.072	25.73	Schneider P, Hook SJ. Space observations of inland water bodies show rapid surface warming since 1985. Geophysical Research Letters. 2010;37.
02-Sep-2007	0	6.792	30.072	25.95	Schneider P, Hook SJ. Space observations of inland water bodies show rapid surface warming since 1985. Geophysical Research Letters. 2010;37.
16-Sep-2007	0	6.792	30.072	26.48	Schneider P, Hook SJ. Space observations of inland water bodies show rapid surface warming since 1985. Geophysical Research Letters. 2010;37.
21-Sep-2007	0	6.792	30.072	25.91	Schneider P, Hook SJ. Space observations of inland water bodies show rapid surface warming since 1985. Geophysical Research Letters. 2010;37.
24-Sep-2007	0	6.792	30.072	27.00	Schneider P, Hook SJ. Space observations of inland water bodies show rapid surface warming since 1985. Geophysical Research Letters. 2010;37.
25-Sep-2007	0	6.792	30.072	26.78	Schneider P, Hook SJ. Space observations of inland water bodies show rapid surface warming since 1985. Geophysical Research Letters. 2010;37.
07-Oct-2007	0	6.792	30.072	26.04	Schneider P, Hook SJ. Space observations of inland water bodies show rapid surface warming since 1985. Geophysical Research Letters. 2010;37.
13-Oct-2007	0	6.792	30.072	27.00	Schneider P, Hook SJ. Space observations of inland water bodies show rapid surface warming since 1985. Geophysical Research Letters. 2010;37.
15-Oct-2007	0	6.792	30.072	27.08	Schneider P, Hook SJ. Space observations of inland water bodies show rapid surface warming since 1985. Geophysical Research Letters. 2010;37.
17-Oct-2007	0	6.792	30.072	26.25	Schneider P, Hook SJ. Space observations of inland water bodies show rapid surface warming since 1985. Geophysical Research Letters. 2010;37.
24-Oct-2007	0	6.792	30.072	27.00	Schneider P, Hook SJ. Space observations of inland water bodies show rapid surface warming since 1985. Geophysical Research Letters. 2010;37.
08-Nov-2007	0	6.792	30.072	26.82	Schneider P, Hook SJ. Space observations of inland water bodies show rapid surface warming since 1985. Geophysical Research Letters. 2010;37.
13-Nov-2007	0	6.792	30.072	26.63	Schneider P, Hook SJ. Space observations of inland water bodies show rapid surface warming since 1985. Geophysical Research Letters. 2010;37.
27-Feb-2008	0	6.792	30.072	26.78	Schneider P, Hook SJ. Space observations of inland water bodies show rapid surface warming since 1985. Geophysical Research Letters. 2010;37.
28-Feb-2008	0	6.792	30.072	26.63	Schneider P, Hook SJ. Space observations of inland water bodies show rapid surface warming since 1985. Geophysical Research Letters. 2010;37.
25-Apr-2008	0	6.792	30.072	26.93	Schneider P, Hook SJ. Space observations of inland water bodies show rapid surface warming since 1985. Geophysical Research Letters. 2010;37.
26-Apr-2008	0	6.792	30.072	26.55	Schneider P, Hook SJ. Space observations of inland water bodies show rapid surface warming since 1985. Geophysical Research Letters. 2010;37.
27-Apr-2008	0	6.792	30.072	27.38	Schneider P, Hook SJ. Space observations of inland water bodies show rapid surface warming since 1985. Geophysical Research Letters. 2010;37.
01-May-2008	0	6.792	30.072	26.84	Schneider P, Hook SJ. Space observations of inland water bodies show rapid surface warming since 1985. Geophysical Research Letters. 2010;37.
04-May-2008	0	6.792	30.072	27.60	Schneider P, Hook SJ. Space observations of inland water bodies show rapid surface warming since 1985. Geophysical Research Letters. 2010;37.
05-May-2008	0	6.792	30.072	26.70	Schneider P, Hook SJ. Space observations of inland water bodies show rapid surface warming since 1985. Geophysical Research Letters. 2010;37.
07-May-2008	0	6.792	30.072	27.00	Schneider P, Hook SJ. Space observations of inland water bodies show rapid surface warming since 1985. Geophysical Research Letters. 2010;37.
14-May-2008	0	6.792	30.072	27.38	Schneider P, Hook SJ. Space observations of inland water bodies show rapid surface warming since 1985. Geophysical Research Letters. 2010;37.
16-May-2008	0	6.792	30.072	27.15	Schneider P, Hook SJ. Space observations of inland water bodies show rapid surface warming since 1985. Geophysical Research Letters. 2010;37.
20-May-2008	0	6.792	30.072	27.24	Schneider P, Hook SJ. Space observations of inland water bodies show rapid surface warming since 1985. Geophysical Research Letters. 2010;37.
22-May-2008	0	6.792	30.072	26.33	Schneider P, Hook SJ. Space observations of inland water bodies show rapid surface warming since 1985. Geophysical Research Letters. 2010;37.
01-Jun-2008	0	6.792	30.072	26.55	Schneider P, Hook SJ. Space observations of inland water bodies show rapid surface warming since 1985. Geophysical Research Letters. 2010;37.
02-Jun-2008	0	6.792	30.072	26.33	Schneider P, Hook SJ. Space observations of inland water bodies show rapid surface warming since 1985. Geophysical Research Letters. 2010;37.
03-Jun-2008	0	6.792	30.072	26.33	Schneider P, Hook SJ. Space observations of inland water bodies show rapid surface warming since 1985. Geophysical Research Letters. 2010;37.
05-Jun-2008	0	6.792	30.072	26.48	Schneider P, Hook SJ. Space observations of inland water bodies show rapid surface warming since 1985. Geophysical Research Letters. 2010;37.
08-Jun-2008	0	6.792	30.072	26.10	Schneider P, Hook SJ. Space observations of inland water bodies show rapid surface warming since 1985. Geophysical Research Letters. 2010;37.
10-Jun-2008	0	6.792	30.072	26.48	Schneider P, Hook SJ. Space observations of inland water bodies show rapid surface warming since 1985. Geophysical Research Letters. 2010;37.
11-Jun-2008	0	6.792	30.072	24.98	Schneider P, Hook SJ. Space observations of inland water bodies show rapid surface warming since 1985. Geophysical Research Letters. 2010;37.
12-Jun-2008	0	6.792	30.072	25.95	Schneider P, Hook SJ. Space observations of inland water bodies show rapid surface warming since 1985. Geophysical Research Letters. 2010;37.
13-Jun-2008	0	6.792	30.072	25.95	Schneider P, Hook SJ. Space observations of inland water bodies show rapid surface warming since 1985. Geophysical Research Letters. 2010;37.
14-Jun-2008	0	6.792	30.072	25.43	Schneider P, Hook SJ. Space observations of inland water bodies show rapid surface warming since 1985. Geophysical Research Letters. 2010;37.
20-Jun-2008	0	6.792	30.072	25.58	Schneider P, Hook SJ. Space observations of inland water bodies show rapid surface warming since 1985. Geophysical Research Letters. 2010;37.
21-Jun-2008	0	6.792	30.072	25.44	Schneider P, Hook SJ. Space observations of inland water bodies show rapid surface warming since 1985. Geophysical Research Letters. 2010;37.
21-Jun-2008	0	6.792	30.072	25.73	Schneider P, Hook SJ. Space observations of inland water bodies show rapid surface warming since 1985. Geophysical Research Letters. 2010;37.
22-Jun-2008	0	6.792	30.072	24.83	Schneider P, Hook SJ. Space observations of inland water bodies show rapid surface warming since 1985. Geophysical Research Letters. 2010;37.
23-Jun-2008	0	6.792	30.072	25.35	Schneider P, Hook SJ. Space observations of inland water bodies show rapid surface warming since 1985. Geophysical Research Letters. 2010;37.
27-Jun-2008	0	6.792	30.072	25.27	Schneider P, Hook SJ. Space observations of inland water bodies show rapid surface warming since 1985. Geophysical Research Letters. 2010;37.
30-Jun-2008	0	6.792	30.072	25.73	Schneider P, Hook SJ. Space observations of inland water bodies show rapid surface warming since 1985. Geophysical Research Letters. 2010;37.
01-Jul-2008	0	6.792	30.072	25.50	Schneider P, Hook SJ. Space observations of inland water bodies show rapid surface warming since 1985. Geophysical Research Letters. 2010;37.
02-Jul-2008	0	6.792	30.072	25.50	Schneider P, Hook SJ. Space observations of inland water bodies show rapid surface warming since 1985. Geophysical Research Letters. 2010;37.
03-Jul-2008	0	6.792	30.072	24.98	Schneider P, Hook SJ. Space observations of inland water bodies show rapid surface warming since 1985. Geophysical Research Letters. 2010;37.
04-Jul-2008	0	6.792	30.072	25.35	Schneider P, Hook SJ. Space observations of inland water bodies show rapid surface warming since 1985. Geophysical Research Letters. 2010;37.
09-Jul-2008	0	6.792	30.072	25.65	Schneider P, Hook SJ. Space observations of inland water bodies show rapid surface warming since 1985. Geophysical Research Letters. 2010;37.
10-Jul-2008	0	6.792	30.072	25.05	Schneider P, Hook SJ. Space observations of inland water bodies show rapid surface warming since 1985. Geophysical Research Letters. 2010;37.
10-Jul-2008	0	6.792	30.072	25.50	Schneider P, Hook SJ. Space observations of inland water bodies show rapid surface warming since 1985. Geophysical Research Letters. 2010;37.
11-Jul-2008	0	6.792	30.072	25.65	Schneider P, Hook SJ. Space observations of inland water bodies show rapid surface warming since 1985. Geophysical Research Letters. 2010;37.
12-Jul-2008	0	6.792	30.072	25.28	Schneider P, Hook SJ. Space observations of inland water bodies show rapid surface warming since 1985. Geophysical Research Letters. 2010;37.
13-Jul-2008	0	6.792	30.072	25.35	Schneider P, Hook SJ. Space observations of inland water bodies show rapid surface warming since 1985. Geophysical Research Letters. 2010;37.
19-Jul-2008	0	6.792	30.072	25.05	Schneider P, Hook SJ. Space observations of inland water bodies show rapid surface warming since 1985. Geophysical Research Letters. 2010;37.
20-Jul-2008	0	6.792	30.072	24.98	Schneider P, Hook SJ. Space observations of inland water bodies show rapid surface warming since 1985. Geophysical Research Letters. 2010;37.
21-Jul-2008	0	6.792	30.072	24.68	Schneider P, Hook SJ. Space observations of inland water bodies show rapid surface warming since 1985. Geophysical Research Letters. 2010;37.
22-Jul-2008	0	6.792	30.072	25.13	Schneider P, Hook SJ. Space observations of inland water bodies show rapid surface warming since 1985. Geophysical Research Letters. 2010;37.
29-Jul-2008	0	6.792	30.072	24.98	Schneider P, Hook SJ. Space observations of inland water bodies show rapid surface warming since 1985. Geophysical Research Letters. 2010;37.
30-Jul-2008	0	6.792	30.072	24.98	Schneider P, Hook SJ. Space observations of inland water bodies show rapid surface warming since 1985. Geophysical Research Letters. 2010;37.
02-Aug-2008	0	6.792	30.072	24.75	Schneider P, Hook SJ. Space observations of inland water bodies show rapid surface warming since 1985. Geophysical Research Letters. 2010;37.
09-Aug-2008	0	6.792	30.072	25.05	Schneider P, Hook SJ. Space observations of inland water bodies show rapid surface warming since 1985. Geophysical Research Letters. 2010;37.
10-Aug-2008	0	6.792	30.072	25.05	Schneider P, Hook SJ. Space observations of inland water bodies show rapid surface warming since 1985. Geophysical Research Letters. 2010;37.
14-Aug-2008	0	6.792	30.072	24.90	Schneider P, Hook SJ. Space observations of inland water bodies show rapid surface warming since 1985. Geophysical Research Letters. 2010;37.
18-Aug-2008	0	6.792	30.072	25.58	Schneider P, Hook SJ. Space observations of inland water bodies show rapid surface warming since 1985. Geophysical Research Letters. 2010;37.
19-Aug-2008	0	6.792	30.072	25.13	Schneider P, Hook SJ. Space observations of inland water bodies show rapid surface warming since 1985. Geophysical Research Letters. 2010;37.
21-Aug-2008	0	6.792	30.072	25.28	Schneider P, Hook SJ. Space observations of inland water bodies show rapid surface warming since 1985. Geophysical Research Letters. 2010;37.
27-Aug-2008	0	6.792	30.072	25.50	Schneider P, Hook SJ. Space observations of inland water bodies show rapid surface warming since 1985. Geophysical Research Letters. 2010;37.
28-Aug-2008	0	6.792	30.072	24.08	Schneider P, Hook SJ. Space observations of inland water bodies show rapid surface warming since 1985. Geophysical Research Letters. 2010;37.
29-Aug-2008	0	6.792	30.072	24.30	Schneider P, Hook SJ. Space observations of inland water bodies show rapid surface warming since 1985. Geophysical Research Letters. 2010;37.
30-Aug-2008	0	6.792	30.072	25.32	Schneider P, Hook SJ. Space observations of inland water bodies show rapid surface warming since 1985. Geophysical Research Letters. 2010;37.
02-Sep-2008	0	6.792	30.072	25.26	Schneider P, Hook SJ. Space observations of inland water bodies show rapid surface warming since 1985. Geophysical Research Letters. 2010;37.
05-Sep-2008	0	6.792	30.072	25.02	Schneider P, Hook SJ. Space observations of inland water bodies show rapid surface warming since 1985. Geophysical Research Letters. 2010;37.
05-Sep-2008	0	6.792	30.072	25.95	Schneider P, Hook SJ. Space observations of inland water bodies show rapid surface warming since 1985. Geophysical Research Letters. 2010;37.
06-Sep-2008	0	6.792	30.072	25.88	Schneider P, Hook SJ. Space observations of inland water bodies show rapid surface warming since 1985. Geophysical Research Letters. 2010;37.
07-Sep-2008	0	6.792	30.072	25.58	Schneider P, Hook SJ. Space observations of inland water bodies show rapid surface warming since 1985. Geophysical Research Letters. 2010;37.
08-Sep-2008	0	6.792	30.072	25.35	Schneider P, Hook SJ. Space observations of inland water bodies show rapid surface warming since 1985. Geophysical Research Letters. 2010;37.
15-Sep-2008	0	6.792	30.072	25.35	Schneider P, Hook SJ. Space observations of inland water bodies show rapid surface warming since 1985. Geophysical Research Letters. 2010;37.
15-Sep-2008	0	6.792	30.072	25.58	Schneider P, Hook SJ. Space observations of inland water bodies show rapid surface warming since 1985. Geophysical Research Letters. 2010;37.
16-Sep-2008	0	6.792	30.072	25.50	Schneider P, Hook SJ. Space observations of inland water bodies show rapid surface warming since 1985. Geophysical Research Letters. 2010;37.
17-Sep-2008	0	6.792	30.072	25.73	Schneider P, Hook SJ. Space observations of inland water bodies show rapid surface warming since 1985. Geophysical Research Letters. 2010;37.
18-Sep-2008	0	6.792	30.072	24.91	Schneider P, Hook SJ. Space observations of inland water bodies show rapid surface warming since 1985. Geophysical Research Letters. 2010;37.
18-Sep-2008	0	6.792	30.072	25.88	Schneider P, Hook SJ. Space observations of inland water bodies show rapid surface warming since 1985. Geophysical Research Letters. 2010;37.
19-Sep-2008	0	6.792	30.072	25.80	Schneider P, Hook SJ. Space observations of inland water bodies show rapid surface warming since 1985. Geophysical Research Letters. 2010;37.
26-Sep-2008	0	6.792	30.072	26.10	Schneider P, Hook SJ. Space observations of inland water bodies show rapid surface warming since 1985. Geophysical Research Letters. 2010;37.
27-Sep-2008	0	6.792	30.072	26.18	Schneider P, Hook SJ. Space observations of inland water bodies show rapid surface warming since 1985. Geophysical Research Letters. 2010;37.
28-Sep-2008	0	6.792	30.072	26.33	Schneider P, Hook SJ. Space observations of inland water bodies show rapid surface warming since 1985. Geophysical Research Letters. 2010;37.
05-Oct-2008	0	6.792	30.072	25.88	Schneider P, Hook SJ. Space observations of inland water bodies show rapid surface warming since 1985. Geophysical Research Letters. 2010;37.
06-Oct-2008	0	6.792	30.072	26.18	Schneider P, Hook SJ. Space observations of inland water bodies show rapid surface warming since 1985. Geophysical Research Letters. 2010;37.
07-Oct-2008	0	6.792	30.072	26.33	Schneider P, Hook SJ. Space observations of inland water bodies show rapid surface warming since 1985. Geophysical Research Letters. 2010;37.
17-Oct-2008	0	6.792	30.072	27.15	Schneider P, Hook SJ. Space observations of inland water bodies show rapid surface warming since 1985. Geophysical Research Letters. 2010;37.
26-Oct-2008	0	6.792	30.072	26.51	Schneider P, Hook SJ. Space observations of inland water bodies show rapid surface warming since 1985. Geophysical Research Letters. 2010;37.
26-Oct-2008	0	6.792	30.072	26.70	Schneider P, Hook SJ. Space observations of inland water bodies show rapid surface warming since 1985. Geophysical Research Letters. 2010;37.
11-Nov-2008	0	6.792	30.072	25.88	Schneider P, Hook SJ. Space observations of inland water bodies show rapid surface warming since 1985. Geophysical Research Letters. 2010;37.
13-Nov-2008	0	6.792	30.072	26.48	Schneider P, Hook SJ. Space observations of inland water bodies show rapid surface warming since 1985. Geophysical Research Letters. 2010;37.
24-Nov-2008	0	6.792	30.072	26.53	Schneider P, Hook SJ. Space observations of inland water bodies show rapid surface warming since 1985. Geophysical Research Letters. 2010;37.
09-Jan-2009	0	6.792	30.072	27.23	Schneider P, Hook SJ. Space observations of inland water bodies show rapid surface warming since 1985. Geophysical Research Letters. 2010;37.
17-Jan-2009	0	6.792	30.072	27.15	Schneider P, Hook SJ. Space observations of inland water bodies show rapid surface warming since 1985. Geophysical Research Letters. 2010;37.
18-Jan-2009	0	6.792	30.072	25.95	Schneider P, Hook SJ. Space observations of inland water bodies show rapid surface warming since 1985. Geophysical Research Letters. 2010;37.
19-Jan-2009	0	6.792	30.072	27.23	Schneider P, Hook SJ. Space observations of inland water bodies show rapid surface warming since 1985. Geophysical Research Letters. 2010;37.
15-Feb-2009	0	6.792	30.072	27.45	Schneider P, Hook SJ. Space observations of inland water bodies show rapid surface warming since 1985. Geophysical Research Letters. 2010;37.
16-Feb-2009	0	6.792	30.072	27.30	Schneider P, Hook SJ. Space observations of inland water bodies show rapid surface warming since 1985. Geophysical Research Letters. 2010;37.
26-Feb-2009	0	6.792	30.072	27.08	Schneider P, Hook SJ. Space observations of inland water bodies show rapid surface warming since 1985. Geophysical Research Letters. 2010;37.
08-Mar-2009	0	6.792	30.072	27.53	Schneider P, Hook SJ. Space observations of inland water bodies show rapid surface warming since 1985. Geophysical Research Letters. 2010;37.
09-Mar-2009	0	6.792	30.072	26.99	Schneider P, Hook SJ. Space observations of inland water bodies show rapid surface warming since 1985. Geophysical Research Letters. 2010;37.
09-Mar-2009	0	6.792	30.072	27.15	Schneider P, Hook SJ. Space observations of inland water bodies show rapid surface warming since 1985. Geophysical Research Letters. 2010;37.
10-Mar-2009	0	6.792	30.072	27.75	Schneider P, Hook SJ. Space observations of inland water bodies show rapid surface warming since 1985. Geophysical Research Letters. 2010;37.
04-Apr-2009	0	6.792	30.072	27.90	Schneider P, Hook SJ. Space observations of inland water bodies show rapid surface warming since 1985. Geophysical Research Letters. 2010;37.
05-Apr-2009	0	6.792	30.072	27.15	Schneider P, Hook SJ. Space observations of inland water bodies show rapid surface warming since 1985. Geophysical Research Letters. 2010;37.
16-Apr-2009	0	6.792	30.072	26.91	Schneider P, Hook SJ. Space observations of inland water bodies show rapid surface warming since 1985. Geophysical Research Letters. 2010;37.
17-Apr-2009	0	6.792	30.072	27.45	Schneider P, Hook SJ. Space observations of inland water bodies show rapid surface warming since 1985. Geophysical Research Letters. 2010;37.
19-Apr-2009	0	6.792	30.072	27.30	Schneider P, Hook SJ. Space observations of inland water bodies show rapid surface warming since 1985. Geophysical Research Letters. 2010;37.
24-Apr-2009	0	6.792	30.072	26.03	Schneider P, Hook SJ. Space observations of inland water bodies show rapid surface warming since 1985. Geophysical Research Letters. 2010;37.
25-Apr-2009	0	6.792	30.072	27.45	Schneider P, Hook SJ. Space observations of inland water bodies show rapid surface warming since 1985. Geophysical Research Letters. 2010;37.
04-May-2009	0	6.792	30.072	27.83	Schneider P, Hook SJ. Space observations of inland water bodies show rapid surface warming since 1985. Geophysical Research Letters. 2010;37.
05-May-2009	0	6.792	30.072	27.15	Schneider P, Hook SJ. Space observations of inland water bodies show rapid surface warming since 1985. Geophysical Research Letters. 2010;37.
16-May-2009	0	6.792	30.072	27.53	Schneider P, Hook SJ. Space observations of inland water bodies show rapid surface warming since 1985. Geophysical Research Letters. 2010;37.
18-May-2009	0	6.792	30.072	26.41	Schneider P, Hook SJ. Space observations of inland water bodies show rapid surface warming since 1985. Geophysical Research Letters. 2010;37.
23-May-2009	0	6.792	30.072	27.30	Schneider P, Hook SJ. Space observations of inland water bodies show rapid surface warming since 1985. Geophysical Research Letters. 2010;37.
24-May-2009	0	6.792	30.072	26.85	Schneider P, Hook SJ. Space observations of inland water bodies show rapid surface warming since 1985. Geophysical Research Letters. 2010;37.
24-May-2009	0	6.792	30.072	27.15	Schneider P, Hook SJ. Space observations of inland water bodies show rapid surface warming since 1985. Geophysical Research Letters. 2010;37.
25-May-2009	0	6.792	30.072	26.93	Schneider P, Hook SJ. Space observations of inland water bodies show rapid surface warming since 1985. Geophysical Research Letters. 2010;37.
31-May-2009	0	6.792	30.072	26.93	Schneider P, Hook SJ. Space observations of inland water bodies show rapid surface warming since 1985. Geophysical Research Letters. 2010;37.
02-Jun-2009	0	6.792	30.072	26.85	Schneider P, Hook SJ. Space observations of inland water bodies show rapid surface warming since 1985. Geophysical Research Letters. 2010;37.
06-Jun-2009	0	6.792	30.072	26.67	Schneider P, Hook SJ. Space observations of inland water bodies show rapid surface warming since 1985. Geophysical Research Letters. 2010;37.
09-Jun-2009	0	6.792	30.072	26.71	Schneider P, Hook SJ. Space observations of inland water bodies show rapid surface warming since 1985. Geophysical Research Letters. 2010;37.
10-Jun-2009	0	6.792	30.072	26.78	Schneider P, Hook SJ. Space observations of inland water bodies show rapid surface warming since 1985. Geophysical Research Letters. 2010;37.
12-Jun-2009	0	6.792	30.072	26.36	Schneider P, Hook SJ. Space observations of inland water bodies show rapid surface warming since 1985. Geophysical Research Letters. 2010;37.
12-Jun-2009	0	6.792	30.072	26.48	Schneider P, Hook SJ. Space observations of inland water bodies show rapid surface warming since 1985. Geophysical Research Letters. 2010;37.
13-Jun-2009	0	6.792	30.072	26.78	Schneider P, Hook SJ. Space observations of inland water bodies show rapid surface warming since 1985. Geophysical Research Letters. 2010;37.
19-Jun-2009	0	6.792	30.072	26.55	Schneider P, Hook SJ. Space observations of inland water bodies show rapid surface warming since 1985. Geophysical Research Letters. 2010;37.
21-Jun-2009	0	6.792	30.072	26.40	Schneider P, Hook SJ. Space observations of inland water bodies show rapid surface warming since 1985. Geophysical Research Letters. 2010;37.
22-Jun-2009	0	6.792	30.072	26.19	Schneider P, Hook SJ. Space observations of inland water bodies show rapid surface warming since 1985. Geophysical Research Letters. 2010;37.
22-Jun-2009	0	6.792	30.072	26.25	Schneider P, Hook SJ. Space observations of inland water bodies show rapid surface warming since 1985. Geophysical Research Letters. 2010;37.
23-Jun-2009	0	6.792	30.072	26.33	Schneider P, Hook SJ. Space observations of inland water bodies show rapid surface warming since 1985. Geophysical Research Letters. 2010;37.
25-Jun-2009	0	6.792	30.072	25.93	Schneider P, Hook SJ. Space observations of inland water bodies show rapid surface warming since 1985. Geophysical Research Letters. 2010;37.
30-Jun-2009	0	6.792	30.072	26.18	Schneider P, Hook SJ. Space observations of inland water bodies show rapid surface warming since 1985. Geophysical Research Letters. 2010;37.
01-Jul-2009	0	6.792	30.072	26.25	Schneider P, Hook SJ. Space observations of inland water bodies show rapid surface warming since 1985. Geophysical Research Letters. 2010;37.
02-Jul-2009	0	6.792	30.072	25.35	Schneider P, Hook SJ. Space observations of inland water bodies show rapid surface warming since 1985. Geophysical Research Letters. 2010;37.
08-Jul-2009	0	6.792	30.072	25.88	Schneider P, Hook SJ. Space observations of inland water bodies show rapid surface warming since 1985. Geophysical Research Letters. 2010;37.
09-Jul-2009	0	6.792	30.072	25.43	Schneider P, Hook SJ. Space observations of inland water bodies show rapid surface warming since 1985. Geophysical Research Letters. 2010;37.
10-Jul-2009	0	6.792	30.072	25.35	Schneider P, Hook SJ. Space observations of inland water bodies show rapid surface warming since 1985. Geophysical Research Letters. 2010;37.
11-Jul-2009	0	6.792	30.072	25.35	Schneider P, Hook SJ. Space observations of inland water bodies show rapid surface warming since 1985. Geophysical Research Letters. 2010;37.
11-Jul-2009	0	6.792	30.072	25.45	Schneider P, Hook SJ. Space observations of inland water bodies show rapid surface warming since 1985. Geophysical Research Letters. 2010;37.
12-Jul-2009	0	6.792	30.072	25.65	Schneider P, Hook SJ. Space observations of inland water bodies show rapid surface warming since 1985. Geophysical Research Letters. 2010;37.
17-Jul-2009	0	6.792	30.072	25.30	Schneider P, Hook SJ. Space observations of inland water bodies show rapid surface warming since 1985. Geophysical Research Letters. 2010;37.
17-Jul-2009	0	6.792	30.072	25.95	Schneider P, Hook SJ. Space observations of inland water bodies show rapid surface warming since 1985. Geophysical Research Letters. 2010;37.
18-Jul-2009	0	6.792	30.072	25.65	Schneider P, Hook SJ. Space observations of inland water bodies show rapid surface warming since 1985. Geophysical Research Letters. 2010;37.
19-Jul-2009	0	6.792	30.072	25.58	Schneider P, Hook SJ. Space observations of inland water bodies show rapid surface warming since 1985. Geophysical Research Letters. 2010;37.
21-Jul-2009	0	6.792	30.072	25.80	Schneider P, Hook SJ. Space observations of inland water bodies show rapid surface warming since 1985. Geophysical Research Letters. 2010;37.
27-Jul-2009	0	6.792	30.072	24.80	Schneider P, Hook SJ. Space observations of inland water bodies show rapid surface warming since 1985. Geophysical Research Letters. 2010;37.
27-Jul-2009	0	6.792	30.072	25.28	Schneider P, Hook SJ. Space observations of inland water bodies show rapid surface warming since 1985. Geophysical Research Letters. 2010;37.
28-Jul-2009	0	6.792	30.072	25.05	Schneider P, Hook SJ. Space observations of inland water bodies show rapid surface warming since 1985. Geophysical Research Letters. 2010;37.
29-Jul-2009	0	6.792	30.072	25.13	Schneider P, Hook SJ. Space observations of inland water bodies show rapid surface warming since 1985. Geophysical Research Letters. 2010;37.
30-Jul-2009	0	6.792	30.072	24.61	Schneider P, Hook SJ. Space observations of inland water bodies show rapid surface warming since 1985. Geophysical Research Letters. 2010;37.
30-Jul-2009	0	6.792	30.072	24.98	Schneider P, Hook SJ. Space observations of inland water bodies show rapid surface warming since 1985. Geophysical Research Letters. 2010;37.
31-Jul-2009	0	6.792	30.072	25.20	Schneider P, Hook SJ. Space observations of inland water bodies show rapid surface warming since 1985. Geophysical Research Letters. 2010;37.
05-Aug-2009	0	6.792	30.072	25.88	Schneider P, Hook SJ. Space observations of inland water bodies show rapid surface warming since 1985. Geophysical Research Letters. 2010;37.
07-Aug-2009	0	6.792	30.072	25.73	Schneider P, Hook SJ. Space observations of inland water bodies show rapid surface warming since 1985. Geophysical Research Letters. 2010;37.
08-Aug-2009	0	6.792	30.072	24.53	Schneider P, Hook SJ. Space observations of inland water bodies show rapid surface warming since 1985. Geophysical Research Letters. 2010;37.
09-Aug-2009	0	6.792	30.072	25.05	Schneider P, Hook SJ. Space observations of inland water bodies show rapid surface warming since 1985. Geophysical Research Letters. 2010;37.
17-Aug-2009	0	6.792	30.072	25.43	Schneider P, Hook SJ. Space observations of inland water bodies show rapid surface warming since 1985. Geophysical Research Letters. 2010;37.
18-Aug-2009	0	6.792	30.072	25.36	Schneider P, Hook SJ. Space observations of inland water bodies show rapid surface warming since 1985. Geophysical Research Letters. 2010;37.
24-Aug-2009	0	6.792	30.072	24.68	Schneider P, Hook SJ. Space observations of inland water bodies show rapid surface warming since 1985. Geophysical Research Letters. 2010;37.
25-Aug-2009	0	6.792	30.072	25.43	Schneider P, Hook SJ. Space observations of inland water bodies show rapid surface warming since 1985. Geophysical Research Letters. 2010;37.
26-Aug-2009	0	6.792	30.072	25.28	Schneider P, Hook SJ. Space observations of inland water bodies show rapid surface warming since 1985. Geophysical Research Letters. 2010;37.
27-Aug-2009	0	6.792	30.072	25.28	Schneider P, Hook SJ. Space observations of inland water bodies show rapid surface warming since 1985. Geophysical Research Letters. 2010;37.
03-Sep-2009	0	6.792	30.072	24.93	Schneider P, Hook SJ. Space observations of inland water bodies show rapid surface warming since 1985. Geophysical Research Letters. 2010;37.
03-Sep-2009	0	6.792	30.072	25.28	Schneider P, Hook SJ. Space observations of inland water bodies show rapid surface warming since 1985. Geophysical Research Letters. 2010;37.
04-Sep-2009	0	6.792	30.072	25.35	Schneider P, Hook SJ. Space observations of inland water bodies show rapid surface warming since 1985. Geophysical Research Letters. 2010;37.
05-Sep-2009	0	6.792	30.072	25.13	Schneider P, Hook SJ. Space observations of inland water bodies show rapid surface warming since 1985. Geophysical Research Letters. 2010;37.
06-Sep-2009	0	6.792	30.072	25.25	Schneider P, Hook SJ. Space observations of inland water bodies show rapid surface warming since 1985. Geophysical Research Letters. 2010;37.
06-Sep-2009	0	6.792	30.072	25.35	Schneider P, Hook SJ. Space observations of inland water bodies show rapid surface warming since 1985. Geophysical Research Letters. 2010;37.
07-Sep-2009	0	6.792	30.072	25.65	Schneider P, Hook SJ. Space observations of inland water bodies show rapid surface warming since 1985. Geophysical Research Letters. 2010;37.
14-Sep-2009	0	6.792	30.072	26.25	Schneider P, Hook SJ. Space observations of inland water bodies show rapid surface warming since 1985. Geophysical Research Letters. 2010;37.
15-Sep-2009	0	6.792	30.072	26.48	Schneider P, Hook SJ. Space observations of inland water bodies show rapid surface warming since 1985. Geophysical Research Letters. 2010;37.
22-Sep-2009	0	6.792	30.072	26.39	Schneider P, Hook SJ. Space observations of inland water bodies show rapid surface warming since 1985. Geophysical Research Letters. 2010;37.
23-Sep-2009	0	6.792	30.072	26.63	Schneider P, Hook SJ. Space observations of inland water bodies show rapid surface warming since 1985. Geophysical Research Letters. 2010;37.
01-Oct-2009	0	6.792	30.072	27.00	Schneider P, Hook SJ. Space observations of inland water bodies show rapid surface warming since 1985. Geophysical Research Letters. 2010;37.
03-Oct-2009	0	6.792	30.072	27.15	Schneider P, Hook SJ. Space observations of inland water bodies show rapid surface warming since 1985. Geophysical Research Letters. 2010;37.
05-Oct-2009	0	6.792	30.072	26.56	Schneider P, Hook SJ. Space observations of inland water bodies show rapid surface warming since 1985. Geophysical Research Letters. 2010;37.
12-Oct-2009	0	6.792	30.072	27.08	Schneider P, Hook SJ. Space observations of inland water bodies show rapid surface warming since 1985. Geophysical Research Letters. 2010;37.
24-Oct-2009	0	6.792	30.072	25.35	Schneider P, Hook SJ. Space observations of inland water bodies show rapid surface warming since 1985. Geophysical Research Letters. 2010;37.
28-Nov-2009	0	6.792	30.072	26.49	Schneider P, Hook SJ. Space observations of inland water bodies show rapid surface warming since 1985. Geophysical Research Letters. 2010;37.
07-Dec-2009	0	6.792	30.072	27.75	Schneider P, Hook SJ. Space observations of inland water bodies show rapid surface warming since 1985. Geophysical Research Letters. 2010;37.
29-Mar-2010	0	6.792	30.072	27.85	Schneider P, Hook SJ. Space observations of inland water bodies show rapid surface warming since 1985. Geophysical Research Letters. 2010;37.
01-Apr-2010	0	6.792	30.072	27.33	Schneider P, Hook SJ. Space observations of inland water bodies show rapid surface warming since 1985. Geophysical Research Letters. 2010;37.
20-Apr-2010	0	6.792	30.072	28.01	Schneider P, Hook SJ. Space observations of inland water bodies show rapid surface warming since 1985. Geophysical Research Letters. 2010;37.
23-Apr-2010	0	6.792	30.072	26.83	Schneider P, Hook SJ. Space observations of inland water bodies show rapid surface warming since 1985. Geophysical Research Letters. 2010;37.
22-May-2010	0	6.792	30.072	27.53	Schneider P, Hook SJ. Space observations of inland water bodies show rapid surface warming since 1985. Geophysical Research Letters. 2010;37.
28-May-2010	0	6.792	30.072	27.12	Schneider P, Hook SJ. Space observations of inland water bodies show rapid surface warming since 1985. Geophysical Research Letters. 2010;37.
10-Jun-2010	0	6.792	30.072	26.54	Schneider P, Hook SJ. Space observations of inland water bodies show rapid surface warming since 1985. Geophysical Research Letters. 2010;37.
13-Jun-2010	0	6.792	30.072	26.42	Schneider P, Hook SJ. Space observations of inland water bodies show rapid surface warming since 1985. Geophysical Research Letters. 2010;37.
02-Jul-2010	0	6.792	30.072	25.93	Schneider P, Hook SJ. Space observations of inland water bodies show rapid surface warming since 1985. Geophysical Research Letters. 2010;37.
15-Jul-2010	0	6.792	30.072	25.19	Schneider P, Hook SJ. Space observations of inland water bodies show rapid surface warming since 1985. Geophysical Research Letters. 2010;37.
18-Jul-2010	0	6.792	30.072	25.74	Schneider P, Hook SJ. Space observations of inland water bodies show rapid surface warming since 1985. Geophysical Research Letters. 2010;37.
31-Jul-2010	0	6.792	30.072	25.10	Schneider P, Hook SJ. Space observations of inland water bodies show rapid surface warming since 1985. Geophysical Research Letters. 2010;37.
03-Aug-2010	0	6.792	30.072	25.23	Schneider P, Hook SJ. Space observations of inland water bodies show rapid surface warming since 1985. Geophysical Research Letters. 2010;37.
06-Aug-2010	0	6.792	30.072	25.20	Schneider P, Hook SJ. Space observations of inland water bodies show rapid surface warming since 1985. Geophysical Research Letters. 2010;37.
16-Aug-2010	0	6.792	30.072	24.29	Schneider P, Hook SJ. Space observations of inland water bodies show rapid surface warming since 1985. Geophysical Research Letters. 2010;37.
22-Aug-2010	0	6.792	30.072	24.57	Schneider P, Hook SJ. Space observations of inland water bodies show rapid surface warming since 1985. Geophysical Research Letters. 2010;37.
04-Sep-2010	0	6.792	30.072	25.67	Schneider P, Hook SJ. Space observations of inland water bodies show rapid surface warming since 1985. Geophysical Research Letters. 2010;37.
20-Sep-2010	0	6.792	30.072	26.34	Schneider P, Hook SJ. Space observations of inland water bodies show rapid surface warming since 1985. Geophysical Research Letters. 2010;37.
23-Sep-2010	0	6.792	30.072	26.01	Schneider P, Hook SJ. Space observations of inland water bodies show rapid surface warming since 1985. Geophysical Research Letters. 2010;37.
26-Sep-2010	0	6.792	30.072	25.60	Schneider P, Hook SJ. Space observations of inland water bodies show rapid surface warming since 1985. Geophysical Research Letters. 2010;37.
15-Oct-2010	0	6.792	30.072	25.93	Schneider P, Hook SJ. Space observations of inland water bodies show rapid surface warming since 1985. Geophysical Research Letters. 2010;37.
30-Oct-2010	0	6.792	30.072	26.53	Schneider P, Hook SJ. Space observations of inland water bodies show rapid surface warming since 1985. Geophysical Research Letters. 2010;37.
01-Jan-2011	0	6.792	30.072	25.57	Schneider P, Hook SJ. Space observations of inland water bodies show rapid surface warming since 1985. Geophysical Research Letters. 2010;37.
28-Jan-2011	0	6.792	30.072	26.61	Schneider P, Hook SJ. Space observations of inland water bodies show rapid surface warming since 1985. Geophysical Research Letters. 2010;37.
09-Apr-2011	0	6.792	30.072	27.19	Schneider P, Hook SJ. Space observations of inland water bodies show rapid surface warming since 1985. Geophysical Research Letters. 2010;37.
28-Apr-2011	0	6.792	30.072	27.50	Schneider P, Hook SJ. Space observations of inland water bodies show rapid surface warming since 1985. Geophysical Research Letters. 2010;37.
06-May-2011	0	6.792	30.072	27.34	Schneider P, Hook SJ. Space observations of inland water bodies show rapid surface warming since 1985. Geophysical Research Letters. 2010;37.
28-May-2011	0	6.792	30.072	26.92	Schneider P, Hook SJ. Space observations of inland water bodies show rapid surface warming since 1985. Geophysical Research Letters. 2010;37.
31-May-2011	0	6.792	30.072	26.51	Schneider P, Hook SJ. Space observations of inland water bodies show rapid surface warming since 1985. Geophysical Research Letters. 2010;37.
08-Jun-2011	0	6.792	30.072	26.56	Schneider P, Hook SJ. Space observations of inland water bodies show rapid surface warming since 1985. Geophysical Research Letters. 2010;37.
16-Jun-2011	0	6.792	30.072	26.26	Schneider P, Hook SJ. Space observations of inland water bodies show rapid surface warming since 1985. Geophysical Research Letters. 2010;37.
19-Jun-2011	0	6.792	30.072	26.25	Schneider P, Hook SJ. Space observations of inland water bodies show rapid surface warming since 1985. Geophysical Research Letters. 2010;37.
30-Jun-2011	0	6.792	30.072	26.07	Schneider P, Hook SJ. Space observations of inland water bodies show rapid surface warming since 1985. Geophysical Research Letters. 2010;37.
05-Jul-2011	0	6.792	30.072	25.67	Schneider P, Hook SJ. Space observations of inland water bodies show rapid surface warming since 1985. Geophysical Research Letters. 2010;37.
08-Jul-2011	0	6.792	30.072	25.44	Schneider P, Hook SJ. Space observations of inland water bodies show rapid surface warming since 1985. Geophysical Research Letters. 2010;37.
16-Jul-2011	0	6.792	30.072	25.52	Schneider P, Hook SJ. Space observations of inland water bodies show rapid surface warming since 1985. Geophysical Research Letters. 2010;37.
27-Jul-2011	0	6.792	30.072	25.88	Schneider P, Hook SJ. Space observations of inland water bodies show rapid surface warming since 1985. Geophysical Research Letters. 2010;37.
30-Jul-2011	0	6.792	30.072	25.21	Schneider P, Hook SJ. Space observations of inland water bodies show rapid surface warming since 1985. Geophysical Research Letters. 2010;37.
04-Aug-2011	0	6.792	30.072	24.81	Schneider P, Hook SJ. Space observations of inland water bodies show rapid surface warming since 1985. Geophysical Research Letters. 2010;37.
07-Aug-2011	0	6.792	30.072	25.11	Schneider P, Hook SJ. Space observations of inland water bodies show rapid surface warming since 1985. Geophysical Research Letters. 2010;37.
18-Aug-2011	0	6.792	30.072	25.44	Schneider P, Hook SJ. Space observations of inland water bodies show rapid surface warming since 1985. Geophysical Research Letters. 2010;37.
26-Aug-2011	0	6.792	30.072	25.98	Schneider P, Hook SJ. Space observations of inland water bodies show rapid surface warming since 1985. Geophysical Research Letters. 2010;37.
06-Sep-2011	0	6.792	30.072	25.59	Schneider P, Hook SJ. Space observations of inland water bodies show rapid surface warming since 1985. Geophysical Research Letters. 2010;37.
