# Supplementary material for: Century-Long Warming Trends in the Upper Water Column of Lake Tanganyika
Source: PLoS One. 2015 Jul 6;10(7):e0132490. doi: 10.1371/journal.pone.0132490 (PMC4492510; doi:10.1371/journal.pone.0132490)
Supplement: S1 Metadata — (CSV) [file pone.0132490.s005.csv]

Dataset Title	Header	Explanation
InSituTemp	Date	The date on which temperature was measured in units of dd-mmm-yyyy
InSituTemp	Depth	The depth below the surface of the lake where temperature was measured in units of meters (m)
InSituTemp	Temperature	The in situ temperature (as opposed to potential temperature) measured in degrees Celsius
InSituTemp	Latitude	The latitude where the temperature measurement was made in units of decimal degrees south latitude
InSituTemp	Longitude	The longitude where the temperature measurement was made in units of decimal degrees east longitude
InSituTemp	Source	The source or publication where the data originated
SatelliteTemp	Date	The date on which temperature was measured in units of dd-mmm-yyyy
SatelliteTemp	Depth	The depth below the surface of the lake where temperature was measured in units of meters (m). All satellite measurements represent lake skin temperature
SatelliteTemp	Temperature	The in situ temperature (as opposed to potential temperature) measured in degrees Celsius
SatelliteTemp	Latitude	The latitude where the temperature measurement was made in units of decimal degrees south latitude
SatelliteTemp	Longitude	The longitude where the temperature measurement was made in units of decimal degrees east longitude
SatelliteTemp	Source	The source or publication where the data originated
